# Supplementary material for: IRP1 deficiency alters mitochondrial metabolism and protects against metabolic syndrome pathologies
Source: JCI Insight. 2026 Jan 6;11(4):e183247. doi: 10.1172/jci.insight.183247 (PMC12956002; doi:10.1172/jci.insight.183247)
Supplement: Supplemental data set 1 [file jciinsight-11-183247-s112.xlsx]

## Sheet: IDD Serum
Name		Protein (mg)	Pyruvic (174,115)	2-Ketoisovaleric methoxime #2 (202,89,128)	Carbodiimide (213,255,171)	2-Keto-3-Methylvaleric methoxime #1 (216,89,116)	2-Keto-3-Methylvaleric mwethoxime #2 (216,89,129)	2-Ketoisocaproic methoxime #2 (216,89,115)	Propylene glycol 2TBDMS (247,189)	Ethanolamine (232,144)	Lactic (261,233)	Glycolic Acid (247,189) ?	2-Hydroxyisobutyric (275,247)	Alanine (260,232)	2-hydroxybutyric (275,247)	Glycine (246,218)	Hydracrylic (261,219,133)	3-Hydroxybutyric (233, 275, 159)	3-Hydroxyisobutyric (219,275)	Sarcosine (260,232)	2-Hydroxyisovaleric 2TBDMS (289,261)	2-aminobutyric (274,246)	Glycerol 2TBDMS #1	ß-alanine	2-Hydroxyisocaproic 2TBDMS (303,275)	Valine (288)	Glyceraldehyde (261,231,89)	Urea (231, 273)	L-2_Hydroxy-3-Methylvaleric 2TBDMS (303,275)	4-Hydroxybutyric (275,317,143)	Leucine (302,274)	L-Serine 2TBDMS (276,174)	Niacinamide (179, 136, 221)	Isoleucine (302,274)	Maleic (287,329,133)	Uracil	GABA	Succinic (289,331)	Proline (286,258)	Itaconic acid (2TBDMS)	Fumaric (287,329)	Hypotaurine (280,158)	Urea 3TBDMS	Glycerol 3TBDMS	Oxaloacetic (332,374)	Taurine	Cytosine 2TBDMS	Glyceric (391,433,231)	Pyroglutamic (300,272)
6918 Serum	wt	2.4782	42374.8	10090.5	77337.6	9722.13	20177.7	36678.3	3956.11	19037.2	507615	37708.1	33831.7	18768	31296.1	83977.4	9982.33	88075.9	13162.8	3004.12	36969.9	7415.84	14033.1	15276.2	4565.25	711164	23635.8	734238	48701.8	10601.7	32775.3	3029.23	32739.1	308558	3372.78	96521.3	6444.43	18889.7	44887	3529.04	153515	1055.78	537075	19143.6	4137.53	42315.7	9166.09	22163.9	38090.6
6929 Serum	Irp1-/-	2.81199	32208.7	6849.23	74858.6	4187.28	8776.06	9639.33	3166.68	22875.2	557201	32091.6	38918.7	10100.2	15425.5	82764.7	8022.54	70765.1	7007.34	1362.28	22849.7	3423.68	9619.26	24512.9	2425.76	248772	25058.5	596240	11161.4	9388.57	15749.5	1759.82	22722.8	126264	2545.26	102003	3491.15	8992.13	13414.1	1985.99	71600.5	974.121	387203	15605.3	1327.63	44345.8	3849.95	9955.9	39888
6930 Serum	wt	2.73706	40962.6	11321	72384.8	7898.99	15082.8	25861.8	4895.12	24150	537194	50315	28604.3	12179.7	41630.8	90028.7	9741.38	107856	7758.55	1196.53	38914.8	11833.9	11824.2	22463	3573.05	292213	32479	562636	10980.7	27644.6	15704.7	1381.61	45257.3	138134	4314.06	132707	7086.2	21468.7	18162.6	3841.86	143683	2340	363983	24266.8	5715.81	91989	11299.1	16726.1	43962.6
6932 Serum	Irp1-/-	2.29428	46659.7	6730.47	59029.8	3859.29	9123.26	10144	3377.26	16800.9	473173	36418	27587.5	6280.39	14028.2	37009.1	8998.67	98166.9	4510.48	1005.6	25058.2	3506.86	9561.09	21592.9	2556.03	217089	14556	479433	9674.42	9092.01	12492.4	790.643	16227.1	113255	3174.87	67682.2	4130.44	8860.16	10039.4	2293.72	66988.7	1085.09	234953	14366	4071.29	50639.8	3732.69	10852.8	33413.8
6937 Serum	wt	2.41689	29246.7	7460.45	61956.3	5986.55	13548.3	17749.1	3744.02	18077	370534	28152	17408.8	7283.67	39565.9	38967.6	7756.25	101405	6466.06	1119.6	23515.5	10246.5	9991.79	14434.5	2301.59	200278	28409.2	460124	10565.1	9923.91	14375.8	941.11	29001.7	116470	1631.35	80728.2	2848.96	9322.98	9687.15	1751.22	45450.5	1391.62	220404	16950.7	2682.4	30235.2	7959.42	12583.9	16611.4
6939 Serum	Irp1-/-	2.60763	38470	9745.08	76763.3	9528.46	18459.7	29488.1	4327.91	22045.3	738788	39766.9	22908.8	12272.1	33926.1	94965.8	11741.2	114319	11369.5	1902.81	39337.4	8128.88	10335.9	31625.1	3944.66	437226	54755.5	745628	38260.6	6197.16	27723.4	1712.33	36402.5	226699	2533.29	127885	4303.98	16147.8	35406.4	2992.35	195216	1692.29	374469	12200.6	3694.06	33637.9	2147.59	10965.7	33607.5
6940 Serum	Irp1-/-	2.92779	29271.2	6141.8	63136.3	3348.97	7775.84	7464.26	3294.29	17855.5	395828	32462.4	25143.2	4809.99	20484.6	55787.4	12511.3	118943	6266.59	1074.8	26626.2	2188.85	8557.96	19750	2088.11	163209	29757.7	468101	8687.84	14273.1	11518.9	624.754	19207.9	97716.4	1652.02	105321	3695.71	14201.4	7486	1670.4	62782.2	1268.39	211489	15573.8	2742.39	40793.8	2763.13	9144.63	24166.7
6954 Serum	wt	2.58038	31424.7	10085	88945.3	6785.47	14872.3	21968.3	3746.51	17358.1	506856	42527.8	21963.4	13523.8	28637.8	78393.8	10411.4	65503.9	8296.62	2160.58	30596.5	5541.12	11855.4	16744.7	2539.22	394202	49079.7	747460	26445.9	7296.22	19629.8	1970.17	30805	190770	2628.06	92528.7	7084.42	21989.3	23824.6	2283.1	86988.5	1798.3	369298	22730.7	3088.92	36194.9	10030.4	14695.3	20330.5
6955 Serum	Irp1-/-	1.35422	27770.5	8342.82	88676.7	5804.28	11385.6	16198	5069.53	23260.4	578683	104326	46917.2	9138.19	25505.3	80079.2	40111.4	76921.5	10967.8	1898.19	43518.6	4044.18	28503.7	28848.5	5157.45	333821	30582	814308	43111.1	7033.3	16466	1179.65	22512.2	159473	3214.85	74105.8	6321.25	9805.99	28454.7	2058.34	85674.7	1333.32	485745	18345.8	1336.83	55688.6	6591.18	12358.2	38746
6958 Serum	Irp1-/-	2.73706	36308	9503.39	73922.2	5090.44	10453.9	14073.1	3324.29	13953.2	375223	53903.6	25357.4	8179.39	19975.3	32685.9	10607.8	64986.6	6448.59	1527.52	26696.6	3521.84	11050.6	15378.8	2541.13	304448	28131.7	604709	5037.68	7101.29	15060.8	595.784	11419.2	136591	2088.85	60307.7	4559.34	9582.07	22921.7	1492.91	50292.2	766.596	238186	17838	4870.38	20142.2	6008.2	9668.39	15923.9
6960 Serum	wt	2.4782	30676.6	8101.41	109323	4023.47	8807.66	13101.2	4091.89	13640.8	417999	66507	26696.9	12322.4	25382.9	54081.2	13857.9	77750.9	8042.31	2008.43	37729.1	5762.01	8761.89	12707.1	2970.48	300708	45654.9	1.0023e+06	43454.8	0	15891.2	1339.61	16167.5	129310	2740.85	96045.6	5039.65	25453.6	14167.2	2412.94	73223.4	1021.05	440542	28400.4	9025.85	14428.3	9619.69	19119.8	18329.9
Normalization to Protein
6918 Serum	wt		17099	4071.69	31207.1	3923.06	8142.08	14800.4	1596.36	7681.85	204832	15215.9	13651.7	7573.23	12628.6	33886.4	4028.05	35540.3	5311.44	1212.22	14918	2992.43	5662.62	6164.22	1842.16	286968	9537.47	296279	19652.1	4277.99	13225.4	1222.35	13210.8	124509	1360.98	38948.1	2600.45	7622.32	18112.7	1424.03	61946.3	426.025	216720	7724.81	1669.57	17075.2	3698.69	8943.52	15370.3
6929 Serum	Irp1-/-		11454.1	2435.72	26621.2	1489.08	3120.94	3427.94	1126.14	8134.9	198152	11412.4	13840.3	3591.82	5485.61	29432.8	2852.98	25165.5	2491.95	484.455	8125.8	1217.53	3420.8	8717.28	862.648	88468.2	8911.3	212035	3969.21	3338.77	5600.84	625.827	8080.67	44902	905.144	36274.5	1241.52	3197.78	4770.33	706.257	25462.6	346.417	137697	5549.56	472.133	15770.3	1369.12	3540.52	14185
6930 Serum	wt		14965.9	4136.18	26446.2	2885.94	5510.6	9448.76	1788.46	8823.34	196267	18382.9	10450.8	4449.91	15210	32892.5	3559.07	39405.8	2834.63	437.159	14217.7	4323.58	4320.03	8206.99	1305.43	106762	11866.4	205562	4011.88	10100.1	5737.81	504.781	16535	50468.1	1576.17	48485.2	2588.98	7843.73	6635.81	1403.65	52495.6	854.932	132983	8866.03	2088.31	33608.7	4128.19	6110.98	16062
6932 Serum	Irp1-/-		20337.4	2933.59	25729.2	1682.14	3976.53	4421.43	1472.04	7322.94	206240	15873.4	12024.5	2737.41	6114.43	16131	3922.22	42787.7	1965.97	438.307	10922.1	1528.53	4167.36	9411.62	1114.09	94621.9	6344.5	208969	4216.76	3962.91	5445.01	344.615	7072.87	49364.2	1383.82	29500.5	1800.32	3861.85	4375.82	999.755	29198.2	472.953	102408	6261.65	1774.54	22072.2	1626.96	4730.39	14564
6937 Serum	wt		12101	3086.79	25634.7	2476.96	5605.65	7343.77	1549.1	7479.44	153310	11648	7202.98	3013.65	16370.6	16123	3209.18	41956.9	2675.36	463.237	9729.66	4239.54	4134.15	5972.32	952.293	82866	11754.4	190378	4371.36	4106.06	5948.06	389.388	11999.6	48189.8	674.979	33401.6	1178.77	3857.42	4008.1	724.576	18805.3	575.787	91193	7013.44	1109.86	12509.9	3293.24	5206.66	6873.03
6939 Serum	Irp1-/-		14752.8	3737.14	29437.9	3654.07	7079.13	11308.4	1659.71	8454.14	283318	15250.2	8785.31	4706.24	13010.3	36418.4	4502.65	43840.1	4360.07	729.71	15085.5	3117.34	3963.7	12127.9	1512.74	167672	20998.2	285941	14672.6	2376.55	10631.7	656.661	13960	86936.8	971.493	49042.7	1650.53	6192.52	13578	1147.54	74863.6	648.978	143605	4678.8	1416.64	12899.8	823.579	4205.22	12888.2
6940 Serum	Irp1-/-		9997.72	2097.76	21564.5	1143.85	2655.87	2549.45	1125.18	6098.61	135197	11087.7	8587.76	1642.87	6996.6	19054.4	4273.27	40625.3	2140.38	367.103	9094.31	747.613	2923.01	6745.71	713.204	55744.9	10163.9	159882	2967.37	4875.04	3934.32	213.387	6560.54	33375.5	564.253	35972.7	1262.29	4850.54	2556.88	570.531	21443.5	433.224	72235	5319.31	936.676	13933.3	943.76	3123.39	8254.25
6954 Serum	wt		12178.3	3908.32	34469.8	2629.64	5763.61	8513.58	1451.92	6726.94	196427	16481.2	8511.69	5241.02	11098.3	30380.7	4034.84	25385.4	3215.27	837.311	11857.4	2147.4	4594.44	6489.25	984.048	152769	19020.3	289670	10248.8	2827.58	7607.33	763.52	11938.2	73930.8	1018.48	35858.5	2745.49	8521.73	9232.97	884.791	33711.5	696.911	143118	8809.03	1197.08	14027	3887.17	5695.03	7878.87
6955 Serum	Irp1-/-		20506.6	6160.59	65481.6	4286.06	8407.5	11961.1	3743.5	17176.2	427317	77037.6	34645.1	6747.92	18833.9	59132.9	29619.5	56801.2	8098.98	1401.68	32135.5	2986.35	21048	21302.6	3808.42	246504	22582.7	601310	31834.6	5193.6	12159	871.093	16623.7	117759	2373.95	54722	4667.8	7241.04	21011.9	1519.94	63264.8	984.564	358689	13547.1	987.158	41122.2	4867.13	9125.7	28611.2
6958 Serum	Irp1-/-		13265.4	3472.12	27007.9	1859.82	3819.39	5141.69	1214.55	5097.89	137090	19694	9264.46	2988.39	7298.11	11942	3875.61	23743.3	2356.03	558.088	9753.76	1286.73	4037.4	5618.73	928.416	111232	10278.1	220934	1840.55	2594.5	5502.55	217.673	4172.08	49904.5	763.175	22033.8	1665.78	3500.86	8374.59	545.443	18374.6	280.08	87022.8	6517.22	1779.42	7359.09	2195.13	3532.4	5817.91
6960 Serum	wt		12378.6	3269.07	44114	1623.54	3554.05	5286.58	1651.15	5504.32	168670	26836.8	10772.7	4972.3	10242.5	21822.8	5591.93	31373.9	3245.22	810.44	15224.4	2325.08	3535.58	5127.54	1198.64	121341	18422.6	404445	17534.8	0	6412.41	540.559	6523.9	52179.1	1105.98	38756.2	2033.59	10271	5716.72	973.666	29547	412.011	177767	11460.1	3642.1	5822.09	3881.72	7715.18	7396.45
	wt average		14155.4	3846.31	34059.3	2765.55	5742.59	9512.32	1621.97	7184.11	191549	19229.2	10846.7	5559.12	12294.8	29745.6	4303.47	32926.3	3651.64	824.282	14054.4	2947.12	4528.17	6497	1332.57	166960	14711.7	298989	12861.9	4301.42	8245.75	757.802	12052	75271.7	1265.4	40512	2492.13	8564.7	9924.56	1171.53	44425.1	597.47	167647	9214.99	2149.26	17633.2	3898.94	7116.18	11676.9
Internal Normalization
6918 Serum	wt		1.20795	1.05859	0.916259	1.41855	1.41784	1.55591	0.98421	1.06928	1.06934	0.791292	1.2586	1.36231	1.02714	1.13921	0.936001	1.07939	1.45454	1.47064	1.06145	1.01537	1.25053	0.94878	1.38241	1.71878	0.648292	0.990934	1.52793	0.994553	1.60391	1.61302	1.09615	1.65412	1.07553	0.961398	1.04346	0.88997	1.82504	1.21553	1.3944	0.713049	1.29272	0.838288	0.77681	0.968351	0.948638	1.25679	1.3163
6929 Serum	Irp1-/-		0.809162	0.633262	0.781614	0.538441	0.543473	0.360369	0.694299	1.13235	1.03447	0.593495	1.27599	0.646114	0.446172	0.989483	0.662948	0.764297	0.682419	0.58773	0.578168	0.413125	0.75545	1.34174	0.647356	0.529877	0.605729	0.709173	0.308602	0.776201	0.67924	0.825845	0.670485	0.596533	0.715302	0.895401	0.498178	0.373368	0.480659	0.602848	0.573158	0.579807	0.821354	0.602232	0.219672	0.894349	0.351152	0.497531	1.21479
6930 Serum	wt		1.05725	1.07536	0.776476	1.04353	0.959603	0.993318	1.10264	1.22817	1.02463	0.955988	0.963495	0.800471	1.23711	1.10579	0.827023	1.19679	0.776262	0.530351	1.01162	1.46705	0.954035	1.2632	0.979636	0.639445	0.806595	0.687525	0.31192	2.34809	0.695852	0.666112	1.37197	0.670479	1.24559	1.19681	1.03886	0.915821	0.668625	1.19813	1.18167	1.43092	0.793236	0.962131	0.971639	1.90599	1.0588	0.858744	1.37554
6932 Serum	Irp1-/-		1.43672	0.762702	0.755422	0.608248	0.692463	0.464811	0.907558	1.01932	1.0767	0.825485	1.10858	0.492419	0.497317	0.5423	0.911409	1.2995	0.538379	0.531743	0.777128	0.518651	0.92032	1.44861	0.836044	0.566734	0.431255	0.698918	0.327849	0.921302	0.660342	0.454756	0.586864	0.655814	1.09358	0.728191	0.722404	0.450903	0.440908	0.853372	0.657245	0.791593	0.610859	0.679507	0.825651	1.25174	0.417282	0.664737	1.24725
6937 Serum	wt		0.854862	0.802533	0.752649	0.89565	0.976154	0.772027	0.955073	1.04111	0.80037	0.605746	0.66407	0.54211	1.3315	0.54203	0.745718	1.27427	0.732646	0.561989	0.692286	1.43854	0.912985	0.919243	0.714628	0.496323	0.798986	0.63674	0.339869	0.954583	0.721349	0.513839	0.995651	0.640212	0.533411	0.824487	0.472997	0.450386	0.403857	0.618485	0.423305	0.963709	0.543959	0.76109	0.516389	0.709452	0.84465	0.731665	0.588601
6939 Serum	Irp1-/-		1.0422	0.971617	0.864315	1.32128	1.23274	1.18882	1.02327	1.17678	1.47909	0.793076	0.809951	0.846581	1.05819	1.22433	1.04628	1.33146	1.194	0.885267	1.07337	1.05776	0.875344	1.86669	1.1352	1.00427	1.42731	0.956359	1.14078	0.552504	1.28935	0.866534	1.15832	1.15497	0.767735	1.21057	0.662299	0.723028	1.36812	0.979515	1.68516	1.08621	0.856593	0.507738	0.659127	0.731561	0.211231	0.590938	1.10373
6940 Serum	Irp1-/-		0.70628	0.545395	0.633145	0.413609	0.462487	0.268016	0.69371	0.848902	0.705807	0.576606	0.791739	0.295527	0.569067	0.64058	0.992982	1.23382	0.586142	0.445361	0.64708	0.253676	0.645516	1.03828	0.535209	0.333882	0.690869	0.534742	0.23071	1.13336	0.477133	0.281587	0.544354	0.4434	0.445908	0.887951	0.506509	0.566341	0.257631	0.486994	0.48269	0.725098	0.430876	0.577245	0.435813	0.790173	0.242055	0.438914	0.706888
6954 Serum	wt		0.860327	1.01612	1.01205	0.950857	1.00366	0.895006	0.895156	0.936363	1.02546	0.857093	0.784725	0.94278	0.902678	1.02135	0.937578	0.770974	0.8805	1.01581	0.843678	0.728645	1.01463	0.998807	0.738458	0.915003	1.29287	0.968833	0.796837	0.657359	0.922576	1.00754	0.990558	0.982186	0.804865	0.885133	1.10167	0.994983	0.930315	0.755241	0.758839	1.16644	0.853685	0.955946	0.556972	0.795484	0.996982	0.800293	0.674741
6955 Serum	Irp1-/-		1.44867	1.60169	1.92258	1.54981	1.46406	1.25743	2.30799	2.39086	2.23085	4.00628	3.19406	1.21385	1.53185	1.98796	6.88269	1.7251	2.2179	1.70049	2.28651	1.01331	4.64824	3.27884	2.85795	1.47642	1.53501	2.01114	2.47511	1.20742	1.47458	1.1495	1.37933	1.56446	1.87604	1.35076	1.87302	0.845452	2.11716	1.29739	1.42408	1.64789	2.13955	1.47011	0.459301	2.33208	1.24832	1.28239	2.45025
6958 Serum	Irp1-/-		0.93712	0.902714	0.792967	0.672498	0.665099	0.54053	0.748809	0.709606	0.715691	1.02417	0.854126	0.537566	0.593591	0.401471	0.900578	0.721102	0.645198	0.67706	0.694002	0.436604	0.891618	0.864819	0.69671	0.666218	0.698633	0.738936	0.143101	0.603173	0.66732	0.287243	0.346174	0.662991	0.603109	0.543883	0.668418	0.408755	0.843825	0.46558	0.413608	0.468777	0.519084	0.707241	0.827923	0.417342	0.563007	0.496391	0.498241
6960 Serum	wt		0.874473	0.849922	1.29521	0.587061	0.618894	0.555761	1.01799	0.766179	0.880559	1.39563	0.993175	0.894441	0.833071	0.733647	1.2994	0.952852	0.888702	0.983207	1.08325	0.788931	0.780798	0.789217	0.899496	0.726769	1.25224	1.35271	1.36331	0	0.777663	0.713324	0.541314	0.69321	0.874017	0.956659	0.816006	1.19923	0.576017	0.831103	0.665097	0.689593	1.06036	1.24364	1.69458	0.330177	0.995583	1.08417	0.633426
[truncated: 49 more columns]

## Sheet: IDD Liver
Name		Protein (mg)	Pyruvic (174,115)	Carbodiimide (213,255,171)	Propylene glycol 2TBDMS (247,189)	Ethanolamine (232,144)	Lactic (261,233)	Glycolic Acid (247,189) ?	2-Hydroxyisobutyric (275,247)	Alanine (260,232)	2-hydroxybutyric (275,247)	Glycine (246,218)	Hydracrylic (261,219,133)	3-Hydroxybutyric (233, 275, 159)	3-Hydroxyisobutyric (275,189,133)	3-Hydroxyisobutyric (219,275)	Sarcosine (260,232)	2-Hydroxyisovaleric 2TBDMS (289,261)	2-aminobutyric (274,246)	Glycerol 2TBDMS #1	ß-alanine	Valine (288)	Urea (231, 273)	Glyceraldehyde (261,231,89)	L-2_Hydroxy-3-Methylvaleric 2TBDMS (303,275)	4-Hydroxybutyric (275,317,143)	Leucine (302,274)	L-Serine 2TBDMS (276,174)	Niacinamide (179, 136, 221)	Isoleucine (302,274)	Maleic (287,329,133)	Uracil	GABA	Succinic (289,331)	Proline (286,258)	Itaconic acid (2TBDMS)	Fumaric (287,329)	Hypotaurine (280,158)	Urea 3TBDMS	Glutaric 2TBDMS	Glycerol 3TBDMS	Taurine	Cytosine 2TBDMS	Glyceric (391,433,231)	Pyroglutamic (300,272)	Methionine (320,292)	Serine 3TBDMS (390,362)	aketoglutarate (346,258)	Threonine 3TBDMS (404,376)
6918 Liver	wt	0.352861	18137.9	499511	5961.39	22560.4	557219	11333.8	4323.98	175825	22723	29565.5	3403.2	35470.8	22662.4	5930.01	11472.6	5033.46	9571.24	5944.14	22314.5	178337	426472	68801.1	1834.47	11303.8	172453	10799.3	33574.5	130455	4139.67	317894	12348.9	107216	34221.9	4459.21	139700	24472.2	124885	20176.4	17725.7	144874	11528.7	9624.23	34302.7	12369	85679.3	3167.74	291917
6929 Liver	Irp1-/-	0.741144	17657.3	513190	5655.28	32877.4	402699	11352.3	6631.04	140589	16797.2	48301.4	4092.35	35879.5	22218.1	4739.81	7822.08	3830.82	7510.33	4183.65	35533.5	146857	475581	52953.5	1287.54	5037.39	131669	11650.9	19479.5	102237	3908.84	274397	7259.24	67830.5	29275.4	4174.23	118199	53616.9	141743	7742.43	12859.9	283806	9635.87	9084.84	26536.5	12386	132191	1696.46	301905
6930 Liver	wt	0.420981	19441.2	459218	6343.67	26354.5	527325	12441.6	3112.28	177424	21940.7	44481.4	4154.44	36291.1	13648.2	3274	1915.32	5623.2	18833.5	5163.65	28541.2	101135	354497	44537.3	1149.84	7699.38	101187	9578.41	16830.8	72980.1	5028.32	400207	13211.8	107189	24117.3	5872.7	205460	40699.2	110669	11892.7	15618.5	292301	11810.4	8963.05	40358.9	8996.39	99214.7	2548.87	252132
6932 Liver	Irp1-/-	0.461853	21496.4	467094	5522.28	24729.1	460295	12617.1	4252.47	115378	19799.4	35802.1	4265.58	50365.4	10305.3	2951.04	7667.02	4319.58	8460.7	7502.48	26935.1	136079	427453	52293.2	969.44	8122.62	123893	10170.1	21395.4	92118.7	3743.21	331203	8526.09	72941.2	22868.3	3508.45	92888.3	36572.7	116433	12597.9	20929.2	266156	10987.8	9594.34	28372.5	10544.8	87230.5	4165.19	277447
6937 Liver	wt	0.393733	25194.2	353547	5717.41	31651.9	400518	10824	2610.76	138002	27107.1	45688.6	3608.13	36659.4	11678.7	3056.62	5260.26	3651.95	20375.3	12273.2	29788.1	131011	368295	62817.2	790.313	8005.35	141709	10628.6	30868.1	103569	3809.02	345655	11902.8	90017.4	23461.9	3234.69	107673	24624.1	90050.7	13186.5	34983.1	275739	11054.7	8063.66	28892.9	11060.7	117814	2899.33	262936
6939 Liver	Irp1-/-	0.427793	18771.1	538806	6674.75	64354.6	706150	15988.4	3996.28	192365	19399	49828.9	4777.48	52728	22145	5659.96	9888.14	6958.85	16733.7	8252.5	62466.1	184444	599207	64000.6	1623.65	6641.97	283976	24508.4	81985.4	147451	6535.84	523310	17278.5	74558.4	60619.8	4466.29	136938	54882.5	140305	18315.6	32710.7	121824	16181.2	10384.3	26566.1	36562.4	210566	1413.37	372043
6940 Liver	Irp1-/-	0.380109	22607.9	381819	6004.05	32227.5	273679	12608.2	3610.11	68887.2	13141.5	37824.7	4748.84	60085.5	12304.6	2878.85	4736.55	4232.23	6670.55	3252.85	34725.7	102861	375806	43188.2	736.82	5148	105508	9640.09	10547.3	74972.9	2602.94	203551	7430.72	64165.3	20490.9	2256.31	75124	48586.5	114426	9624.11	12728.6	310601	9423.21	7900.06	20427.2	9058.81	103020	2719.91	212738
6954 Liver	wt	0.366485	22183.1	516367	5260.6	33427.4	425091	14136.8	2694.43	134260	21098.1	45124.3	4393.25	32733.8	13290.4	3208.07	18368.4	3603.95	10437.6	11959	27522.4	156082	452568	59911.9	845.659	8871.64	151298	8448.22	61402.1	107553	3370.89	359005	11301.3	76413.5	29824.9	2602.68	81326.7	64012.4	144841	16029.1	36679	335813	13404.9	10467.9	30507	16107.3	96022.9	1579.53	285342
6955 Liver	Irp1-/-	0.557221	18779.4	939786	5665.73	34715.3	583322	12670.1	6138.34	109079	20549.2	30224.7	5011.36	40058.5	24778.1	6761.98	4534.38	6716.75	6658.56	9875.75	35533.3	124600	772958	112434	2380.22	6825.24	112043	13450.9	35691.9	85607.2	5113.05	277323	6925.73	62870.7	22023	5791.07	155056	39222.9	189126	12913.4	21844.1	165921	10830.5	10203.4	23846.1	11422.9	72395.1	2198.19	260837
6958 Liver	Irp1-/-	0.175749	17610.6	228958	3830.91	14202.6	207942	8737.04	1554.59	51182.6	8490.31	21337.4	2316.51	16992.9	5809.24	1587.17	4507.96	2125.27	4039.35	2841.78	12712.6	50783.8	224295	15473.2	387.668	3348.89	47053.3	5390.22	14320.9	34052.6	2045.18	155738	2485.09	23859	9121.47	1995.25	88672.5	37873.7	91648.3	8312.89	6950.03	151898	8269.55	6376.66	14875.9	7420.24	35762.5	3339.14	153588
6960 Liver	wt	0.155313	22728.9	559283	5433.2	31627.5	510609	13237.6	3565.1	134435	18785.7	48954.7	4555.4	34725.5	17975.5	3468.28	16973.8	6003.05	9939.05	8519.98	32281.7	136389	606930	49365.2	1214.79	7941.38	127639	8852.58	69644.3	92884.7	3359.95	386188	8357.27	70129.6	30650.5	3561.38	128047	107695	175188	18858.1	34724.8	352027	13704.8	8300.91	26738.3	15284	90144.1	2660.98	298066
Normalization to Protein
6918 Liver	wt		51402.5	1.4156e+06	16894.4	63935.7	1.57915e+06	32119.9	12254.1	498283	64396.6	83788	9644.6	100523	64224.6	16805.5	32513.2	14264.7	27124.7	16845.6	63238.8	505403	1.20861e+06	194981	5198.83	32034.6	488729	30604.8	95149.2	369707	11731.7	900905	34996.4	303848	96984.2	12637.3	395908	69353.7	353923	57179.4	50234.3	410569	32672.2	27274.9	97213	35053.5	242813	8977.3	827285
6929 Liver	Irp1-/-		23824.3	692429	7630.47	44360.4	543347	15317.3	8947.03	189692	22663.8	65171.3	5521.66	48411	29978.1	6395.26	10554.1	5168.79	10133.4	5644.85	47944.1	198149	641684	71448.3	1737.23	6796.77	177657	15720.2	26283.1	137944	5274.07	370234	9794.63	91521.4	39500.3	5632.15	159482	72343.5	191249	10446.6	17351.4	382930	13001.3	12257.9	35804.8	16712	178360	2288.97	407349
6930 Liver	wt		46180.7	1.09083e+06	15068.8	62602.6	1.25261e+06	29553.7	7392.91	421454	52118	105661	9868.47	86206.1	32420.1	7777.08	4549.66	13357.4	44737.2	12265.7	67797	240237	842074	105794	2731.33	18289.1	240359	22752.6	39980	173357	11944.3	950653	31383.4	254616	57288.3	13950	488051	96677	262884	28249.9	37100.3	694333	28054.5	21290.9	95868.8	21370.1	235675	6054.6	598916
6932 Liver	Irp1-/-		46543.9	1.01135e+06	11956.8	53543.3	996626	27318.4	9207.42	249816	42869.5	77518.5	9235.81	109051	22312.9	6389.56	16600.6	9352.73	18319	16244.3	58319.6	294638	925518	113225	2099.02	17587	268252	22020.1	46325.1	199455	8104.77	717119	18460.6	157932	49514.4	7596.47	201121	79186.9	252101	27276.9	45315.7	576279	23790.6	20773.6	61431.8	22831.5	188871	9018.43	600727
6937 Liver	wt		63988	897936	14521	80389.2	1.01723e+06	27490.6	6630.78	350496	68846.5	116040	9163.91	93107.4	29661.5	7763.18	13360	9275.18	51749	31171.3	75655.7	332740	935394	159543	2007.23	20331.9	359912	26994.4	78398.7	263043	9674.12	877892	30230.6	228626	59588.2	8215.44	273467	62540	228710	33490.9	88849.9	700320	28076.7	20480	73382.1	28091.8	299224	7363.7	667803
6939 Liver	Irp1-/-		43878.9	1.2595e+06	15602.8	150434	1.65068e+06	37374.1	9341.61	449669	45346.7	116479	11167.7	123256	51765.7	13230.6	23114.3	16266.9	39116.5	19290.9	146020	431152	1.4007e+06	149606	3795.4	15526.1	663817	57290.2	191647	344677	15278.1	1.22328e+06	40389.8	174286	141704	10440.3	320103	128292	327974	42814.1	76463.9	284774	37824.8	24274.2	62100.3	85467.5	492215	3303.86	869680
6940 Liver	Irp1-/-		59477.4	1.0045e+06	15795.6	84785	720001	33169.9	9497.55	181230	34573	99510.2	12493.4	158074	32371.2	7573.75	12461	11134.3	17549	8557.68	91357.2	270608	988681	113621	1938.44	13543.5	277573	25361.4	27748.1	197240	6847.88	535507	19548.9	168808	53907.9	5935.96	197638	127823	301034	25319.3	33486.8	817136	24790.8	20783.7	53740.4	23832.1	271027	7155.6	559677
6954 Liver	wt		60529.3	1.40897e+06	14354.2	91210.7	1.15991e+06	38574	7352.08	366345	57568.9	123127	11987.5	89318.3	36264.4	8753.61	50120.4	9833.83	28480.4	32631.7	75098.2	425888	1.23489e+06	163477	2307.49	24207.4	412836	23052	167543	293471	9197.88	979589	30837	208504	81381	7101.74	221910	174666	395217	43737.5	100083	916308	36576.8	28563.1	83242	43950.8	262011	4309.94	778591
6955 Liver	Irp1-/-		33701.9	1.68656e+06	10167.8	62300.8	1.04684e+06	22738	11016	195756	36878.1	54241.8	8993.49	71889.8	44467.4	12135.2	8137.5	12054	11949.6	17723.2	63768.8	223609	1.38717e+06	201776	4271.59	12248.7	201075	24139.3	64053.3	153632	9175.99	497689	12429.1	112829	39522.9	10392.8	278267	70390.3	339410	23174.6	39201.8	297765	19436.6	18311.3	42794.8	20499.7	129922	3944.92	468104
6958 Liver	Irp1-/-		100203	1.30275e+06	21797.6	80811.9	1.18317e+06	49713.1	8845.53	291225	48309.2	121408	13180.8	96688.3	33054.1	9030.9	25650	12092.6	22983.6	16169.5	72333.6	288956	1.27622e+06	88041.1	2205.8	19054.9	267729	30669.9	81485	193757	11636.9	886136	14140	135756	51900.5	11352.8	504540	215498	521472	47299.7	39545.2	864288	47053.1	36282.7	84642.9	42220.6	203486	18999.4	873901
6960 Liver	wt		146342	3.601e+06	34982.2	203637	3.2876e+06	85231.4	22954.2	865571	120954	315200	29330.4	223583	115737	22330.9	109287	38651.2	63993.5	54856.7	207849	878156	3.90777e+06	317843	7821.55	51131.4	821818	56998.2	448411	598047	21633.3	2.48651e+06	53809.1	451536	197346	22930.3	824441	693406	1.12796e+06	121420	223579	2.26656e+06	88239.8	53446.2	172157	98407.5	580402	17133	1.91913e+06
	wt average		55525.1	1.20333e+06	15209.6	74534.6	1.25223e+06	31934.5	8407.46	409144	60732.5	107154	10166.1	92288.8	40642.7	10274.8	25135.8	11682.8	38022.8	23228.6	70447.4	376067	1.05524e+06	155949	3061.22	23715.8	375459	25851	95267.8	274894	10637	927260	31861.9	248899	73810.5	10476.1	344834	100809	310183	40664.4	69066.9	680383	31345.1	24402.2	87426.5	32116.5	259931	6676.39	718149
Internal Normalization
6918 Liver	wt		0.925752	1.1764	1.11077	0.8578	1.26107	1.0058	1.45752	1.21787	1.06033	0.78194	0.948699	1.08923	1.58023	1.6356	1.2935	1.221	0.713378	0.725208	0.897673	1.34392	1.14534	1.25029	1.69829	1.35077	1.30168	1.1839	0.998756	1.34491	1.10292	0.971578	1.09838	1.22077	1.31396	1.20629	1.14811	0.68797	1.14101	1.40613	0.727328	0.603438	1.04234	1.11772	1.11194	1.09145	0.934146	1.34463	1.15197
6929 Liver	Irp1-/-		0.429073	0.575425	0.501687	0.595165	0.433905	0.479646	1.06418	0.46363	0.373175	0.608202	0.543143	0.52456	0.737601	0.622419	0.419881	0.442429	0.266509	0.243013	0.680566	0.526899	0.608092	0.458153	0.567498	0.286593	0.473172	0.608109	0.275886	0.501808	0.495822	0.399278	0.307409	0.367706	0.535159	0.537617	0.462489	0.717628	0.616566	0.256898	0.251226	0.562816	0.414781	0.502326	0.409542	0.520354	0.686183	0.342845	0.567221
6930 Liver	wt		0.831707	0.906504	0.990741	0.839913	1.00031	0.925447	0.879327	1.03009	0.858157	0.986069	0.970721	0.934091	0.797687	0.756905	0.181003	1.14334	1.17659	0.528045	0.962377	0.638815	0.797992	0.67839	0.892235	0.771181	0.640175	0.880145	0.41966	0.630632	1.1229	1.02523	0.984985	1.02297	0.776155	1.3316	1.41532	0.959011	0.847511	0.694708	0.537164	1.0205	0.895021	0.872498	1.09656	0.665392	0.906684	0.906868	0.833972
6932 Liver	Irp1-/-		0.838249	0.840454	0.786134	0.718369	0.795884	0.85545	1.09515	0.61058	0.705874	0.723431	0.908488	1.18162	0.549002	0.621864	0.660435	0.800557	0.481791	0.699324	0.827846	0.783472	0.877067	0.726039	0.685682	0.741576	0.714465	0.85181	0.486262	0.725568	0.761941	0.773374	0.579396	0.634523	0.670831	0.725122	0.58324	0.785513	0.812748	0.67078	0.656113	0.846993	0.758992	0.8513	0.702669	0.710896	0.726619	1.3508	0.836494
6937 Liver	wt		1.15242	0.746207	0.954727	1.07855	0.81234	0.860843	0.788678	0.856655	1.1336	1.08292	0.901415	1.00887	0.729812	0.755552	0.531512	0.79392	1.361	1.34194	1.07393	0.884788	0.886426	1.02305	0.655697	0.857317	0.958593	1.04423	0.82293	0.956887	0.909477	0.94676	0.948803	0.918549	0.807314	0.784205	0.793039	0.620381	0.737338	0.823592	1.28643	1.0293	0.89573	0.839269	0.839357	0.874682	1.15117	1.10295	0.929895
6939 Liver	Irp1-/-		0.790253	1.04668	1.02585	2.01831	1.3182	1.17034	1.11111	1.09905	0.746663	1.08702	1.09852	1.33555	1.27368	1.28767	0.919577	1.39238	1.02876	0.83048	2.07274	1.14648	1.32737	0.959332	1.23983	0.654676	1.76802	2.21617	2.01167	1.25385	1.43631	1.31924	1.26765	0.70023	1.91983	0.99658	0.928282	1.27263	1.05736	1.05286	1.1071	0.418549	1.20672	0.994753	0.710315	2.66117	1.89364	0.494858	1.211
6940 Liver	Irp1-/-		1.07118	0.834763	1.03853	1.13753	0.574977	1.03868	1.12966	0.442949	0.569267	0.928665	1.22892	1.71282	0.796484	0.737115	0.495748	0.953049	0.46154	0.368411	1.29681	0.719575	0.936923	0.728577	0.633226	0.571075	0.73929	0.981061	0.291264	0.717513	0.643779	0.577515	0.613552	0.678219	0.730356	0.566618	0.57314	1.26797	0.970504	0.622641	0.484846	1.20099	0.7909	0.851713	0.614692	0.742052	1.04269	1.07178	0.779333
6954 Liver	wt		1.09012	1.17089	0.943759	1.22374	0.926282	1.20791	0.874471	0.895392	0.947909	1.14907	1.17916	0.967812	0.892275	0.851946	1.99398	0.841738	0.749034	1.40481	1.06602	1.13248	1.17024	1.04828	0.75378	1.02073	1.09955	0.891728	1.75866	1.06758	0.864706	1.05643	0.967834	0.837706	1.10257	0.677898	0.643528	1.73264	1.27414	1.07557	1.44908	1.34675	1.16691	1.17051	0.952138	1.36848	1.008	0.64555	1.08416
6955 Liver	Irp1-/-		0.606966	1.40157	0.668514	0.835864	0.835985	0.712018	1.31026	0.478452	0.607222	0.506204	0.884652	0.778965	1.09411	1.18106	0.323741	1.03178	0.314274	0.762992	0.905197	0.5946	1.31455	1.29386	1.39539	0.51648	0.535544	0.933785	0.672351	0.558878	0.862648	0.536731	0.390092	0.453313	0.535464	0.992044	0.80696	0.698253	1.09422	0.569898	0.567592	0.437643	0.620084	0.750394	0.489494	0.638292	0.499832	0.590877	0.65182
6958 Liver	Irp1-/-		1.80464	1.08262	1.43314	1.08422	0.944855	1.55672	1.0521	0.71179	0.795443	1.13302	1.29654	1.04767	0.813287	0.878933	1.02045	1.03508	0.604468	0.696103	1.02677	0.768363	1.20941	0.564552	0.720562	0.80347	0.713072	1.18641	0.855326	0.70484	1.094	0.95565	0.44379	0.545427	0.703159	1.08369	1.46314	2.13768	1.68117	1.16317	0.572563	1.2703	1.50113	1.48686	0.968161	1.31461	0.782845	2.84576	1.21688
6960 Liver	wt		2.6356	2.99252	2.30001	2.73211	2.62541	2.66894	2.73022	2.11556	1.99158	2.94156	2.88511	2.42265	2.84767	2.17335	4.34787	3.30839	1.68303	2.3616	2.95041	2.33511	3.7032	2.03812	2.55504	2.15601	2.18884	2.20488	4.70685	2.17555	2.03378	2.68156	1.68882	1.81414	2.67369	2.18881	2.39083	6.8784	3.63644	2.9859	3.23713	3.33131	2.81511	2.19022	1.96917	3.06408	2.23291	2.5662	2.67233
[truncated: 53 more columns]

## Sheet: IDD Muscle
Name		Protein (mg)	Pyruvic (174,115)	2-Ketoisovaleric methoxime #1 (202,89,116)	Carbodiimide (213,255,171)	2-Keto-3-Methylvaleric methoxime #1 (216,89,116)	2-Keto-3-Methylvaleric mwethoxime #2 (216,89,129)	2-Ketoisocaproic methoxime #2 (216,89,115)	Propylene glycol 2TBDMS (247,189)	Ethanolamine (232,144)	Lactic (261,233)	Glycolic Acid (247,189)	2-Hydroxyisobutyric (275,247)	Alanine (260,232)	2-hydroxybutyric (275,247)	Glycine (246,218)	Hydracrylic (261,219,133)	3-Hydroxybutyric (233, 275, 159)	3-Hydroxyisobutyric (219,275)	Sarcosine (260,232)	2-Hydroxyisovaleric 2TBDMS (289,261)	2-aminobutyric (274,246)	Glycerol 2TBDMS #1	ß-alanine	Valine (288)	Urea (231, 273)	L-2_Hydroxy- 3-Methylvaleric 2TBDMS (303,275)	4-Hydroxybutyric (275,317,143)	Leucine (302,274)	Niacinamide (179, 136, 221)	Isoleucine (302,274)	Maleic (287,329,133)	Uracil	GABA	Succinic (289,331)	Proline (286,258)	Itaconic acid (2TBDMS)	Fumaric (287,329)	Hypotaurine (280,158)	Urea 3TBDMS	Glutaric 2TBDMS	Glycerol 3TBDMS	Cytosine 2TBDMS	Glyceric (391,433,231)	Pyroglutamic (300,272)	Creatinine (284,341)	Methionine (320,292)	Serine 3TBDMS (390,362)	2-ketoglutarate (346,258)
6918 Skeletal Muscle	wt	0.0667575	32131.5	608.328	300000	493.561	1307.78	3986.98	2172.16	7580.09	174967	11294.9	4258.47	162324	1975.2	23245.5	2213.55	6546.59	1743.48	703.652	1224.32	1239.55	2894.96	4317.38	37409.2	170576	520.123	7018.23	26114.1	6527.17	19430	598.501	4336.9	1597.04	126190	9094.45	294.309	55207.9	3362.19	40846.8	3650.61	40924	965.609	7318.79	268970	3.14667e+06	89366.7	63637	4021.7
6929 Skeletal Muscle	Irp1-/-	0.168937	44063.3	305.813	328398	312.381	1615.36	3085.98	3231.86	9851.57	107365	8029.28	5342.91	123983	1209.42	27590.8	1484.39	5719.73	904.218	468.384	1136.96	1036.37	3580.34	8757.58	33032.8	159743	473.109	4073.41	20531.4	6772.55	18359.4	610.305	4631.5	759.025	94796.8	11915.1	395.499	51021.8	2193.33	61109.7	1849.59	83071.4	634.984	4762.35	319620	1.25788e+06	61384.5	69665.7	7943.85
6930 Skeletal Muscle	wt	0.196185	46465.8	682.093	396452	312.92	1718.28	3705.96	3013.91	11498.8	190171	9674	3522.52	132299	4190.55	23258.4	1664.49	10259	768.766	637.141	1481.58	2814.41	4326.77	4131.38	31257	147597	461.687	11740.8	18713.2	10518	15600.1	827.278	4707.11	1532.16	141468	10770	285.1	56945.2	3457.2	45633.2	2614.8	85674.5	789.437	7247.74	387304	2.31876e+06	45725.2	75287.5	7590.58
6932 Skeletal Muscle	Irp1-/-	0.0871935	68989.3	827.548	381429	598.182	2091.08	4764.67	2173.9	8792.3	179870	11577.6	4636.23	165624	1621.94	27687.1	1727.36	8541.03	660.051	823.875	1384.27	944.6	4539.99	10381.1	36344	203759	340.75	6473.21	16805	5135.34	15892	543.601	5393.07	1281.31	112159	10418.9	341.517	57788.6	2893.2	61921	2655.25	55376.5	670.25	7036.96	503676	3.05549e+06	79209	77025.7	13715.6
6937 Skeletal Muscle	wt	0.209809	76461.3	442.638	530825	503.186	2609.3	5358.35	2351.34	13733.2	300903	11016.3	3936.73	177427	6365.1	39918.1	1967.17	19702.2	1035.34	723.731	1908.67	4598.34	4657.94	6919.58	39393.6	226407	451.395	17208.2	27268.2	20383.2	21111.7	876.4	7067.29	2681.11	214673	10091.4	409.353	75749.2	4952.47	77193.1	2340.94	104132	919.176	9640.18	486865	4.529e+06	53988.5	111467	7004.93
6939 Skeletal Muscle	Irp1-/-	0.128065	96779.7	713.296	669249	718.038	1712.52	4747.01	3250.08	13811.8	300131	12570.4	4808.02	210419	3361.31	54151.3	1938.75	13079.2	1934.89	788.191	2336.43	3659.97	3242.46	18258.9	58712.4	286382	616.379	5739.91	42338.1	13172.9	32868	743.215	8347.64	1182.71	178711	16091.8	438.389	82613.6	5699.54	113980	3248.26	66784.4	1180.02	8481.21	587769	1.0607e+06	74996.4	109098	12246.1
6940 Skeletal Muscle	Irp1-/-	0.168937	77920.4	637.643	660593	382.403	1897.16	3328.24	3225.65	12797.5	210071	11374.2	5621.75	180441	1638.75	42282.2	1698.81	13090.8	945.37	806.068	1966	1581.9	3187.72	19116.3	43605.7	261245	445.295	11465.6	24749	9390.27	22284.1	904.091	8004.6	1714.48	180153	8713.57	483.138	77017.6	4566.23	105701	2336.99	83341.7	1543.84	7340.28	645929	765217	65906.5	88317	8682.17
6954 Skeletal Muscle	wt	0.209809	51273.6	733.26	482255	662.599	2211.76	4403.54	2659.98	10883.6	147814	11754.9	2794.58	160803	1557.64	26848.3	1463.3	5184.11	778.441	606.63	1433.69	1246.56	2762.53	5901.16	38717.6	197659	359.106	6073.55	23647.2	9449.88	19085.8	755.79	3880.82	1302.31	148202	8534.96	329.715	60254.7	3923.29	82402.8	1755.05	76922.6	701.687	6252.3	698932	205053	95117.3	89923.4	9208.56
6955 Skeletal Muscle	Irp1-/-	0.202997	22484.7	208.494	375530	88.2105	1017.85	1696.16	2057.65	9386.01	98998.7	7918.9	4221.24	91886.2	1325.18	20831.5	1566.71	3708.27	778.427	343.427	666.658	559.865	1869.34	4780.24	18333.9	174420	554.209	4116.3	11341.9	4651.78	10276.6	587.643	4207.51	588.226	55607.9	6253.87	367.634	34328.1	2178.56	36909.7	1921.5	46663.8	871.138	4420.62	248202	1.02183e+06	55316.8	37869.5	1777.61
6958 Skeletal Muscle	Irp1-/-	0.114441	36285.3	391.95	544284	270.302	1141.73	2495.45	2622.58	10057.2	349622	12334.2	4628.48	207206	1959.46	33261.8	2086.88	4614.96	1358.8	369.421	1575.51	1356.29	4348.87	9448.13	45671.7	246192	356.013	5934.11	21493.5	78282.8	19784.8	635.284	5024.07	1777.22	145259	13461	293.009	46549.9	3423.14	83337.3	2159.82	70693.9	685.292	12977	303233	3.97336e+06	120507	82944.3	803.319
6960 Skeletal Muscle	wt	0.257493	101190	1210.01	1.01291e+06	577.416	3576.84	6915.6	2825.58	12119.4	502696	15022.4	6560.98	253859	2997.68	31483.2	2512.16	10461.3	1323.89	962.722	2969.26	3152	6423.12	7355.1	67522.1	520517	758.676	9811.83	30133.4	56745.8	27886.8	1236.93	4015.86	1654.1	213550	32035.6	414.671	120873	8237.23	198567	2509.59	169622	1067.27	9105.6	583315	996438	159669	96992.1	8016.57
Normalization to Protein
6918 Skeletal Muscle	wt		481316	9112.51	4.49388e+06	7393.35	19590	59723.3	32538.1	113547	2.62094e+06	169193	63790.2	2.43155e+06	29587.7	348208	33158.1	98065.2	26116.6	10540.4	18339.8	18568	43365.3	64672.5	560375	2.55516e+06	7791.23	105130	391179	97774.3	291053	8965.31	64965	23923	1.89027e+06	136231	4408.63	826991	50364.2	611869	54684.6	613024	14464.4	109633	4.02906e+06	4.71358e+07	1.33868e+06	953257	60243.5
6929 Skeletal Muscle	Irp1-/-		260826	1810.22	1.94391e+06	1849.09	9561.9	18267	19130.5	58315	635530	47528.2	31626.6	733899	7158.98	163319	8786.63	33857.1	5352.39	2772.53	6730.06	6134.65	21193.3	51839.2	195533	945573	2800.5	24111.9	121532	40089.1	108676	3612.61	27415.5	4492.94	561136	70529.9	2341.1	302016	12983.1	361730	10948.4	491729	3758.7	28190.1	1.89195e+06	7.44585e+06	363356	412376	47022.4
6930 Skeletal Muscle	wt		236846	3476.78	2.0208e+06	1595.03	8758.45	18890.1	15362.6	58611.9	969342	49310.5	17955.1	674359	21360.2	118553	8484.26	52292.5	3918.57	3247.65	7551.94	14345.7	22054.5	21058.6	159324	752334	2353.32	59845.3	95385.5	53612.5	79517.2	4216.82	23993.2	7809.76	721093	54897.3	1453.22	290262	17622.1	232603	13328.2	436702	4023.94	36943.3	1.97418e+06	1.18193e+07	233072	383757	38690.9
6932 Skeletal Muscle	Irp1-/-		791221	9490.94	4.37451e+06	6860.41	23982.1	54644.9	24932	100837	2.06289e+06	132780	53171.7	1.8995e+06	18601.6	317536	19810.6	97954.9	7569.95	9448.82	15875.9	10833.4	52068	119059	416820	2.33686e+06	3907.98	74239.6	192733	58895.9	182261	6234.43	61851.8	14695	1.28632e+06	119491	3916.77	662764	33181.4	710157	30452.4	635099	7686.92	80705.2	5.77653e+06	3.50426e+07	908428	883389	157300
6937 Skeletal Muscle	wt		364433	2109.72	2.53003e+06	2398.3	12436.5	25539.2	11207	65455.8	1.43417e+06	52506.4	18763.4	845658	30337.5	190259	9375.98	93905.2	4934.68	3449.47	9097.15	21916.7	22200.8	32980.3	187759	1.07911e+06	2151.45	82018.5	129967	97151.2	100623	4177.13	33684.4	12778.8	1.02318e+06	48098	1951.07	361038	23604.6	367921	11157.5	496317	4381.01	45947.3	2.32051e+06	2.15863e+07	257322	531277	33387.1
6939 Skeletal Muscle	Irp1-/-		755705	5569.78	5.22584e+06	5606.81	13372.3	37067.1	25378.3	107849	2.34357e+06	98155.9	37543.5	1.64306e+06	26246.9	422841	15138.8	102129	15108.6	6154.6	18244	28578.9	25318.8	142575	458457	2.23622e+06	4813	44820.2	330597	102861	256650	5803.4	65182.6	9235.18	1.39546e+06	125653	3423.17	645089	44504.9	890014	25364.1	521486	9214.2	66225.6	4.5896e+06	8.28252e+06	585610	851893	95623.9
6940 Skeletal Muscle	Irp1-/-		461239	3774.44	3.91029e+06	2263.58	11229.9	19701.1	19093.8	75753	1.24349e+06	67327.8	33277.1	1.06809e+06	9700.33	250284	10055.9	77488.8	5595.98	4771.4	11637.5	9363.83	18869.3	113156	258118	1.5464e+06	2635.86	67869	146498	55584.3	131908	5351.64	47382.1	10148.6	1.06639e+06	51578.7	2859.86	455895	27029.1	625680	13833.5	493329	9138.56	43449.7	3.82349e+06	4.52959e+06	390124	522780	51392.9
6954 Skeletal Muscle	wt		244382	3494.89	2.29854e+06	3158.1	10541.8	20988.3	12678.1	51873.8	704517	56026.8	13319.6	766425	7424.07	127965	6974.41	24708.7	3710.23	2891.34	6833.29	5941.4	13166.8	28126.3	184537	942088	1711.58	28948	112708	45040.3	90967.2	3602.27	18496.9	6207.12	706364	40679.6	1571.5	287188	18699.3	392751	8364.98	366631	3344.4	29799.9	3.33127e+06	977332	453351	428596	43890.1
6955 Skeletal Muscle	Irp1-/-		110764	1027.08	1.84993e+06	434.54	5014.09	8355.57	10136.4	46237.1	487685	39009.9	20794.6	452648	6528.06	102620	7717.88	18267.6	3834.67	1691.78	3284.07	2757.99	9208.69	23548.3	90315.9	859221	2730.13	20277.6	55871.9	22915.5	50624.4	2894.83	20726.9	2897.7	273934	30807.6	1811.03	169106	10732	181823	9465.64	229874	4291.38	21776.7	1.22269e+06	5.03373e+06	272500	186552	8756.83
6958 Skeletal Muscle	Irp1-/-		317065	3424.9	4.756e+06	2361.92	9976.55	21805.5	22916.3	87880.6	3.05503e+06	107778	40444.1	1.81059e+06	17121.9	290644	18235.3	40326	11873.3	3228.04	13767	11851.4	38000.9	82558.7	399084	2.15125e+06	3110.87	51852.8	187812	684042	172882	5551.18	43900.8	15529.5	1.26929e+06	117623	2560.34	406757	29911.7	728210	18872.7	617730	5988.14	113394	2.64968e+06	3.47196e+07	1.053e+06	724775	7019.47
6960 Skeletal Muscle	wt		392982	4699.21	3.93373e+06	2242.45	13891	26857.4	10973.4	47066.9	1.95227e+06	58340.8	25480.2	985887	11641.8	122268	9756.2	40627.3	5141.45	3738.83	11531.4	12241.1	24944.8	28564.2	262229	2.02148e+06	2946.39	38105.2	117026	220378	108301	4803.72	15596	6423.86	829343	124413	1610.42	469422	31990.1	771154	9746.22	658745	4144.85	35362.5	2.26536e+06	3.86977e+06	620091	376678	31133.1
	wt average		343992	4578.62	3.0554e+06	3357.45	13043.6	30399.7	16551.8	67311	1.53625e+06	77075.6	27861.7	1.14078e+06	20070.2	181451	13549.8	61919.8	8764.31	4773.54	10670.7	14602.6	25146.5	35080.4	270845	1.47003e+06	3390.8	62809.4	169253	102791	134092	5153.05	31347.1	11428.5	1.03405e+06	80863.9	2198.97	446980	28456.1	475260	19456.3	514284	6071.72	51537.1	2.78408e+06	1.70777e+07	580503	534713	41469
Internal Normalization
6918 Skeletal Muscle	wt		1.39921	1.99023	1.4708	2.20207	1.50189	1.96461	1.96583	1.68689	1.70607	2.19516	2.28953	2.13149	1.47421	1.91902	2.44713	1.58375	2.97988	2.20809	1.7187	1.27155	1.72451	1.84355	2.06899	1.73817	2.29776	1.6738	2.31121	0.951193	2.17054	1.73981	2.07244	2.09327	1.82803	1.6847	2.00486	1.85017	1.76989	1.28744	2.81064	1.192	2.38226	2.12725	1.44718	2.76008	2.30607	1.78274	1.45274
6929 Skeletal Muscle	Irp1-/-		0.758233	0.395363	0.63622	0.550743	0.733075	0.600895	1.1558	0.866351	0.41369	0.616644	1.13513	0.643333	0.356696	0.900076	0.64847	0.54679	0.610703	0.580812	0.630703	0.420107	0.842795	1.47773	0.721938	0.643232	0.825912	0.38389	0.718051	0.390005	0.810455	0.701063	0.874578	0.393134	0.542658	0.872206	1.06464	0.675682	0.456251	0.761121	0.562715	0.956144	0.61905	0.546986	0.67956	0.435999	0.625934	0.77121	1.13392
6930 Skeletal Muscle	wt		0.688523	0.759352	0.661388	0.475071	0.671477	0.621391	0.928149	0.870763	0.63098	0.639768	0.644436	0.591141	1.06427	0.653362	0.626154	0.844521	0.447105	0.680344	0.707726	0.982407	0.877043	0.600294	0.588247	0.511779	0.694031	0.952807	0.563567	0.521567	0.593003	0.818315	0.765404	0.683358	0.697348	0.678885	0.660863	0.649385	0.619274	0.489423	0.685034	0.849146	0.662734	0.71683	0.709095	0.692088	0.4015	0.717688	0.933008
6932 Skeletal Muscle	Irp1-/-		2.30012	2.07288	1.43173	2.04334	1.83862	1.79755	1.5063	1.49807	1.34281	1.72273	1.90842	1.66509	0.926826	1.74998	1.46206	1.58196	0.863725	1.97941	1.4878	0.741881	2.07059	3.39388	1.53896	1.58966	1.15252	1.18198	1.13872	0.572966	1.35922	1.20985	1.97313	1.28582	1.24396	1.47769	1.78119	1.48276	1.16606	1.49425	1.56517	1.23492	1.26602	1.56596	2.07485	2.05196	1.5649	1.65208	3.7932
6937 Skeletal Muscle	wt		1.05942	0.460776	0.828054	0.714324	0.953462	0.840114	0.677086	0.972438	0.933556	0.681232	0.673447	0.741301	1.51157	1.04854	0.691965	1.51656	0.563043	0.722623	0.852534	1.50088	0.882861	0.940136	0.693236	0.734071	0.634498	1.30583	0.767884	0.945131	0.750403	0.810613	1.07456	1.11815	0.989489	0.594802	0.887267	0.807728	0.829511	0.774147	0.573463	0.965064	0.721543	0.891539	0.833494	1.264	0.443274	0.993574	0.805112
6939 Skeletal Muscle	Irp1-/-		2.19687	1.21648	1.71036	1.66996	1.0252	1.21933	1.53326	1.60225	1.52552	1.2735	1.3475	1.4403	1.30775	2.33033	1.11727	1.64938	1.72388	1.28931	1.70973	1.95711	1.00685	4.06423	1.69269	1.5212	1.41943	0.71359	1.95327	1.00068	1.91398	1.12621	2.07938	0.808082	1.34951	1.55388	1.55672	1.44322	1.56399	1.87269	1.30364	1.01401	1.51756	1.28501	1.64852	0.484991	1.0088	1.59318	2.30592
6940 Skeletal Muscle	Irp1-/-		1.34084	0.824362	1.2798	0.674196	0.860958	0.648068	1.15357	1.12542	0.80943	0.87353	1.19437	0.936286	0.483319	1.37935	0.742143	1.25144	0.638496	0.999552	1.0906	0.641245	0.750374	3.22562	0.95301	1.05195	0.777357	1.08055	0.865555	0.54075	0.983708	1.03854	1.51153	0.888009	1.03127	0.637846	1.30055	1.01994	0.949854	1.3165	0.711001	0.959254	1.5051	0.843077	1.37334	0.265235	0.672045	0.977683	1.23931
6954 Skeletal Muscle	wt		0.71043	0.763306	0.752289	0.940627	0.808197	0.690413	0.765963	0.770659	0.458596	0.726908	0.478062	0.671846	0.369904	0.705234	0.514724	0.399043	0.423334	0.605701	0.640378	0.406873	0.523606	0.801767	0.68134	0.640861	0.504773	0.460886	0.665914	0.438173	0.678392	0.699056	0.590067	0.543126	0.683104	0.503063	0.714654	0.642507	0.65713	0.826393	0.429937	0.712897	0.550816	0.578223	1.19655	0.0572286	0.780964	0.801544	1.05839
6955 Skeletal Muscle	Irp1-/-		0.321994	0.22432	0.605461	0.129426	0.384411	0.274857	0.612401	0.686917	0.317452	0.506125	0.74635	0.396789	0.32526	0.565552	0.569594	0.29502	0.437532	0.354408	0.307765	0.18887	0.366202	0.671267	0.33346	0.584491	0.805159	0.322844	0.330109	0.222932	0.377534	0.561771	0.661208	0.25355	0.264914	0.380981	0.823582	0.378331	0.377141	0.382577	0.486508	0.446979	0.706781	0.422545	0.439172	0.294755	0.469421	0.348882	0.211166
6958 Skeletal Muscle	Irp1-/-		0.921721	0.748019	1.55659	0.703487	0.764864	0.717295	1.38452	1.30559	1.98863	1.39834	1.4516	1.58716	0.8531	1.60178	1.3458	0.651262	1.35474	0.676235	1.29016	0.811598	1.51118	2.35341	1.47348	1.4634	0.917446	0.825558	1.10965	6.65467	1.28927	1.07726	1.40047	1.35884	1.22749	1.45458	1.16434	0.910011	1.05115	1.53224	0.970005	1.20115	0.986234	2.20025	0.951726	2.03304	1.81395	1.35545	0.169271
6960 Skeletal Muscle	wt		1.14242	1.02634	1.28747	0.667904	1.06497	0.883477	0.662973	0.699245	1.2708	0.75693	0.914525	0.864225	0.580052	0.673837	0.720026	0.656128	0.586634	0.783239	1.08066	0.838284	0.991981	0.814251	0.968189	1.37512	0.868938	0.606679	0.691427	2.14394	0.807662	0.93221	0.497526	0.562091	0.802033	1.53855	0.732352	1.05021	1.12419	1.6226	0.500929	1.2809	0.682648	0.686156	0.813685	0.226598	1.0682	0.704449	0.750758
[truncated: 48 more columns]

## Sheet: CD and HFD Serum
Name	Genotype	Diet	Name	Protein (mg)	2-aminobutyric (274,246)	2-hydroxybutyric (275,247)	2-Hydroxyisobutyric (275,247)	2-Hydroxyisocaproic 2TBDMS (303,275)	2-Hydroxyisovaleric 2TBDMS (289,261)	2-Keto-3-Methylvaleric methoxime #1 (216,89,116)	2-Keto-3-Methylvaleric mwethoxime #2 (216,89,129)	2-ketoglutarate (346,258)	2-Ketoisocaproic methoxime #1 (216,89,116)	2-Ketoisocaproic methoxime #2 (216,89,115)	2-Ketoisovaleric methoxime #1 (202,89,116)	2-Ketoisovaleric methoxime #2 (202,89,128)	2P-Glycerol	2-phosphoglyceric (585,383)	3-Hydroxybutyric (233, 275, 159)	3-Hydroxyisobutyric (219,275)	3P-glycerol	3-phosphoglyceric (585,383)	4-Hydroxybutyric (275,317,143)	5-aminovaleric 2 TBDMS (288,156)	Acetoacetic methoxime #1 (188,156,89)	Acetoacetic methoxime #2 (188,116,89)	Adenine 2TBDMS	Alanine (260,232)	Aminoadipic 3TBDMS	Arachidonic (361,418,171)	Ascorbic acid (575,531,443)	Asparagine (417,302)	Aspartic (418,390)	Carbodiimide (213,255,171)	Cis-aconitic (459,327)	Citric (459,431)	Cytosine 2TBDMS	DHAP 1/2 (484,452,383)	DHAP 2/2 (484,452,383)	Ethanolamine (232,144)	Fumaric (287,329)	GABA	Glucose 1 (494,216,261)	Glucose 3 (608,476,344)	Glucose 4 (608,476,344)	Glucose 5 (608,476,344)	Glutamic (432,330)	Glutamine (431,329)	Glyceraldehyde (261,231,89)
9011 Serum	wt	HFD	3wtHFD	1.34448	3955.93	130873	50553	4450.69	25248.1	13230.3	30890.9	216355	1613.26	52905.3	7336.51	16631.6	104362	797.322	415979	25465	92833.1	4473.2	8864.73	305.249	1312.64	595.289	1810.3	28655.7	32235.4	9065.29	7886.12	6240.72	29380.9	88009.9	64855.1	44997.3	7534.32	10320.7	6537.18	19204.8	204693	9776.63	4013.52	94715.2	175083	5311.33	86652.8	98081.2	60642.1
9012 Serum	wt	HFD	3wtHFD	1.14381	2264.04	32454.9	44671.1	2038.18	18206.5	12429	26974	42893.4	1193.98	42036.5	8129.39	18857.3	85959.5	581.017	141990	9979.59	76029.5	2679.48	6919.59	512.636	1173.79	710.466	750.057	29142.7	28493.3	5899.69	6483.97	5384.6	27816.6	54142.5	37941.2	24788.3	4256.97	6867.5	4536.21	13089.4	61207.3	5734.83	1813.35	99946	162594	9347.77	35493.3	115112	56545.3
9017 Serum	wt	CD	1wtCD	0.713808	1679.25	31496	48627.3	1316.85	9749.42	9324.32	21363.1	15742.3	931.204	32835.4	7233.04	15558.1	24614	292.144	139268	10979.4	22936.6	1284.95	6206.5	158.899	574.211	1197.56	3437.6	16215.7	9634.4	2285.64	12957.8	3644.15	16105	41387.2	10005.5	11277	3382	5251.41	3433.54	6808.5	23831	3525.41	243748	23649	113522	5036.98	12498.9	11227.2	53530.8
9018 Serum	Irp1-/-	CD	2Irp1-/-CD	0.814142	2394.03	23919.5	15302.3	973.655	14324.7	6209.61	14863.1	15148.2	529.673	20751.3	6559.99	14849.8	22367.5	190.9	130301	5976.26	25350.4	722.117	6105.61	267.708	901.037	2481.76	2496.01	14400.9	10620.5	3623.16	10551.7	5348.53	20872.7	50189.6	14530.8	10092.8	4053.25	1564.29	1066.28	10377	21182.3	2479.29	48864.3	17078.4	122656	794.926	17710.3	75809.2	28709.8
9022 Serum	wt	CD	1wtCD	1.07931	1351.27	27378	39013.7	992.113	9113.38	6660.12	16669.1	18414	702.896	24050.2	4273.35	9909.41	26996.9	450.237	92208.7	7148.17	23927	1194.84	6333.19	0	642.447	842.973	7217.33	13121.4	6865.64	4465.41	9789.27	5516.8	13247.3	55488.8	9686.68	8511.32	4011.42	2723.6	1716.64	9962.34	20963.2	1823.69	27683.6	36585.5	127990	3571.4	12275.4	48552.6	53742.8
9026 Serum	Irp1-/-	CD	2Irp1-/-CD	0.88581	1957.52	19848.7	23440.4	878.897	14529.6	4342.22	9826.05	15729.8	480.525	15023.8	4301.26	9412.01	23035.6	354.608	162322	10011.9	23194	514.464	4048.03	281.364	658.871	1349.93	3846.16	11097.6	10995.6	3912.81	21335.2	3350.27	13084.5	47916.6	13027.5	10218.1	4632.69	2714.03	1858.35	8383.67	21408.1	2328.71	32548.6	37814.6	135474	3256.24	12271	49873.2	38194.9
9027 Serum	Irp1-/-	HFD	4Irp1-/-HFD	1.11515	1656.44	39253.3	53536.5	1325.87	14831.3	5481.38	12465.1	23200.7	593.166	17396.8	4790.34	10898	50650.9	447.942	111966	9598.79	47325	2472.14	6718.57	154.075	877.631	851.856	2506.27	12205.6	13094.4	6762.25	7801.89	4236.11	21448.7	58230.4	21380.7	15703	1767.6	5076.37	3319.82	10665.1	33628	3222.11	32127.3	31961.1	131855	2875.51	22246.4	57408	52922.8
9037 Serum	Irp1-/-	HFD	4Irp1-/-HFD	1.45915	3468.02	72018.5	32008.7	2401.31	14771.1	17491.7	42174	49315.3	2220.3	81610.6	9111.4	21069.6	26961.3	455.084	108403	17323.7	29518.2	2667.65	3057.24	256.97	718.905	674.447	5969.13	17351.4	58067.9	3283.22	16439.2	6290	24591.6	66407.2	26090.2	25305.6	3326.73	13417.5	8893.72	15196.6	50764.5	3953.85	29355.9	30325.5	130532	2118.43	37921.7	67549.4	29476.7
9063 Serum	wt	HFD	3wtHFD	1.01481	3442.72	47633.4	47966.2	1926.58	27976.3	11088.4	24412.1	70601.2	1062.74	34379.5	10022.5	19707.5	93658.8	471.469	188395	17331.3	70157	2462.96	9192.85	677.7	1464.59	2041.34	10041.2	23760.3	17878.3	9353.95	5316.19	5735.82	16725.6	71156.8	26316.3	20191.1	5351.66	4611.54	3257.67	13957.4	60431.8	4157.89	7409.16	142627	201706	7532.86	26529.9	119437	80395.3
9092 Serum	Irp1-/-	HFD	4Irp1-/-HFD	0.728141	1067.96	7035.33	29543.4	664.092	11094.9	2802.2	6581.98	10471.4	179.881	7195.46	2812.11	6410.62	30246.3	513.473	60930.4	3263.93	31039.6	3699.05	2171.22	169.652	409.415	859.733	3027.88	8382.6	8504.45	4604.23	0	5154.68	26054.9	32733	10385.9	8973.26	1673.88	2317.14	1614.47	9895.48	13230.2	1199.37	3593.64	5786.46	40619.1	376.143	23580.4	100752	12118.9
9095 Serum	Irp1-/-	CD	2Irp1-/-CD	0.792642	2515.68	21191.6	32392	1084.24	14406.7	4309.54	9603.17	23167.3	494.245	15187.2	3462.35	7366.92	25714.2	816.149	103409	5681.7	28716	1127.25	6083.61	876.354	501.587	590.386	8274.51	12734.7	13484.1	4658.36	11757.6	4237.11	29717	43338.1	13437.3	10957.1	3340.3	3602.72	2400.36	8563.18	25760.5	3501.22	10567.2	25896.4	117261	2173.62	29589.6	60734.6	31425.4
9104 Serum	Irp1-/-	CD	2Irp1-/-CD	0.792642	4390.08	29803.5	25665.8	1475.37	12956.7	3781.88	8814.52	15976.9	430.089	15743.5	3177.41	7698.65	28929.3	330.802	112430	7057.54	29487.5	1136.42	1940.24	1362.3	586.049	1571.45	8462.07	13983.4	10127.1	4510.54	1551.3	7065.58	16122.8	49965.8	10348.7	8177.68	1689.24	1347.11	890.887	5955.33	16628.3	2138.54	23927.1	17778	123961	1422.59	14232.1	88881.1	31309
9474 Serum	Irp1-/-	HFD	4Irp1-/-HFD	1.02198	2787.37	60309.7	46377.1	1831.5	18199.9	12997.7	27945	44659.1	1246.13	40989.4	11379.2	23126.5	83351.8	359.217	240013	22567.9	68507.5	2619.91	6966.26	386.56	1087.82	3436.12	3093.67	21037.9	17730.6	6536.28	46613.8	7163.21	28413.1	75931	37780.6	29455	6043.37	9156.66	5874.92	13700.3	46957.1	4917.39	244940	85326.1	183913	4888.92	29499.3	24811	98290.5
9490 Serum	wt	CD	1wtCD	1.22981	2347.34	49596.7	39755.4	2296.06	16692.2	10744.9	24567.3	42877.1	903.594	33382.3	7235.75	15958.8	60116.7	435.014	183229	13520.7	54876.7	1933.21	8452.45	879.655	1006.23	634.239	6895.67	20789	13100.1	6318.38	26841.8	3536.84	25350	90219.1	25325.5	16947.4	4221.58	6543.15	4326.86	10171.6	57157.8	6847.25	10705.6	93002	153917	7596.96	29031.6	41204.6	67842.8
9495 Serum	wt	HFD	3wtHFD	0.978978	938.857	38544.1	23334.3	1616.82	14963.8	10148.9	22845.5	62597	1163.46	40841.5	7317.09	16743.3	38318.7	617.105	85783.6	8414.45	33483.6	2204.88	2660.64	335.059	755.917	467.926	3321.24	15747	9396.61	3171.79	21462.6	5732.39	15920.8	37662.7	21394.5	18277.2	3837.56	5766.59	3780.84	11113.3	32339.9	6205.27	20779.6	37846.2	126924	4520.49	20354.2	65059.4	48655.4
9525 Serum	wt	HFD	3wtHFD	1.37315	1543.7	26397.8	24999.3	1978.53	16260	9759.7	22986.2	34372.9	1126.71	38285	7191.13	16697.2	52829.3	815.91	75697.1	8156.43	42967.5	2686.79	5300.7	415.066	608.673	444.114	862.292	14059	10432.9	7488.06	7014.34	5035.04	13220.9	57321.3	16934.4	11744	3704.36	3251.87	2133.2	10602.8	29596.7	3104.77	1893.71	39593.8	132616	3083.09	20350.1	88492.8	44551.5
9543 Serum	wt	CD	1wtCD	0.763975	2542.8	16953.3	20021.9	2001.85	18572.3	6536.97	15076.1	32135.6	670.749	23004.4	4387.91	9934.08	22998.8	336.357	59865.3	8508.61	23105	1240.69	4645.85	638.642	454.997	460.159	2013.69	14385.4	15939	3075.56	6518.92	5379.69	16994.6	59492.1	13025.2	8648.17	2723.21	2341.05	1521.11	8967.33	27153.8	2580.84	5280.14	12376.2	98323.2	351.614	22592.8	74242.6	17983.1
9546 Serum	wt	CD	1wtCD	1.07931	5168.09	76495.8	31212.8	7450.42	25389.9	11250.4	26622.6	80937.1	1101.93	37285.4	8181.15	17896.3	34200.5	432.55	102964	21512.5	35478.5	2011.54	6524.53	1567.97	1099.48	485.082	10313.9	26457.4	41317	2850.35	7310.68	6901.98	18900.3	87741.5	18124.3	19319.4	6672.24	7116.31	4882.72	9667.53	77953.3	7123.99	78004.4	76563.8	153042	6420.57	36529.2	49825.4	48624.4
9549 Serum	Irp1-/-	HFD	4Irp1-/-HFD	1.55232	2651.73	33140	78040.4	1801.46	20755.3	11078.1	27919.3	33457	655.946	28496.7	9472.05	23533	64696.8	1635.1	179259	9534.59	73284.3	16453.8	4466.46	328.007	701.849	828.061	1450.71	20224.8	23816.6	6308.48	0	4854.2	57057.3	64239.9	47352.6	35735.7	4474.16	8535	5912.64	16917.7	49986.3	3401.7	731.791	35109.7	126900	3191.87	61884.1	133944	22776.8
9550 Serum	wt	HFD	3wtHFD	0.921644	1454.96	27011.6	37435.2	1436.42	14930.4	8747.75	20050	46419.5	960.169	29934.9	5650.94	11960.7	48484	712.887	90981.6	8136.15	42148.4	2152.29	6904.5	213.065	828.395	588.354	671.616	15977.1	12838.7	5894.85	25422	4575.85	21757.2	48068.1	20013.3	17599.4	3684.85	11037.9	7688.8	10847.1	46527.2	3667.53	3831.13	49204.9	129315	3617.08	30967	98906.7	51480.2
9757 Serum	Irp1-/-	CD	2Irp1-/-CD	0.88581	1382.56	10511.1	18044	768.153	11541.9	4706.68	11181.5	10770.6	548.954	16289.6	3438.01	8063.06	18674.8	529.613	27365.1	2399.14	18608.6	4396.37	2781.19	337.687	452.721	338.642	4719.26	9070.65	4902.56	4101.33	0	4601.65	19371.8	33290.5	9351.12	7702.4	2247.79	2708.92	1774.34	7126.17	15731.9	1315.91	3161.64	5361.21	38978.4	297.595	17851.1	108480	8424.67
Normalization to Protein
9011 Serum	wt	HFD			2942.35	97340.8	37600.3	3310.34	18779.1	9840.48	22976.1	160921	1199.91	39350	5456.76	12370.2	77622.3	593.033	309397	18940.4	69047.5	3327.08	6593.42	227.038	976.314	442.765	1346.47	21313.5	23976.1	6742.59	5865.55	4641.73	21852.9	65460.1	48238	33468.1	5603.88	7676.31	4862.23	14284.2	152247	7271.67	2985.18	70447.4	130223	3950.46	64450.7	72950.9	45104.4
9012 Serum	wt	HFD			1979.38	28374.3	39054.6	1781.92	15917.4	10866.3	23582.5	37500.4	1043.86	36751.2	7107.28	16486.3	75151.7	507.965	124137	8724.85	66470.2	2342.59	6049.59	448.182	1026.21	621.139	655.752	25478.5	24910.8	5157.92	5668.73	4707.59	24319.2	47335.1	33170.8	21671.7	3721.73	6004.04	3965.87	11443.7	53511.7	5013.79	1585.35	87379.7	142151	8172.47	31030.7	100639	49435.8
9017 Serum	wt	CD			2352.52	44123.9	68123.8	1844.83	13658.3	13062.8	29928.4	22054	1304.56	46000.4	10133	21795.9	34482.6	409.275	195106	15381.4	32132.7	1800.13	8694.92	222.607	804.433	1677.7	4815.86	22717.1	13497.2	3202.04	18153	5105.22	22562.1	57980.9	14017.1	15798.3	4737.97	7356.9	4810.18	9538.28	33385.7	4938.87	341476	33130.8	159037	7056.49	17510.2	15728.5	74993.3
9018 Serum	Irp1-/-	CD			2940.55	29380	18795.6	1195.93	17594.9	7627.18	18256.1	18606.3	650.59	25488.5	8057.54	18239.7	27473.7	234.48	160047	7340.55	31137.6	886.966	7499.44	328.822	1106.73	3048.31	3065.81	17688.5	13045	4450.27	12960.5	6569.53	25637.6	61647.2	17848	12396.9	4978.55	1921.4	1309.7	12746	26018	3045.28	60019.4	20977.2	150657	976.397	21753.4	93115.4	35263.9
9022 Serum	wt	CD			1251.98	25366.1	36146.8	919.209	8443.69	6170.71	15444.2	17060.9	651.245	22282.9	3959.33	9181.23	25013.1	417.152	85432.9	6622.9	22168.7	1107.04	5867.8	0	595.238	781.028	6686.97	12157.2	6361.12	4137.27	9069.91	5111.41	12273.8	51411.3	8974.87	7885.87	3716.65	2523.46	1590.5	9230.27	19422.7	1689.68	25649.3	33897	118584	3308.96	11373.4	44984.8	49793.6
9026 Serum	Irp1-/-	CD			2209.86	22407.4	26462.1	992.196	16402.6	4901.98	11092.7	17757.5	542.469	16960.5	4855.74	10625.3	26005.1	400.321	183247	11302.5	26184	580.783	4569.86	317.634	743.806	1523.95	4341.97	12528.2	12413	4417.21	24085.5	3782.16	14771.2	54093.5	14706.8	11535.4	5229.89	3063.9	2097.91	9464.42	24167.9	2628.91	36744.4	42689.3	152938	3676.01	13852.8	56302.4	43118.6
9027 Serum	Irp1-/-	HFD			1485.4	35200.2	48008.5	1188.96	13299.8	4915.39	11178	20805.1	531.918	15600.4	4295.7	9772.68	45420.9	401.689	100405	8607.65	42438.4	2216.88	6024.83	138.165	787.01	763.896	2247.48	10945.3	11742.4	6064	6996.29	3798.71	19234	52217.7	19173	14081.6	1585.09	4552.21	2977.03	9563.87	30155.7	2889.41	28809.9	28660.9	118240	2578.59	19949.3	51480.3	47458.2
9037 Serum	Irp1-/-	HFD			2376.74	49356.5	21936.6	1645.69	10123.1	11987.6	28903.1	33797.3	1521.64	55930.2	6244.32	14439.7	18477.4	311.883	74291.7	11872.5	20229.7	1828.22	2095.22	176.109	492.688	462.219	4090.83	11891.4	39795.7	2250.09	11266.3	4310.73	16853.4	45510.9	17880.4	17342.7	2279.91	9195.42	6095.14	10414.7	34790.5	2709.69	20118.5	20783	89457.4	1451.83	25988.9	46293.7	20201.3
9063 Serum	wt	HFD			3392.48	46938.2	47266.1	1898.46	27567.9	10926.6	24055.8	69570.7	1047.23	33877.7	9876.17	19419.8	92291.8	464.587	185646	17078.4	69133	2427.01	9058.68	667.809	1443.21	2011.55	9894.62	23413.5	17617.4	9217.43	5238.6	5652.1	16481.5	70118.3	25932.2	19896.4	5273.55	4544.23	3210.12	13753.7	59549.8	4097.2	7301.02	140545	198762	7422.92	26142.7	117694	79222
9092 Serum	Irp1-/-	HFD			1466.7	9662.04	40573.7	912.037	15237.3	3848.42	9039.43	14381	247.042	9881.96	3862.03	8804.09	41539.1	705.184	83679.3	4482.55	42628.6	5080.12	2981.87	232.994	562.274	1180.72	4158.36	11512.3	11679.7	6323.26	0	7079.22	35782.8	44954.2	14263.6	12323.5	2298.84	3182.27	2217.25	13590	18169.8	1647.17	4935.37	7946.9	55784.7	516.58	32384.4	138368	16643.6
9095 Serum	Irp1-/-	CD			3173.8	26735.3	40865.9	1367.88	18175.5	5436.93	12115.4	29227.9	623.541	19160.2	4368.11	9294.13	32441.1	1029.66	130461	7168.05	36228.2	1422.14	7675.1	1105.61	632.804	744.833	10439.2	16066.2	17011.6	5877.01	14833.4	5345.56	37491.1	54675.5	16952.5	13823.5	4214.14	4545.21	3028.3	10803.3	32499.5	4417.15	13331.6	32671	147937	2742.24	37330.3	76623	39646.4
9104 Serum	Irp1-/-	CD			5538.54	37600.2	32380	1861.33	16346.2	4771.23	11120.4	20156.5	542.601	19862.1	4008.63	9712.65	36497.3	417.341	141841	8903.82	37201.5	1433.72	2447.81	1718.69	739.362	1982.55	10675.8	17641.5	12776.4	5690.51	1957.13	8913.96	20340.6	63037	13056	10317	2131.15	1699.52	1123.95	7513.26	20978.4	2697.99	30186.5	22428.8	156390	1794.74	17955.2	112133	39499.5
9474 Serum	Irp1-/-	HFD			2727.42	59012.8	45379.8	1792.11	17808.5	12718.2	27344	43698.7	1219.33	40107.9	11134.5	22629.1	81559.3	351.492	234851	22082.6	67034.2	2563.57	6816.45	378.246	1064.43	3362.23	3027.14	20585.5	17349.3	6395.71	45611.3	7009.16	27802.1	74298	36968.1	28821.5	5913.4	8959.74	5748.58	13405.6	45947.3	4811.64	239673	83491.1	179958	4783.78	28864.9	24277.5	96176.7
9490 Serum	wt	CD			1908.7	40328.6	32326.3	1867	13573	8737	19976.4	34864.7	734.741	27144.2	5883.62	12976.6	48882.7	353.723	148989	10994.1	44622	1571.95	6872.95	715.275	818.2	515.72	5607.08	16904.2	10652.1	5137.67	21825.9	2875.92	20612.9	73359.9	20592.9	13780.4	3432.69	5320.44	3518.31	8270.81	46476.8	5567.71	8705.06	75622.9	125154	6177.33	23606.5	33504.7	55165.1
9495 Serum	wt	HFD			959.018	39371.8	23835.4	1651.54	15285.1	10366.8	23336	63941.2	1188.44	41718.5	7474.22	17102.8	39141.6	630.356	87625.7	8595.14	34202.6	2252.23	2717.77	342.254	772.15	477.974	3392.56	16085.1	9598.39	3239.9	21923.5	5855.48	16262.7	38471.4	21853.9	18669.7	3919.96	5890.42	3862.03	11351.9	33034.4	6338.52	21225.9	38658.9	129649	4617.56	20791.3	66456.5	49700.2
9525 Serum	wt	HFD			1124.2	19224.3	18205.9	1440.87	11841.4	7107.54	16739.8	25032.1	820.532	27881.2	5236.96	12159.8	38473.1	594.189	55126.7	5939.95	31291.3	1956.66	3860.25	302.274	443.268	323.427	627.967	10238.5	7597.81	5453.21	5108.22	3666.78	9628.14	41744.4	12332.6	8552.63	2697.71	2368.19	1553.51	7721.5	21553.9	2261.06	1379.1	28834.3	96577.8	2245.27	14820.1	64445.2	32444.8
9543 Serum	wt	CD			3328.38	22190.9	26207.5	2620.3	24310	8556.52	19733.8	42063.7	877.972	30111.5	5743.53	13003.1	30104.1	440.272	78360.2	11137.3	30243.1	1624	6081.16	835.947	595.566	602.322	2635.81	18829.7	20863.2	4025.73	8532.89	7041.71	22244.9	77871.7	17049.2	11320	3564.53	3064.31	1991.05	11737.7	35542.8	3378.17	6911.4	16199.8	128699	460.243	29572.7	97179.4	23538.8
9546 Serum	wt	CD			4788.31	70874.6	28919.1	6902.93	23524.1	10423.7	24666.3	74989.6	1020.96	34545.6	7579.96	16581.2	31687.3	400.765	95397.8	19931.7	32871.4	1863.72	6045.08	1452.75	1018.69	449.437	9555.95	24513.2	38280.8	2640.9	6773.46	6394.79	17511.4	81293.9	16792.5	17899.7	6181.94	6593.38	4523.92	8957.13	72225	6600.49	72272.3	70937.6	141796	5948.76	33844.9	46164.1	45051.3
9549 Serum	Irp1-/-	HFD			1708.24	21348.7	50273.5	1160.5	13370.5	7136.5	17985.6	21553	422.559	18357.5	6101.88	15159.9	41677.6	1053.33	115478	6142.17	47209.6	10599.5	2877.28	211.301	452.13	533.435	934.542	13028.8	15342.6	4063.91	0	3127.07	36756.2	41383.2	30504.4	23020.9	2882.25	5498.23	3808.91	10898.3	32201.1	2191.37	471.419	22617.6	81748.5	2056.2	39865.6	86286.2	14672.8
9550 Serum	wt	HFD			1578.66	29308	40617.9	1558.54	16199.8	9491.47	21754.6	50366	1041.8	32480	6131.37	12977.6	52606	773.495	98716.7	8827.87	45731.8	2335.28	7491.51	231.18	898.823	638.374	728.716	17335.4	13930.2	6396.02	27583.4	4964.88	23607	52154.7	21714.8	19095.6	3998.13	11976.3	8342.49	11769.3	50482.9	3979.34	4156.84	53388.2	140310	3924.59	33599.8	107316	55856.9
9757 Serum	Irp1-/-	CD			1560.79	11866.1	20370.1	867.176	13029.7	5313.41	12623	12159	619.72	18389.5	3881.21	9102.47	21082.1	597.886	30892.8	2708.42	21007.5	4963.11	3139.71	381.218	511.082	382.296	5327.62	10240	5534.55	4630.04	0	5194.85	21869.1	37582	10556.6	8695.32	2537.55	3058.13	2003.07	8044.81	17759.9	1485.55	3569.21	6052.33	44003.1	335.958	20152.3	122464	9510.7
Average	WT	CD			2575.38	45173.3	41379	2883.49	14799.8	9598.54	22503.8	37242.3	927.875	32493.3	6888.99	15133.7	35016.4	395.229	131231	13232.5	32948.7	1585.71	6870.19	597.657	809.14	855.972	6666.47	19072.9	17197.8	3779.47	13955.6	4871.83	18240.1	66011.5	15094.4	13841.1	4517.31	5448.54	3610.73	8999.12	42877.6	4699.19	112026	53397.1	136143	5622.88	21583.7	35095.5	56250.8
	WT	HFD			1996.01	43426.2	34430	1940.28	17598.4	9766.53	22074.1	67888.6	1056.96	35343.1	6880.46	15086.1	62547.8	593.938	143442	11351.1	52646.1	2440.14	5961.87	369.79	926.663	752.538	2774.35	18977.4	16271.8	6034.51	11898	4914.76	18691.9	52547.3	27207	20225.7	4202.5	6409.92	4299.37	11720.7	61729.9	4826.93	6438.89	69875.6	139612	5055.55	31805.9	88250.1	51960.7
Normalized to CD
9011 Serum	wt	HFD			1.53606	2.89713	1.22171	1.54351	1.70598	1.37837	1.3727	5.8094	1.73866	1.62819	1.06496	1.09897	2.98037	2.01737	3.16981	1.92442	2.8175	2.82094	1.29032	0.510743	1.62226	0.695454	0.271553	1.50243	1.87439	2.39856	0.565087	1.28098	1.61079	1.33325	4.29665	3.25099	1.66788	1.89421	1.81049	2.13407	4.7739	2.08049	0.0358268	1.77379	1.28602	0.944591	4.01473	2.79469	1.07807
9012 Serum	wt	HFD			0.879109	0.718453	1.07956	0.706844	1.23019	1.29489	1.19864	1.15174	1.28679	1.2937	1.18006	1.24604	2.45483	1.47008	1.08198	0.75417	2.30751	1.68977	1.00719	0.857744	1.45066	0.830012	0.112512	1.52796	1.6568	1.56098	0.464615	1.10525	1.52503	0.820198	2.5136	1.79092	0.942367	1.26043	1.25631	1.45452	1.42749	1.22039	0.0161869	1.87175	1.19429	1.66245	1.64445	3.27997	1.00524
9017 Serum	wt	CD			0.65204	0.697226	1.17517	0.456687	0.658754	0.971431	0.949311	0.422699	1.00359	1.01053	1.04994	1.02804	0.702926	0.739176	1.06124	0.829726	0.69613	0.810328	0.903396	0.265869	0.709656	1.39906	0.515655	0.850193	0.56021	0.604752	0.928502	0.748003	0.882945	0.62697	0.662866	0.814746	0.748675	0.96382	0.950929	0.756574	0.555791	0.750216	2.17582	0.442889	0.833844	0.8958	0.57909	0.319903	0.951645
9018 Serum	Irp1-/-	CD			0.929583	0.529506	0.369808	0.337665	0.967901	0.646933	0.660468	0.406747	0.570845	0.638634	0.952243	0.981235	0.638771	0.483011	0.992909	0.451633	0.769391	0.45539	0.888711	0.447929	1.11357	2.89935	0.374412	0.755046	0.617548	0.958641	0.756089	1.09785	1.14433	0.760315	0.962664	0.729191	0.897271	0.287103	0.29531	1.15312	0.494019	0.5276	0.436189	0.319839	0.900935	0.141373	0.820541	2.16008	0.510389
9022 Serum	wt	CD			0.524689	0.606065	0.942838	0.344067	0.615778	0.693868	0.740721	0.494438	0.757533	0.740161	0.620316	0.654789	0.770978	1.13918	0.702642	0.540197	0.726189	0.753506	0.921836	0	0.793988	0.984814	1.08263	0.687962	0.399216	1.18149	0.701459	1.13239	0.726275	0.840593	0.641742	0.614931	0.888011	0.499877	0.475429	1.10703	0.488907	0.388086	0.247119	0.685159	0.940111	0.635154	0.568734	1.38344	0.955413
9026 Serum	Irp1-/-	CD			0.760089	0.43939	0.566481	0.304803	0.981743	0.452383	0.436639	0.422364	0.517877	0.462367	0.624367	0.621922	0.657851	0.897222	1.23691	0.756611	0.703944	0.324437	0.589217	0.470778	0.814285	1.57707	0.576941	0.58185	0.63936	1.03528	1.52879	0.687682	0.717351	0.725882	0.863069	0.738247	1.02554	0.49812	0.514675	0.93161	0.499285	0.495556	0.290546	0.708178	0.995086	0.579106	0.568528	1.42107	0.679011
9027 Serum	Irp1-/-	HFD			0.643182	0.86895	1.29381	0.459813	1.00213	0.571064	0.553908	0.622968	0.639274	0.535396	0.695362	0.72011	1.44649	1.13337	0.853198	0.725393	1.43632	1.55901	0.97793	0.257798	1.08465	0.995192	0.375951	0.639942	0.761401	1.7892	0.559052	0.86951	1.17591	0.882124	1.41647	1.13452	0.391296	0.931694	0.919433	1.18513	0.78428	0.685673	0.286785	0.598556	0.968506	0.511394	1.0307	1.63577	0.940836
9037 Serum	Irp1-/-	HFD			1.3466	1.59427	0.773549	0.832779	0.998063	1.82233	1.87408	1.32418	2.39289	2.51161	1.3226	1.39223	0.769961	1.15144	0.826042	1.30918	0.895884	1.68231	0.445	0.429962	0.888481	0.787931	0.895396	0.909739	3.37647	0.868697	1.17796	1.29109	1.34822	1.00599	1.72848	1.8283	0.73644	2.46258	2.46314	1.68867	1.18394	0.84139	0.262047	0.567924	0.958783	0.376752	1.75696	1.92473	0.524022
9063 Serum	wt	HFD			1.33678	1.05446	1.15919	0.668142	1.89031	1.15522	1.0848	1.89573	1.14535	1.05805	1.45485	1.30222	2.67471	1.1929	1.4356	1.30975	2.12928	1.55322	1.33808	1.13393	1.81006	2.38482	1.50622	1.24576	1.03957	2.47494	0.380937	1.17734	0.916972	1.07795	1.74345	1.45878	1.1847	0.84638	0.90222	1.55098	1.4094	0.88481	0.0661381	2.67106	1.48158	1.33968	1.22916	3.40319	1.42923
9092 Serum	Irp1-/-	HFD			0.414682	0.155741	0.71397	0.230308	0.749665	0.29194	0.292483	0.28117	0.193864	0.221445	0.408203	0.423598	0.863776	1.29918	0.464297	0.24666	0.942059	2.33274	0.316036	0.283863	0.505988	1.00439	0.454195	0.439502	0.494507	1.21822	0	1.05806	1.42845	0.495868	0.688065	0.648306	0.370549	0.425277	0.447132	1.0996	0.308557	0.25523	0.0320788	0.108367	0.298356	0.066895	1.09251	2.87078	0.215444
9095 Serum	Irp1-/-	CD			0.976821	0.469117	0.782812	0.376015	0.973437	0.448978	0.426735	0.622069	0.532663	0.467396	0.502592	0.486788	0.734347	2.065	0.787988	0.429373	0.871536	0.71088	0.885508	1.46632	0.619902	0.689726	1.24121	0.667686	0.784061	1.23254	0.8425	0.869716	1.62922	0.656523	0.890218	0.791634	0.739445	0.661227	0.664785	0.951557	0.600792	0.745069	0.0943281	0.484979	0.86131	0.386566	1.37092	1.73055	0.558666
9104 Serum	Irp1-/-	CD			1.70464	0.659759	0.62026	0.51166	0.875466	0.394006	0.39169	0.428998	0.46352	0.484517	0.46123	0.508708	0.826164	0.836989	0.856727	0.533347	0.894951	0.716665	0.282414	2.27941	0.724287	1.83587	1.26935	0.733154	0.58886	1.19343	0.11116	1.45029	0.883925	0.756925	0.685604	0.590826	0.373948	0.247243	0.246733	0.661767	0.38781	0.455087	0.213586	0.33294	0.910522	0.253	0.659389	2.53255	0.556595
9474 Serum	Irp1-/-	HFD			1.08231	1.33507	1.12079	0.635168	1.22974	1.35414	1.24179	1.19915	1.34299	1.26147	1.6518	1.52814	2.38036	0.908884	1.82893	1.70549	2.07922	1.6522	1.01398	0.646792	1.34442	4.01429	0.464064	1.10303	1.03098	1.72942	3.34016	1.47033	1.55773	1.15027	2.50296	2.12808	1.33782	1.68057	1.62708	1.5224	1.09514	1.04643	2.18647	1.59796	1.35088	0.869468	1.36674	0.706958	1.74736
9490 Serum	wt	CD			0.911456	1.09792	0.960761	0.796277	1.12787	1.11943	1.09169	1.1513	0.973832	1.02736	1.05034	1.05452	1.71681	1.10066	1.39623	1.02178	1.66552	1.21914	1.23031	1.47184	1.24358	0.740958	1.03438	1.08997	0.761732	1.67176	1.92337	0.725978	1.3898	1.36672	1.67781	1.22442	0.934533	1.2009	1.19834	1.13028	1.33305	1.45711	0.0955639	1.74171	1.13055	1.35108	1.34507	1.17407	1.20608
9495 Serum	wt	HFD			0.364551	0.853249	0.563916	0.560717	1.01108	1.05733	1.01518	1.6808	1.25389	1.25692	1.06214	1.10636	1.09431	1.56139	0.653682	0.635891	1.01623	1.39047	0.387273	0.560621	0.934224	0.546661	0.498202	0.825618	0.546384	0.839215	1.53792	1.17664	0.872849	0.570547	1.41738	1.32051	0.849522	1.05837	1.04711	1.23493	0.754239	1.3205	0.18549	0.70877	0.932283	0.803945	0.943036	1.85378	0.864972
9525 Serum	wt	HFD			0.599406	0.584368	0.604155	0.686158	1.09867	1.01679	1.02143	0.922952	1.21429	1.17824	1.04386	1.10331	1.5087	2.0644	0.576822	0.616392	1.30407	1.69437	0.771551	0.69449	0.752247	0.518842	0.129348	0.737116	0.606642	1.98125	0.502619	1.0335	0.724826	0.868353	1.12191	0.84849	0.820037	0.596833	0.590795	1.1782	0.690262	0.660703	0.0169042	0.741497	0.974091	0.548312	0.942847	2.52148	0.792015
9543 Serum	wt	CD			0.987349	0.375295	0.483866	0.694244	1.2549	0.681038	0.669935	0.86288	0.722887	0.707975	0.636946	0.656419	0.6568	0.851043	0.456181	0.643007	0.70124	0.782421	0.676234	1.06858	0.562322	0.537587	0.302063	0.754233	0.926801	0.813754	0.467119	1.10424	0.931716	0.901238	0.862917	0.624819	0.602839	0.429666	0.421275	0.996467	0.633288	0.54921	0.0471334	0.231777	0.722205	0.0625327	1.04675	2.11544	0.319695
9546 Serum	wt	CD			2.00673	1.69338	0.754313	2.58382	1.71556	1.17209	1.18303	2.17326	1.18758	1.14748	1.18757	1.18254	0.976699	1.09443	0.784599	1.62573	1.07678	1.26854	0.949687	2.62352	1.35883	0.566704	1.54712	1.38717	2.40245	0.754167	0.523853	1.41671	1.0362	1.32919	1.20073	1.3958	1.47704	1.30609	1.35228	1.07428	1.81804	1.516	0.696309	1.43386	1.12413	1.14186	1.69244	1.41971	0.864422
9549 Serum	Irp1-/-	HFD			1.02965	0.733619	1.88599	0.624749	1.4024	1.15415	1.24065	0.898362	0.706934	0.877003	1.37496	1.555	1.84761	4.1371	1.36597	0.720541	2.22419	10.3763	0.650122	0.548821	0.867402	0.967393	0.217612	1.06039	1.38486	1.66914	0	0.99638	3.12813	0.973162	3.13711	2.58186	0.990449	1.56647	1.63752	1.87992	1.16579	0.723892	0.00653236	0.657521	0.932105	0.567658	2.86716	3.81654	0.404915
9550 Serum	wt	HFD			0.56495	0.597954	0.90469	0.498151	1.00883	0.911363	0.89096	1.24642	1.0348	0.921266	0.820285	0.790334	1.38461	1.80373	0.693291	0.61486	1.27921	1.35731	1.00499	0.356501	1.0238	0.687352	0.100745	0.837682	0.746528	1.5597	1.82164	0.939246	1.19283	0.728177	1.32588	1.27153	0.815718	2.02584	2.12943	1.20535	1.08512	0.780461	0.0341987	0.921491	0.949849	0.643278	1.43474	2.81821	0.91519
9757 Serum	Irp1-/-	CD			0.536839	0.232684	0.436067	0.266397	0.779866	0.490353	0.496873	0.289203	0.591625	0.501321	0.499059	0.532787	0.533314	1.34002	0.208526	0.181306	0.564775	2.77249	0.40482	0.565018	0.55951	0.395623	0.70791	0.475577	0.285069	1.08516	0	0.944542	1.06205	0.504313	0.619511	0.556488	0.497594	0.497182	0.491408	0.791874	0.366902	0.28003	0.0282225	0.100403	0.286305	0.0529256	0.827064	3.09099	0.14977
Normalized to CD and HFD
9011 Serum	wt	HFD			1.47411	2.24152	1.09208	1.70612	1.06709	1.00757	1.04086	2.37037	1.13524	1.11337	0.79308	0.819977	1.24101	0.998477	2.15696	1.6686	1.31154	1.36348	1.10593	0.613967	1.05358	0.588362	0.485327	1.1231	1.47348	1.11734	0.492986	0.944447	1.16911	1.24574	1.773	1.65473	1.33347	1.19757	1.13092	1.21871	2.46634	1.50648	0.463617	1.00818	0.932751	0.781412	2.02638	0.826638	0.868049
9012 Serum	wt	HFD			0.991666	0.653392	1.13432	0.918382	0.904476	1.11261	1.06833	0.552382	0.987604	1.03984	1.03297	1.09282	1.20151	0.85525	0.86542	0.768635	1.26259	0.960021	1.01471	1.21199	1.10742	0.825393	0.236363	1.34257	1.53092	0.854736	0.476445	0.957847	1.30106	0.900809	1.2192	1.07149	0.885601	0.93668	0.922429	0.976362	0.866868	1.03871	0.246215	1.2505	1.01818	1.61653	0.975627	1.14038	0.951408
9017 Serum	wt	CD			0.913467	0.976769	1.64634	0.639789	0.922873	1.36091	1.32993	0.592175	1.40596	1.41569	1.4709	1.44022	0.984755	1.03554	1.48673	1.16239	0.975235	1.13522	1.2656	0.372466	0.994183	1.96	0.722401	1.19107	0.78482	0.847219	1.30077	1.04791	1.23695	0.878346	0.928634	1.14141	1.04885	1.35025	1.33219	1.05991	0.778629	1.05101	3.04819	0.62046	1.16816	1.25496	0.811269	0.448164	1.3332
9018 Serum	Irp1-/-	CD			1.14179	0.650385	0.45423	0.41475	1.18886	0.794619	0.811244	0.499602	0.701162	0.784425	1.16963	1.20524	0.784593	0.593276	1.21958	0.554735	0.945032	0.559349	1.09159	0.550185	1.36779	3.56123	0.459886	0.927413	0.758526	1.17749	0.928694	1.34847	1.40557	0.933885	1.18243	0.895656	1.10211	0.352644	0.362725	1.41636	0.606797	0.648044	0.535765	0.392854	1.10661	0.173647	1.00786	2.6532	0.626904
9022 Serum	wt	CD			0.486133	0.561529	0.873555	0.318783	0.570528	0.64288	0.68629	0.458105	0.701867	0.685771	0.574733	0.606673	0.714324	1.05547	0.651009	0.500501	0.672825	0.698136	0.854096	0	0.735642	0.912446	1.00308	0.637408	0.36988	1.09467	0.649913	1.04918	0.672906	0.778823	0.594584	0.569743	0.822756	0.463144	0.440493	1.02569	0.452981	0.359568	0.22896	0.634811	0.871028	0.58848	0.526941	1.28178	0.885206
9026 Serum	Irp1-/-	CD			0.858072	0.496032	0.639506	0.344095	1.1083	0.5107	0.492926	0.476811	0.584636	0.521971	0.704855	0.702095	0.742655	1.01288	1.39636	0.854146	0.79469	0.366261	0.665173	0.531466	0.919255	1.78037	0.651314	0.656857	0.72178	1.16874	1.72587	0.776331	0.809825	0.819456	0.974327	0.833415	1.15774	0.562333	0.581023	1.0517	0.563648	0.559438	0.328	0.799469	1.12336	0.653758	0.641817	1.60426	0.766542
9027 Serum	Irp1-/-	HFD			0.744183	0.810574	1.39438	0.61278	0.755739	0.50329	0.506383	0.30646	0.503252	0.4414	0.624334	0.647794	0.726179	0.676315	0.699973	0.758311	0.806108	0.908504	1.01056	0.373632	0.849295	1.01509	0.810093	0.576752	0.721639	1.00489	0.588023	0.772918	1.029	0.993727	0.704709	0.696221	0.377178	0.710182	0.692433	0.81598	0.48851	0.598601	4.47436	0.410171	0.84692	0.510052	0.627222	0.583345	0.913348
9037 Serum	Irp1-/-	HFD			1.19074	1.13656	0.637134	0.848173	0.575227	1.22742	1.30937	0.497835	1.43964	1.58249	0.907544	0.95715	0.295413	0.525111	0.517923	1.04593	0.384259	0.749229	0.351436	0.476242	0.53168	0.614214	1.47452	0.62661	2.44569	0.37287	0.946905	0.877099	0.901639	0.866094	0.657199	0.85746	0.542513	1.43456	1.41768	0.888571	0.563591	0.56137	3.12453	0.297428	0.640756	0.287175	0.817109	0.524573	0.38878
9063 Serum	wt	HFD			1.69963	1.08087	1.37282	0.978448	1.5665	1.11878	1.08977	1.02478	0.99079	0.958539	1.43539	1.28727	1.47554	0.782216	1.29423	1.50456	1.31317	0.994619	1.51944	1.80592	1.55743	2.67302	3.56647	1.23375	1.0827	1.52745	0.440293	1.15003	0.881745	1.33438	0.953142	0.98372	1.25486	0.708938	0.746649	1.17346	0.964683	0.848822	1.13389	2.01136	1.42367	1.46827	0.821945	1.33364	1.52465
9092 Serum	Irp1-/-	HFD			0.734813	0.222493	1.17844	0.470055	0.865829	0.394042	0.409503	0.211832	0.233728	0.279601	0.561304	0.58359	0.664118	1.1873	0.583369	0.394901	0.80972	2.0819	0.500157	0.630072	0.606773	1.56899	1.49886	0.606633	0.717787	1.04785	0	1.4404	1.91435	0.855499	0.52426	0.6093	0.547019	0.49646	0.515715	1.15949	0.294343	0.341246	0.766493	0.113729	0.399569	0.102181	1.01819	1.56791	0.320312
9095 Serum	Irp1-/-	CD			1.23236	0.591839	0.987598	0.474382	1.22809	0.566433	0.53837	0.784805	0.67201	0.589668	0.634071	0.614133	0.926455	2.60521	0.994128	0.541699	1.09953	0.896849	1.11716	1.84991	0.782071	0.870161	1.56592	0.842355	0.989174	1.55498	1.0629	1.09724	2.05543	0.828272	1.1231	0.998728	0.932887	0.834206	0.838695	1.20049	0.757961	0.939982	0.119005	0.611851	1.08663	0.487693	1.72956	2.18327	0.704815
9104 Serum	Irp1-/-	CD			2.15057	0.832355	0.782522	0.645511	1.10449	0.497079	0.494157	0.541226	0.584778	0.611268	0.58189	0.641788	1.04229	1.05595	1.08085	0.672873	1.12907	0.904147	0.356295	2.87571	0.913763	2.31614	1.60141	0.924949	0.742908	1.50564	0.14024	1.82969	1.11516	0.954939	0.86496	0.745388	0.471774	0.311922	0.31128	0.834888	0.489263	0.574139	0.269461	0.420038	1.14872	0.319185	0.831887	3.19507	0.702203
9474 Serum	Irp1-/-	HFD			1.36644	1.35892	1.31803	0.923637	1.01194	1.30223	1.23874	0.643683	1.15362	1.13482	1.61828	1.5	1.30395	0.5918	1.63726	1.94541	1.2733	1.05058	1.14334	1.02287	1.14867	4.46785	1.09112	1.08474	1.06622	1.05986	3.83353	1.42614	1.48739	1.41393	1.35877	1.425	1.40712	1.39779	1.33707	1.14376	0.744327	0.996832	37.2226	1.19485	1.28899	0.946244	0.907533	0.275098	1.85095
9490 Serum	wt	CD			0.741133	0.892754	0.781225	0.647478	0.917106	0.910243	0.887691	0.93616	0.791853	0.835378	0.854062	0.857463	1.39599	0.894984	1.13532	0.830841	1.35429	0.991322	1.0004	1.1968	1.0112	0.602496	0.841088	0.886291	0.619388	1.35936	1.56396	0.590315	1.13009	1.11132	1.36428	0.995618	0.759898	0.976488	0.974404	0.919069	1.08394	1.18482	0.077706	1.41624	0.919286	1.0986	1.09372	0.954672	0.980698
9495 Serum	wt	HFD			0.480467	0.906636	0.692285	0.851188	0.868548	1.06146	1.05717	0.941855	1.12439	1.18039	1.0863	1.13368	0.625787	1.06132	0.610881	0.757209	0.649671	0.922992	0.455859	0.925537	0.833259	0.63515	1.22283	0.847592	0.589879	0.536895	1.84262	1.19141	0.870039	0.732129	0.803244	0.92307	0.93277	0.918955	0.898277	0.968535	0.535144	1.31316	3.29651	0.553254	0.92864	0.913365	0.653694	0.753047	0.956497
9525 Serum	wt	HFD			0.563224	0.442689	0.528778	0.742611	0.672868	0.727744	0.758343	0.368724	0.776313	0.788872	0.761136	0.806025	0.6151	1.00042	0.384315	0.523293	0.59437	0.801863	0.64749	0.81742	0.478349	0.429783	0.226348	0.539508	0.466932	0.90367	0.429334	0.746075	0.515096	0.794416	0.453286	0.422859	0.641931	0.369457	0.361334	0.658791	0.349165	0.468425	0.214183	0.412652	0.691758	0.444121	0.465954	0.730256	0.62441
9543 Serum	wt	CD			1.29238	0.49124	0.633353	0.908726	1.64259	0.89144	0.876907	1.12946	0.946218	0.926698	0.833726	0.859216	0.859714	1.11397	0.597115	0.841659	0.917884	1.02414	0.885151	1.39871	0.736048	0.703671	0.395383	0.987248	1.21313	1.06516	0.611432	1.44539	1.21956	1.17967	1.12951	0.817852	0.789083	0.562408	0.551425	1.30432	0.828938	0.718884	0.0616949	0.303383	0.945325	0.0818517	1.37014	2.769	0.418462
9546 Serum	wt	CD			1.85927	1.56895	0.698884	2.39395	1.58949	1.08596	1.09609	2.01356	1.10032	1.06316	1.1003	1.09565	0.904927	1.01401	0.726944	1.50626	0.997653	1.17532	0.879901	2.43074	1.25898	0.52506	1.43344	1.28524	2.22591	0.698748	0.485359	1.3126	0.960054	1.23151	1.1125	1.29323	1.3685	1.21012	1.25291	0.995333	1.68445	1.4046	0.645141	1.32849	1.04152	1.05796	1.56807	1.31538	0.800901
9549 Serum	Irp1-/-	HFD			0.855826	0.491609	1.46016	0.598108	0.759755	0.73071	0.81478	0.317476	0.399787	0.519409	0.886842	1.00489	0.666332	1.77347	0.805054	0.541108	0.896736	4.34382	0.482614	0.571409	0.487912	0.708849	0.336851	0.686541	0.942896	0.673445	0	0.63626	1.96642	0.787541	1.1212	1.1382	0.685842	0.85777	0.885922	0.929835	0.521644	0.453989	0.0732143	0.323684	0.58554	0.406722	1.2534	0.977746	0.282382
9550 Serum	wt	HFD			0.790906	0.674892	1.17972	0.803254	0.920524	0.971836	0.985525	0.741893	0.985656	0.91899	0.891128	0.860234	0.841053	1.30232	0.688201	0.777712	0.868665	0.957026	1.25657	0.625166	0.969957	0.848296	0.262662	0.913475	0.856094	1.05991	2.31832	1.0102	1.26295	0.992528	0.798132	0.944127	0.95137	1.8684	1.9404	1.00414	0.817803	0.824404	0.645584	0.764046	1.00499	0.776295	1.0564	1.21604	1.07498
9757 Serum	Irp1-/-	CD			0.606043	0.26268	0.49228	0.300738	0.880399	0.553565	0.560925	0.326484	0.667891	0.565947	0.563393	0.601469	0.602064	1.51276	0.235407	0.204678	0.637581	3.1299	0.457006	0.637855	0.631636	0.446622	0.799167	0.536884	0.321817	1.22505	0	1.0663	1.19896	0.569325	0.699372	0.628225	0.561739	0.561274	0.554755	0.893955	0.4142	0.316128	0.0318606	0.113346	0.323212	0.0597483	0.933681	3.48945	0.169077
[truncated: 51 more columns]

## Sheet: CD and HFD Liver
Name	Genotype	Diet	Name	Protein (mg)	2-aminobutyric	2-hydroxybutyric	2-hydroxyglutaric	2-Hydroxyisobutyric	2-Hydroxyisovaleric	2-ketoglutarate	2-Ketoisocaproic methoxime #2	2-Ketoisovaleric methoxime #2	2P-Glycerol	2-phosphoglyceric	3-Hydroxybutyric	3-Hydroxyisobutyric	3P-glycerol	3-phosphoglyceric	4-Hydroxybutyric	5-aminovaleric	Acetoacetic methoxime #1	Adenine	Alanine	Aminoadipic	Arachidonic	Ascorbic acid	Asparagine	Aspartic	Beta-alanine	Carbodiimide	Cis-aconitic	Citric	Cysteine	Cytosine	DHAP 1/2	DHAP 2/2	Ethanolamine	Fumaric	GABA	Glucose 1	Glucose 2	Glucose 3	Glucose 4	Glucose 5	Glucose 6	Glutamic	Glutamine	Glyceraldehyde	Glyceraldehyde-3P
9011 Liver	wt	HFD	3wtHFD	0.26947	5425.52	51173.7	51403	5972.93	11553.7	25404.1	807.124	859.807	135472	2954.15	131604	34247.7	181739	23130.7	7083.2	1133.88	2401.01	138926	33323.1	140392	25659.6	75424.1	39096.8	141793	14642.3	25291	7140.39	85541.1	46963.2	6821.74	11491.4	8343.47	25847.8	464706	24619.9	14523.3	90220.8	110225	11339.7	42342.2	12512	52797.1	49926.9	34000.9	797.844
9012 Liver	wt	HFD	3wtHFD	0.441472	4432.06	44645.3	98134.7	9933.07	20211.9	34270.7	1572.39	2527.96	261604	7465.56	173889	39168.7	283626	124124	21610.9	1581.11	5400.35	271382	59599.4	44586	57811.8	524054	94684.3	86960.6	26434.8	21312.3	8495.06	82979.7	98557.7	12162.1	32674.4	24265.3	29368.4	282504	35123.3	213462	104216	116216	34716.9	44714.2	38436.9	37085.6	137426	42707.7	1452.08
9017 Liver	wt	CD	1wtCD	0.362637	2806.45	31658.4	41444.5	9359.9	12601.2	14168.2	3176.7	1597.69	159948	4498.79	58037.9	40425.7	216029	53497.8	8280.01	386.597	3056.04	85648.6	27019.8	29596.4	19471	102089	96310.7	153717	10404.5	18551.1	5396.6	31594.8	40046.7	6645.56	32804.9	24650.5	30738.3	276240	34674.6	94665.1	65780.9	81222.5	7693.25	21223.6	6233.78	18108.6	68671.1	5990.84	2611.04
9018 Liver	Irp1-/-	CD	2Irp1-/-CD	0.441472	3895.2	23434	41682.6	2007.83	6686.85	14264.4	1699.89	511.239	170195	3365.54	51721.9	19951.4	355820	34391.1	11352.8	666.644	1367.38	97945.4	14366.5	18556.6	29233.9	4354.38	63547.1	106112	9915.62	19434.4	3922.89	39061.6	17932	6767.59	27080.8	19761.7	27010.4	254066	29147.9	13185.4	76849.1	93914.4	7801.18	34312.5	7247.95	17939	47008.4	14898	1611.8
9022 Liver	wt	CD	1wtCD	0.513139	4052.19	33765.9	45842.2	9409.1	8875.72	10545.4	2327.68	1344.03	209908	2988.8	66293.1	28626.8	284252	27287.4	15159.4	389.715	3038.81	218684	38809.2	30720.8	49322.8	206888	59683.3	141017	15700	25813.7	4585.56	44970.8	43517.4	11456.8	32924.9	24648.8	43282.1	282621	46148.4	59947.8	86666.3	102264	11137.8	36776.1	14294.7	22107	84174.3	23808.1	2709.17
9026 Liver	Irp1-/-	CD	2Irp1-/-CD	0.233636	6170.13	22174.4	49446.1	4377.36	11148.1	10874	1769.77	973.24	165087	4232.48	58504	36876.3	205389	38228.1	9155.85	1332.27	2338.73	180087	23744.9	29397.2	96583.4	11498.3	54722.7	139548	20332.7	23072.9	5370.92	77907.6	32416	10702.7	31828.4	23828.7	60906.7	386969	26991.1	43623.3	92670.4	110278	12609.6	45329.3	17362.7	12310.8	54568.4	15481	3429.71
9027 Liver	Irp1-/-	HFD	4Irp1-/-HFD	0.59914	8159.62	54380.2	111167	12377.3	16788.6	24815.3	4359.99	1334.38	224021	3170.77	299023	40283.5	297813	35073.2	28011.7	775.308	3204.71	177526	43176.6	53550.1	55896.2	132309	80363.5	123085	24846.6	23646	13434.8	153099	78940.4	8178.6	51398	35995	48296.3	294167	82310.6	69525.2	108274	105740	26209.1	50047.7	30514.9	48296.4	98928.9	96084.7	4467.17
9037 Liver	Irp1-/-	HFD	4Irp1-/-HFD	0.541806	18492.6	113792	82612	8527.87	15325.7	19925.5	3064.89	1211.51	233139	5529.59	243887	69291.4	259118	54985.9	20017.4	752.291	2235.93	120913	55111.3	1.89234e+06	86457.8	2363.49	83856	453729	21347.8	34596.5	8865.93	170523	26752.4	15910.4	116619	88473.6	106948	871168	112041	71903.6	118428	90410.3	53992.7	65965.1	49723	50853.5	70041	96941.6	9313.28
9063 Liver	wt	HFD	3wtHFD	0.477305	3530.45	23006.7	44538.5	4617.4	11104.8	8716.09	485.08	555.411	137517	2555.46	73556.1	26584.1	270780	20566.9	7759.59	1442.64	1699.93	165161	21894	13151.3	32078.5	21556.7	33393.9	52180	10292.3	22371	6871.66	98793.4	28615.1	6789.56	20815.1	14415	31205.7	192641	21753.1	2038.42	85486.2	102757	9427.08	39410.9	7855.59	26014.6	45661.7	15806.6	2321.68
9092 Liver	Irp1-/-	HFD	4Irp1-/-HFD	0.763975	4182.39	29430.8	50626.4	13674.1	21209.8	14894.2	1416.27	946.53	360871	3808.62	255238	31433.1	921231	42753.4	3472.51	1262.7	2191.07	157255	24032.3	30062.9	43216.7	19054.5	56161.8	115607	17266.2	28613.9	18983.9	410750	27043.9	9582.88	34095.6	24452.3	72916.2	433408	15796	2364.18	85329.6	103760	9372.12	40208.4	10458.9	28730.5	92889.3	31597.4	2619.01
9095 Liver	Irp1-/-	CD	2Irp1-/-CD	0.756808	12510.3	71460.4	93383.6	11132.6	22263.6	17865.5	2225.48	1858.78	357341	4265.71	219996	38288	427000	52885.3	12845	3655.83	4278.64	422360	52848.2	64462.4	79514.2	119141	93637	108197	37488.9	38719.1	12115	209773	87587.3	12462.3	43378.9	32778.6	59155.3	245916	52217	67434.5	109359	132994	41221	54368.5	42114.8	35923.5	91136.7	96734.7	3245.37
9104 Liver	Irp1-/-	CD	2Irp1-/-CD	0.448638	11848.2	55676.9	112527	7790.48	16469.3	11297.5	975.549	1064.92	142054	4222.75	173106	33437.6	244128	46472.1	7734.5	9008.73	2841.99	184813	34313.4	76110.5	26142.4	41841.1	39482.9	98552.1	19860.6	29438	13343.2	265075	35563.7	8487.59	24905.2	17661.8	44661.9	212345	51573.8	5198.36	85918.4	101759	11813.2	37848.8	10791.7	31744.7	61379.8	25763.9	2049.67
9474 Liver	Irp1-/-	HFD	4Irp1-/-HFD	0.613473	5045.18	44705.7	90892.5	7314.87	16117.6	18009.3	1353.43	946.77	221856	2556.5	190740	57144.6	384996	25175.2	7634.32	1673.3	2660.24	147539	27378.3	38803.7	39362.6	42811.3	57020.4	116989	13560	26862.6	23247.6	391455	40606.3	8952.51	43880.4	30646.2	46063.6	393143	31461.8	7005.93	93879.7	108569	14363.1	40793.8	15375	33644.5	55006.7	34264.2	3887.52
9490 Liver	wt	CD	1wtCD	0.376971	5969.7	59020.3	80244.2	8694.16	20668.7	6603.06	1105.46	1416.56	260309	4703.26	143724	43263.2	410227	45712.3	7109.31	3029.25	3293.2	240097	37222.7	43201.9	41307	115107	57334	98348.8	15648.6	29608	10586.8	118392	71981.7	10900	27629.8	21192.9	43722.1	272615	33892.8	110422	93596.4	98101.9	14411.6	37257.9	18792.6	25970.4	45231.4	44624.1	1610.36
9495 Liver	wt	HFD	3wtHFD	0.771142	7043.26	69226.7	106678	9500.62	36558	26564.4	1842.03	2051.06	545803	4001.26	302707	39310.3	644021	44653.3	7676.93	490.639	4619.2	248422	64061.2	53200.6	45658.4	1.18299e+06	84884.4	84189.5	17515.8	21794.7	13801.7	104360	98096	10327.4	36233.6	26531.7	33671.8	321473	31001.7	119589	93673.8	103526	26074.1	43007.6	28749.1	73894.3	112490	37470.4	2004.07
9525 Liver	wt	HFD	3wtHFD	0.491639	4758.75	35342.4	100616	7111.17	19364.5	13222.4	1065.04	1136.88	213305	4511.66	167510	29282.2	268704	44203.8	13159.2	1579.25	2880.71	351085	40787.9	35886.2	47442	726648	48864.2	35606.1	18886.4	28660.3	6564.18	65684	61408.1	12340.9	28220.2	20788.7	31496	150503	31627.2	32587.5	84073.1	94176.2	9378.6	38234	14106.2	47018.7	74390.4	32119.7	1861.49
9543 Liver	wt	CD	1wtCD	0.570473	7330.64	54753.3	93082.3	6367.77	23638.5	15526.2	1062.65	1111.39	279891	5134.08	108251	55433.2	405046	61154.9	21393	4716.72	3146.2	218496	34446.5	131386	55167.1	142709	45919.5	125829	22884.3	29970.6	5619.53	50794.2	57517.7	8755.84	35341.1	25730.4	30315	685504	68777.7	22993.9	105911	116119	19799.7	46767.2	26190.2	31949.5	54849.5	84876.3	2128.79
9546 Liver	wt	CD	1wtCD	0.527473	10062.9	70126.6	101320	6715.12	26911.7	12482.9	987.314	1311.5	255231	4501.16	111719	81464.4	378588	34138.2	16543.5	9319.58	2989.13	286665	48278.2	495573	48916.2	8138.82	46974.9	323241	27959.4	34229.5	9368.56	123844	29681.5	14218.5	52341.1	38072.4	45345.4	1.10914e+06	90490.2	29374.2	102644	112480	23787.7	50039.7	28531.1	58367.1	50515.9	39502.2	3501.53
9549 Liver	Irp1-/-	HFD	4Irp1-/-HFD	0.742475	5359.91	35867.4	65334.6	16403.2	21036.6	16588.3	1139.78	1227.89	278938	7880.31	195096	30310.8	395590	84443.1	4716.28	967.904	2914.89	185971	47157.3	46669.2	43200.9	1431.29	68759.5	85823.4	21122.1	27985.5	27352.1	747741	16268.4	9934.51	55337.4	40951.4	64001.8	268939	16444.5	45763.3	95073.6	99046	13460.5	41370	17019.3	40764.2	115630	21448.6	2794.83
9550 Liver	wt	HFD	3wtHFD	0.391304	3442.87	31530.2	61057.5	7312.61	12946.4	14838.9	706.209	1378.03	168414	4621.6	121862	26620.6	207141	42011.5	9522.05	475.914	2933.68	279047	39522	15513	40337.4	97813	45370	49979.6	20792.1	21407.6	3630.19	42084.9	46800.5	9865.19	19052.8	14023.9	28180.7	233719	22567.3	56747.6	103012	109581	17470.1	46022.4	24403.4	26078.8	65607.5	19489.6	1183.84
9757 Liver	Irp1-/-	CD	2Irp1-/-CD	0.477305	4752.68	41865.9	109602	8620.61	19277.7	12839.7	935.983	910.248	108729	3701.59	104462	23560.2	159561	38120.4	28314.8	3100.11	2252.85	188741	26713.2	13689.2	31465.4	1996.42	36174	36838.7	15342.8	24989.8	12988.2	455415	20212	9159.52	45921.8	32843.1	35393.8	79001.4	43626.5	3421.83	99173.6	123556	11896.8	50779.3	18252	19585.2	60066.4	33423	2796.6
Normalization to Protein
9011 Liver	wt	HFD			20134.1	189905	190756	22165.5	42875.8	94274.4	2995.23	3190.74	502735	10962.8	488382	127093	674433	85837.7	26285.7	4207.81	8910.15	515552	123662	520993	95222.7	279898	145088	526192	54337.6	93854.6	26497.9	317443	174280	25315.4	42644.6	30962.5	95921	1.72452e+06	91364.3	53895.9	334809	409045	42081.7	157132	46432.1	195930	185278	126177	2960.79
9012 Liver	wt	HFD			10039.3	101128	222290	22499.9	45783.1	77628.4	1828.26	1947.59	592572	16910.6	393886	88723	642455	281160	48951.9	3581.44	5438.66	614720	135002	100994	130953	1.18706e+06	214474	196979	59878.9	48275.5	19242.6	187962	223248	27549	74012.6	54964.6	66523.9	639915	79559.7	483523	236066	263246	78639.1	101284	87065.5	84004.5	311291	96739.5	3289.19
9017 Liver	wt	CD			7739	87300.3	114286	25810.6	34748.6	39069.9	4335.97	6971.03	441069	12405.7	160044	111477	595716	147524	22832.8	1066.07	14891.9	236182	74509.1	81614.3	53692.8	281519	265584	423887	28691.2	51156	14881.5	87125	110432	18325.6	90461.9	67975.6	84763.2	761752	95617.8	261046	181396	223977	21214.7	58525.8	17190.1	49935.7	189366	16520.2	7200.14
9018 Liver	Irp1-/-	CD			8823.22	53081.6	94417.5	4548.04	15146.7	32311	7195.71	3619.01	385517	7623.46	117158	45192.9	805987	77901.1	25715.8	1510.05	6922.39	221861	32542.4	42033.5	66219.1	9863.33	143944	240359	22460.4	44021.9	8885.94	88480.4	40618.6	15329.6	61342.2	44763.2	61182.6	575498	66024.5	29866.9	174075	212730	17670.9	77723	16417.7	40634.4	106481	33746.2	3650.97
9022 Liver	wt	CD			7896.87	65802.7	89336.7	18336.4	17296.9	20550.7	3312.73	996.298	409066	5824.54	129191	55787.6	553948	53177.5	29542.5	759.473	2664.73	426170	75630.9	59868.4	96119.7	403182	116310	274812	30596.1	50305.5	8936.29	87638.5	84806.2	22326.9	64163.7	48035.3	84347.7	550769	89933.4	116826	168894	199291	21705.2	71668.8	27857.4	43081.9	164038	46397	5279.6
9026 Liver	Irp1-/-	CD			26409.2	94909.9	211637	18735.8	47715.6	46542.6	9962.83	5752.68	706601	18115.7	250407	157837	879098	163623	39188.5	5702.34	13006.6	770804	101632	125825	413393	49214.4	234222	597289	87027.4	98755.8	22988.4	333457	138746	45809.1	136231	101991	260691	1.65629e+06	115526	186715	396645	472010	53971.3	194017	74315.4	52692.3	233562	66261.4	14679.7
9027 Liver	Irp1-/-	HFD			13618.9	90763.7	185544	20658.4	28021.2	41418.2	2953.85	1624.39	373905	5292.21	499086	67235.5	497067	58539.3	46753.2	1294.03	3903.48	296302	72064.4	89378.3	93294.1	220831	134131	205436	41470.4	39466.6	22423.4	255531	131756	13650.6	85786.4	60077.7	80609.4	490982	137381	116042	180716	176486	43744.5	83532.5	50931.2	80609.6	165118	160371	7455.97
9037 Liver	Irp1-/-	HFD			34131.4	210023	152475	15739.7	28286.3	36776.2	8047.14	2462.84	430300	10205.8	450137	127890	478248	101486	36945.6	1388.49	5914.87	223167	101718	3.49266e+06	159573	4362.24	154771	837439	39401.1	63854.1	16363.7	314731	49376.4	29365.4	215241	163294	197392	1.6079e+06	206791	132711	218580	166868	99653.1	121750	91772.7	93859.2	129273	178923	17189.3
9063 Liver	wt	HFD			7396.63	48201.3	93312.4	9673.89	23265.5	18261	6421.23	2538.23	288110	5353.94	154107	55696.2	567310	43089.7	16257.1	3022.46	4684.49	346028	45869.9	27553.1	67207.6	45163.4	69963.5	109322	21563.3	46869.3	14396.8	206982	59951.3	14224.8	43609.7	30200.8	65378.9	403600	45574.7	4270.69	179102	215285	19750.6	82569.5	16458.2	54503	95665.5	33116.3	4864.14
9092 Liver	Irp1-/-	HFD			5474.51	38523.3	66267.1	17898.7	27762.4	19495.7	634.942	727.002	472360	4985.27	334092	41144.1	1.20584e+06	55961.7	4545.32	1652.8	2225.11	205838	31456.9	39350.6	56568.1	24941.2	73512.5	151323	22600.5	37454	24848.8	537649	35399	12543.4	44629.3	32006.7	95443.2	567306	20676.1	3094.57	111692	135816	12267.6	52630.4	13690.1	37606.6	121587	41359.2	3428.14
9095 Liver	Irp1-/-	CD			16530.3	94423.3	123391	14710	29417.8	23606.4	1871.37	1250.69	472169	5636.45	290690	50591.4	564212	69879.4	16972.6	4830.6	2895.15	558080	69830.4	85176.6	105065	157426	123726	142965	49535.5	51161.1	16008	277181	115732	16467	57318.1	43311.6	78164.2	324938	68996.3	89103.8	144501	175731	54466.9	71839.2	55647.9	47467.1	120422	127819	4288.23
9104 Liver	Irp1-/-	CD			26409.2	124102	250819	17364.7	36709.4	25181.8	4960.51	4143.15	316633	9412.36	385847	74531.3	544153	103585	17240	20080.2	9536.96	411941	76483.5	169648	58270.6	93262.3	88006	219669	44268.6	65616.4	29741.7	590843	79270.4	18918.5	55513	39367.6	99549.9	473311	114956	11587	191509	226818	26331.2	84363.7	24054.3	70757.9	136814	57427	4568.64
9474 Liver	Irp1-/-	HFD			8223.96	72873.1	148161	11923.7	26272.7	29356.2	1590.21	1735.88	361640	4167.25	310918	93149.3	627567	41037.1	12444.4	2727.58	4632.62	240497	44628.4	63252.5	64163.5	69785.1	92946.8	190699	22103.7	43787.7	37895	638096	66190.7	14593.1	71527.9	49955.1	75086.5	640847	51284.7	11420.1	153030	176974	23412.8	66496.5	25062.3	54842.7	89664.4	55852.7	6336.9
9490 Liver	wt	CD			15836	156565	212866	23063.2	54828.3	17516.1	3590.29	2511.52	690529	12476.5	381261	114765	1.08822e+06	121262	18859	8035.78	7056.88	636912	98741.5	114603	109576	305347	152091	260892	41511.5	78541.9	28083.7	314060	190948	28914.7	73294.3	56218.9	115983	723173	89908.3	292918	248285	260237	38230	98835	49851.6	68892.5	119987	118375	4271.84
9495 Liver	wt	HFD			9133.55	89771.6	138338	12320.2	47407.6	34448.2	1433.54	1836.97	707785	5188.75	392544	50976.8	835153	57905.4	9955.27	636.249	4270.55	322148	83073.2	68989.4	59208.8	1.53408e+06	110076	109175	22714.1	28262.9	17897.7	135332	127209	13392.4	46986.9	34405.8	43664.9	416879	40202.3	155081	121474	134250	33812.3	55771.3	37281.1	95824.5	145874	48590.9	2598.83
9525 Liver	wt	HFD			9679.36	71887	204654	14464.2	39387.6	26894.6	3746.72	4171.88	433865	9176.78	340718	59560.3	546548	89911.2	26766	3212.22	9395.51	714112	82963.2	72993.1	96497.6	1.47801e+06	99390.5	72423.4	38415.2	58295.4	13351.6	133602	124905	25101.6	57400.4	42284.5	64063.3	306125	64330.1	66283.3	171006	191556	19076.2	77768.4	28692.2	95636.7	151311	65331.9	3786.3
9543 Liver	wt	CD			12850.1	95978.7	163167	11162.3	41436.7	27216.4	1866.93	1992.87	490629	8999.68	189757	97170.6	710017	107200	37500.4	8268.08	5049.68	383009	60382.4	230310	96704.1	250159	80493.6	220569	40114.7	52536.5	9850.65	89038.8	100825	15348.4	61950.5	45103.7	53140.1	1.20164e+06	120563	40306.8	185655	203548	34707.4	81979.6	45909.6	56005.2	96147.4	148782	3731.61
9546 Liver	wt	CD			19077.6	132948	192087	12730.8	51020.1	23665.6	2014.61	2107.01	483875	8533.45	211801	154443	717740	64720.3	31363.7	17668.4	5964.68	543468	91527.5	939525	92736.9	15429.8	89056.5	612811	53006.4	64893.5	17761.2	234787	56271.2	26955.9	99230	72178.9	85967.3	2.10275e+06	171554	55688.5	194596	213243	45097.4	94866.9	54090.2	110654	95769.6	74889.5	6638.31
9549 Liver	Irp1-/-	HFD			7218.98	48308	87995.7	22092.6	28333.1	22341.9	1329.76	1766.39	375687	10613.6	262765	40824	532799	113732	6352.11	1303.62	4025.9	250474	63513.6	62856.3	58185	1927.73	92608.6	115591	28448.2	37692.1	36839.1	1.00709e+06	21911.1	13380.3	74531	55155.3	86200.6	362219	22148.2	61636.1	128050	133400	18129.3	55719.1	22922.4	54903.1	155737	28887.9	3764.2
9550 Liver	wt	HFD			8798.45	80577.1	156036	18687.8	33085.3	37921.6	2912.78	3137.95	430390	11810.8	311426	68030.4	529361	107363	24334.1	1216.22	7449.15	713119	101001	39644.2	103084	249967	115946	127726	53135.4	54708.3	9277.15	107550	119601	25211	48690.6	35838.9	72017.3	597281	57671.9	145022	263252	280040	44645.9	117613	62364.3	66645.7	167664	49806.9	3025.38
9757 Liver	Irp1-/-	CD			9957.32	87713	229627	18061	40388.7	26900.4	1479.58	2887.1	227797	7755.17	218857	49360.8	334295	79865.9	59322.2	6495.02	6146.35	395430	55966.8	28680.2	65922.9	4182.7	75788	77180.6	32144.6	52356	27211.6	954138	42346	19190.1	96210.5	68809.4	74153.4	165516	91401.7	7169.05	207778	258862	24925	106387	38239.7	41032.9	125845	70024.3	5859.13
Average	WT	CD			12679.9	107719	154348	18220.6	39866.1	25603.7	3024.11	2915.75	503034	9647.97	214411	106729	733128	98776.9	28019.7	7159.56	7125.57	445148	80158.3	285184	89765.9	251127	140707	358594	38784	59486.7	15902.7	162530	108656	22374.3	77820.1	57902.5	84840.2	1.06802e+06	113515	153357	195765	220059	32190.9	81175.2	38979.8	65713.9	133061	80992.9	5424.3
	WT	HFD			10863.6	96911.8	167564	16635.2	38634.1	48238	3222.96	2803.89	492576	9900.62	346844	75013.3	632543	110878	25425	2646.07	6691.42	537613	95261.7	138528	92028.9	795697	125823	190303	41674.1	55044.3	16777.3	181478	138199	21799	52224.1	38109.5	67928.2	681387	63117.2	151346	217618	248904	39667.6	98689.7	46382.2	98757.3	176181	69960.4	3420.77
Normalized to CD
9011 Liver	wt	HFD			0.427883	0.475067	0.333033	0.327811	0.289813	0.992202	0.266897	0.294884	0.26931	0.306194	0.613794	0.320885	0.247896	0.234171	0.252794	0.158373	0.336958	0.312088	0.415716	0.492285	0.28585	0.300342	0.277859	0.395412	0.377536	0.425154	0.449005	0.52631	0.432218	0.304892	0.147667	0.144095	0.304665	0.435111	0.216886	0.0947026	0.460862	0.500888	0.352265	0.521615	0.320988	0.803438	0.375217	0.419802	0.147087
9012 Liver	wt	HFD			0.349534	0.414461	0.6358	0.545155	0.506995	1.3385	0.266897	0.294884	0.520052	0.773796	0.81101	0.366993	0.38687	1.25661	0.771275	0.220839	0.336958	0.609643	0.743521	0.156341	0.644029	2.08681	0.672918	0.242504	0.681592	0.358269	0.53419	0.51055	0.907059	0.543576	0.419872	0.419072	0.346161	0.264513	0.309415	1.39193	0.532353	0.528111	1.07847	0.550836	0.986074	0.564349	1.0328	0.527302	0.2677
9017 Liver	wt	CD			0.221331	0.293898	0.268512	0.513698	0.316087	0.553365	0.51995	0.867001	0.317967	0.466293	0.270685	0.378771	0.294667	0.541603	0.295507	0.0539973	0.757883	0.192405	0.33708	0.10378	0.216909	0.406524	0.684476	0.428666	0.268268	0.311853	0.339351	0.194394	0.368563	0.297018	0.421548	0.425724	0.362308	0.258647	0.305462	0.617285	0.336019	0.369093	0.238988	0.261455	0.159923	0.275567	0.516085	0.0739675	0.48136
9018 Liver	Irp1-/-	CD			0.307195	0.217548	0.270055	0.110195	0.167732	0.557121	1.05046	0.547953	0.338337	0.348834	0.241228	0.186936	0.485345	0.34817	0.405173	0.0931125	0.428883	0.220029	0.179227	0.0650689	0.325668	0.0173393	0.451627	0.29591	0.255663	0.326702	0.246681	0.240335	0.165034	0.302472	0.347993	0.341293	0.318368	0.237886	0.256775	0.0859783	0.392557	0.426768	0.242341	0.422696	0.185941	0.272986	0.353283	0.183942	0.297144
9022 Liver	wt	CD			0.319576	0.313463	0.297004	0.516398	0.222638	0.411869	0.562114	0.175337	0.417284	0.309785	0.309188	0.26822	0.387725	0.276253	0.541028	0.0544328	0.191897	0.491262	0.484157	0.107723	0.54946	0.823838	0.424167	0.393248	0.404807	0.433941	0.288351	0.276692	0.400505	0.512051	0.42309	0.425695	0.51016	0.264623	0.406539	0.390904	0.442705	0.464712	0.345991	0.453045	0.366721	0.336413	0.632597	0.293953	0.499451
9026 Liver	Irp1-/-	CD			0.486607	0.205854	0.320354	0.240242	0.279638	0.424704	0.769706	0.460957	0.328183	0.438691	0.272859	0.345515	0.280154	0.387015	0.326765	0.186083	0.426466	0.404556	0.296225	0.103082	1.07595	0.0457865	0.388912	0.389153	0.524256	0.387867	0.337737	0.479343	0.298335	0.478346	0.409	0.411532	0.717899	0.362325	0.237775	0.284455	0.473375	0.50113	0.391714	0.558413	0.445429	0.18734	0.410099	0.191141	0.632287
9027 Liver	Irp1-/-	HFD			0.643508	0.504834	0.720232	0.679299	0.421125	0.969206	0.585221	0.333788	0.44534	0.328646	1.39462	0.377438	0.406222	0.355075	0.999715	0.10829	0.328217	0.398803	0.538642	0.187774	0.622689	0.526859	0.57114	0.343243	0.640641	0.397501	0.844811	0.941971	0.726515	0.365536	0.660473	0.621648	0.569262	0.275433	0.725106	0.453355	0.55308	0.480507	0.814175	0.616539	0.78284	0.73495	0.743483	1.18634	0.823548
9037 Liver	Irp1-/-	HFD			1.45842	1.05638	0.535231	0.468033	0.384428	0.778228	1.44174	0.457647	0.463467	0.573134	1.13748	0.64923	0.353441	0.556667	0.714403	0.105075	0.449748	0.271625	0.687532	6.63551	0.963147	0.0094115	0.595961	1.2653	0.550428	0.581584	0.557512	1.04918	0.246211	0.711101	1.49857	1.52798	1.26058	0.815688	0.987008	0.468864	0.604949	0.410845	1.67726	0.812626	1.27561	0.773861	0.52638	1.19691	1.71696
9063 Liver	wt	HFD			0.278429	0.213581	0.288558	0.253416	0.278551	0.340423	1.01349	0.415506	0.273374	0.26487	0.343062	0.249081	0.369349	0.208216	0.276934	0.201498	0.31379	0.371025	0.273134	0.046115	0.357358	0.0858397	0.237329	0.145513	0.265375	0.376067	0.432107	0.607847	0.263354	0.303454	0.267478	0.248953	0.367817	0.180372	0.191631	0.013292	0.436677	0.466949	0.292849	0.485504	0.20153	0.395876	0.343162	0.19516	0.428015
9092 Liver	Irp1-/-	HFD			0.329844	0.273219	0.328001	0.750476	0.532025	0.58172	0.160404	0.190487	0.71739	0.394759	1.19041	0.294514	1.25658	0.432828	0.123931	0.176366	0.238567	0.353265	0.299811	0.105416	0.481437	0.0758757	0.399139	0.322389	0.44519	0.481013	1.19375	2.52723	0.248894	0.428299	0.438134	0.422302	0.859453	0.405806	0.139153	0.0154162	0.435877	0.47151	0.291141	0.495328	0.268317	0.437206	0.698094	0.390126	0.482829
9095 Liver	Irp1-/-	CD			0.986624	0.663397	0.605018	0.610989	0.55846	0.69777	0.468327	0.324627	0.710373	0.442136	1.02605	0.358741	0.582436	0.535402	0.458428	0.510623	0.307494	0.948807	0.659298	0.226038	0.885795	0.474425	0.665474	0.301726	0.966607	0.650887	0.761818	1.29067	0.806095	0.556994	0.557425	0.5661	0.697255	0.230255	0.46	0.439722	0.558624	0.604357	1.28052	0.669768	1.08043	0.546665	0.684922	1.19436	0.598301
9104 Liver	Irp1-/-	CD			0.934408	0.516872	0.729047	0.427563	0.413114	0.441245	0.735911	0.637496	0.282394	0.437682	0.807357	0.313295	0.332995	0.470476	0.276038	1.25828	0.600464	0.415171	0.428071	0.266882	0.291229	0.166613	0.280603	0.274829	0.512083	0.494867	0.839056	1.63093	0.327305	0.379346	0.320036	0.305027	0.526424	0.198822	0.454334	0.0338971	0.438885	0.462418	0.366972	0.46626	0.276854	0.483074	0.461289	0.318101	0.377868
9474 Liver	Irp1-/-	HFD			0.397888	0.415022	0.588879	0.40146	0.404294	0.703384	0.322591	0.36523	0.441037	0.264978	0.889602	0.535419	0.525141	0.254869	0.272463	0.233715	0.398844	0.331437	0.341554	0.136066	0.438503	0.170476	0.405242	0.326243	0.349629	0.451573	1.46187	2.40851	0.373713	0.400125	0.563871	0.529272	0.542945	0.368105	0.277159	0.0456837	0.479552	0.493362	0.446186	0.50254	0.394436	0.511985	0.413393	0.423052	0.716686
9490 Liver	wt	CD			0.4708	0.54791	0.51989	0.47716	0.518452	0.257894	0.447548	0.324709	0.517479	0.487487	0.670322	0.405357	0.559557	0.462783	0.253726	0.423106	0.373337	0.539365	0.464364	0.151488	0.460163	0.458361	0.407471	0.274262	0.403481	0.497725	0.665721	0.728429	0.662472	0.487166	0.355047	0.36601	0.515346	0.255254	0.298575	0.72003	0.478105	0.445797	0.44769	0.458981	0.482111	0.395205	0.339929	0.550963	0.296879
9495 Liver	wt	HFD			0.555466	0.64266	0.691151	0.521421	0.917018	1.03752	0.365549	0.485833	1.08502	0.414726	1.41181	0.36832	0.878456	0.452062	0.273983	0.0685292	0.462167	0.558065	0.799184	0.186548	0.508639	4.71073	0.60327	0.234776	0.451625	0.366379	0.867883	0.642096	0.902809	0.461575	0.465607	0.458214	0.396885	0.301	0.273106	0.77981	0.4785	0.470445	0.809981	0.529812	0.737537	1.12448	0.845398	0.462639	0.369461
9525 Liver	wt	HFD			0.375299	0.328099	0.651876	0.390281	0.485738	0.516425	0.609116	0.703443	0.424037	0.467628	0.781257	0.274361	0.366517	0.447512	0.469642	0.220579	0.648257	0.788693	0.508842	0.125835	0.528508	2.89354	0.347276	0.0992937	0.486964	0.481793	0.412772	0.404134	0.565159	0.551567	0.362634	0.35903	0.371239	0.140918	0.278616	0.212494	0.429458	0.427958	0.291343	0.471005	0.361885	0.715506	0.559068	0.396574	0.343177
9543 Liver	wt	CD			0.578131	0.508297	0.603066	0.349481	0.592947	0.606404	0.352182	0.38991	0.556405	0.53214	0.504878	0.519384	0.55249	0.619121	0.763498	0.6588	0.404277	0.490839	0.429731	0.460705	0.614566	0.568273	0.326348	0.350895	0.590046	0.503821	0.35337	0.312522	0.529354	0.391335	0.454139	0.444376	0.357319	0.641848	0.605889	0.149937	0.541011	0.527671	0.615069	0.576126	0.671892	0.48619	0.412212	1.04795	0.392453
9546 Liver	wt	CD			0.79361	0.651015	0.656439	0.368545	0.675052	0.487544	0.351393	0.381168	0.507383	0.466539	0.521052	0.763285	0.516401	0.345609	0.590423	1.3017	0.441537	0.643976	0.602287	1.73773	0.54493	0.0324091	0.333849	0.901412	0.720902	0.575415	0.589118	0.761976	0.273169	0.635483	0.672591	0.657526	0.53448	1.03851	0.797163	0.191541	0.524322	0.511134	0.738955	0.61644	0.731946	0.8882	0.379643	0.487724	0.645526
9549 Liver	Irp1-/-	HFD			0.422709	0.332972	0.423293	0.900253	0.527681	0.647885	0.326481	0.4498	0.554512	0.816784	0.909919	0.283998	0.539591	0.854887	0.16832	0.13519	0.419494	0.417772	0.588302	0.163646	0.481262	0.00569946	0.488671	0.239333	0.544608	0.470449	1.71997	4.60063	0.149724	0.444015	0.711095	0.707248	0.754381	0.251812	0.144866	0.29841	0.485651	0.450087	0.418147	0.509639	0.436618	0.620328	0.869	0.26482	0.515242
9550 Liver	wt	HFD			0.271522	0.292708	0.395582	0.401336	0.324747	0.579558	0.376899	0.421125	0.334796	0.479023	0.568359	0.249423	0.282545	0.425317	0.339834	0.0664726	0.409074	0.626862	0.493049	0.0543963	0.449362	0.389495	0.322443	0.139376	0.5361	0.359872	0.228275	0.258936	0.43072	0.440916	0.244832	0.242199	0.332162	0.218834	0.198804	0.370036	0.526199	0.497961	0.542703	0.566952	0.626053	0.396853	0.493061	0.240634	0.218248
9757 Liver	Irp1-/-	CD			0.37482	0.388659	0.710097	0.473123	0.483561	0.501478	0.233526	0.472616	0.216146	0.383665	0.487203	0.220748	0.217644	0.385924	1.01053	0.433003	0.411712	0.423995	0.333256	0.0480014	0.350527	0.00794984	0.257087	0.102731	0.395596	0.420091	0.816733	2.80204	0.186017	0.409377	0.590102	0.567214	0.417182	0.0739702	0.384323	0.0223128	0.506594	0.561467	0.36957	0.625552	0.468243	0.298038	0.451419	0.412665	0.515568
Normalized to CD and HFD
9011 Liver	wt	HFD			1.85336	1.95957	1.13841	1.33244	1.10979	1.95436	0.929342	1.13797	1.02062	1.10729	1.40807	1.69427	1.06622	0.774165	1.03385	1.59021	1.33158	0.958964	1.29813	3.76093	1.0347	0.351765	1.15311	2.76502	1.30387	1.70507	1.57939	1.7492	1.26108	1.16131	0.816569	0.812462	1.41209	2.5309	1.44754	0.356111	1.53852	1.64339	1.06086	1.59218	1.00108	1.98395	1.05164	1.80355	0.865533
9012 Liver	wt	HFD			0.924125	1.04351	1.32659	1.35254	1.18504	1.60928	0.567261	0.694603	1.20301	1.70804	1.13563	1.18276	1.01567	2.53576	1.92534	1.3535	0.812781	1.14342	1.41717	0.729053	1.42295	1.49185	1.70457	1.03508	1.43684	0.877029	1.14694	1.03572	1.61541	1.26377	1.41721	1.44228	0.979326	0.939137	1.26051	3.19482	1.08477	1.05762	1.98245	1.02629	1.87713	0.850616	1.76688	1.38277	0.961534
9017 Liver	wt	CD			0.610336	0.810446	0.740443	1.41656	0.871633	1.52595	1.4338	2.39082	0.876818	1.28584	0.746435	1.04449	0.812567	1.49351	0.814883	0.148902	2.08992	0.53057	0.929525	0.286181	0.598142	1.12102	1.88749	1.18208	0.73977	0.859958	0.935787	0.536055	1.01634	0.819049	1.16245	1.17397	0.999092	0.71324	0.842334	1.70221	0.926598	1.0178	0.659027	0.720981	0.441001	0.759896	1.42314	0.203971	1.32739
9018 Liver	Irp1-/-	CD			0.695843	0.492779	0.611716	0.249609	0.379939	1.26196	2.37945	1.2412	0.766385	0.790162	0.546418	0.423438	1.09938	0.788657	0.917777	0.210914	0.971486	0.498398	0.405977	0.147391	0.737687	0.0392762	1.023	0.670281	0.579115	0.74003	0.55877	0.544394	0.373826	0.685145	0.788256	0.77308	0.721152	0.538847	0.581635	0.194754	0.889202	0.966695	0.548939	0.957472	0.421185	0.618354	0.800241	0.416656	0.673077
9022 Liver	wt	CD			0.622786	0.610874	0.578799	1.00635	0.433875	0.802645	1.09544	0.341696	0.813199	0.603706	0.602541	0.522705	0.755595	0.538359	1.05435	0.106078	0.373968	0.957366	0.94352	0.209929	1.07078	1.60549	0.826611	0.766358	0.788885	0.84566	0.561936	0.539214	0.7805	0.997881	0.824514	0.82959	0.994195	0.515694	0.792258	0.761789	0.862739	0.905625	0.674264	0.88289	0.714662	0.655598	1.2328	0.572853	0.973324
9026 Liver	Irp1-/-	CD			2.08276	0.881088	1.37117	1.02827	1.1969	1.8178	3.29447	1.97297	1.40468	1.87767	1.16788	1.47886	1.19911	1.65649	1.39861	0.796465	1.82535	1.73157	1.26789	0.441207	4.60523	0.195974	1.66461	1.66564	2.2439	1.66013	1.44557	2.05166	1.27692	2.0474	1.75059	1.76142	3.07273	1.55081	1.01772	1.21752	2.02612	2.14492	1.6766	2.3901	1.90651	0.801844	1.75529	0.818114	2.70629
9027 Liver	Irp1-/-	HFD			1.25363	0.93656	1.1073	1.24185	0.725296	0.858622	0.916503	0.579335	0.759079	0.534533	1.43894	0.896315	0.785823	0.527963	1.83886	0.48904	0.583356	0.551143	0.756488	0.645201	1.01375	0.277531	1.06603	1.07952	0.995113	0.716997	1.33653	1.40805	0.95338	0.626201	1.64266	1.57645	1.18668	0.720563	2.17661	0.766731	0.830426	0.709055	1.10278	0.846416	1.09808	0.816239	0.93721	2.29231	2.17962
9037 Liver	Irp1-/-	HFD			3.14183	2.16716	0.90995	0.946166	0.732157	0.762389	2.49682	0.878365	0.873571	1.03083	1.29781	1.7049	0.756072	0.915299	1.45312	0.524737	0.883949	0.415107	1.06777	25.2127	1.73395	0.00548228	1.23007	4.40056	0.945459	1.16005	0.975345	1.73426	0.357285	1.3471	4.12148	4.28486	2.90589	2.35974	3.2763	0.876871	1.00442	0.670413	2.5122	1.23367	1.97862	0.950402	0.733753	2.55749	5.02498
9063 Liver	wt	HFD			0.680866	0.497373	0.556874	0.581529	0.602201	0.378561	1.99234	0.905252	0.584905	0.540768	0.444313	0.742484	0.896872	0.388623	0.639412	1.14225	0.700074	0.643638	0.481515	0.1989	0.730288	0.0567595	0.556047	0.574464	0.517428	0.851482	0.858111	1.14053	0.433804	0.652541	0.835049	0.792474	0.962471	0.592322	0.722065	0.028218	0.823009	0.864932	0.497903	0.836658	0.354839	0.551888	0.542997	0.473357	1.42194
9092 Liver	Irp1-/-	HFD			0.503934	0.397509	0.395473	1.07595	0.718598	0.404156	0.197006	0.259283	0.958958	0.503531	0.963234	0.548491	1.90633	0.504716	0.178773	0.624626	0.332532	0.382874	0.330216	0.284063	0.614678	0.0313451	0.584254	0.795168	0.542316	0.680433	1.4811	2.96261	0.256145	0.575413	0.854572	0.839862	1.40506	0.832576	0.327583	0.020447	0.513246	0.545658	0.309259	0.533292	0.295159	0.380798	0.690126	0.59118	1.00215
9095 Liver	Irp1-/-	CD			1.30366	0.876571	0.799434	0.807323	0.737915	0.921991	0.618818	0.428942	0.938643	0.584211	1.35576	0.474019	0.769595	0.707447	0.605738	0.674706	0.406304	1.25369	0.871156	0.298672	1.17044	0.626875	0.879317	0.398683	1.27722	0.860043	1.00662	1.70541	1.06512	0.735977	0.736547	0.74801	0.92131	0.304245	0.607815	0.581022	0.738131	0.79856	1.692	0.88499	1.42761	0.722329	0.905014	1.57815	0.790559
9104 Liver	Irp1-/-	CD			2.08276	1.15209	1.62502	0.953025	0.920818	0.983521	1.64032	1.42096	0.629447	0.975579	1.79957	0.698325	0.742235	1.04867	0.61528	2.80467	1.33841	0.925402	0.954157	0.594871	0.649139	0.371375	0.625455	0.612585	1.14142	1.10304	1.87023	3.63528	0.729551	0.845549	0.71335	0.679895	1.17338	0.443168	1.01269	0.0755555	0.978259	1.03071	0.817968	1.03928	0.617097	1.07676	1.0282	0.709037	0.842255
9474 Liver	Irp1-/-	HFD			0.757023	0.751953	0.8842	0.716773	0.680039	0.60857	0.493399	0.619097	0.73418	0.420908	0.896422	1.24177	0.992133	0.370111	0.489456	1.0308	0.692323	0.447342	0.468482	0.456605	0.69721	0.087703	0.738711	1.00208	0.530393	0.795499	2.25871	3.5161	0.478952	0.66944	1.36963	1.31083	1.10538	0.940504	0.812532	0.0754569	0.703204	0.711014	0.590225	0.673794	0.540342	0.555328	0.508934	0.798347	1.85247
9490 Liver	wt	CD			1.2489	1.45345	1.37913	1.26577	1.37531	0.684123	1.18722	0.861365	1.37273	1.29317	1.77818	1.0753	1.48435	1.22764	0.673064	1.12238	0.99036	1.43079	1.23183	0.401855	1.22069	1.21591	1.08091	0.727542	1.07033	1.32033	1.76597	1.93232	1.75736	1.29232	0.941843	0.970924	1.36707	0.677118	0.792037	1.91004	1.26828	1.18258	1.1876	1.21755	1.27891	1.04837	0.901738	1.46155	0.787537
9495 Liver	wt	HFD			0.840751	0.926323	0.825579	0.740608	1.22709	0.714129	0.444789	0.65515	1.43691	0.524084	1.13176	0.67957	1.32031	0.522246	0.391554	0.240451	0.638213	0.599219	0.872052	0.498018	0.643372	1.92797	0.87485	0.573691	0.545041	0.513456	1.06678	0.745718	0.920474	0.614356	0.899717	0.902813	0.642809	0.61181	0.636948	1.02468	0.558199	0.539366	0.85239	0.565118	0.803781	0.970303	0.827982	0.694547	0.759721
9525 Liver	wt	HFD			0.890994	0.741778	1.22135	0.869493	1.0195	0.557539	1.16251	1.48789	0.880808	0.92689	0.982338	0.793997	0.864048	0.810904	1.05274	1.21396	1.40411	1.3283	0.870898	0.52692	1.04856	1.85751	0.789923	0.380569	0.921801	1.05906	0.795815	0.736188	0.903804	1.1515	1.09912	1.10955	0.943103	0.449267	1.01922	0.437959	0.785807	0.769598	0.480901	0.788009	0.618603	0.968401	0.858841	0.933841	1.10686
9543 Liver	wt	CD			1.01342	0.89101	1.05713	0.612616	1.0394	1.06298	0.61735	0.683486	0.975341	0.932805	0.885016	0.910445	0.968476	1.08528	1.33836	1.15483	0.70867	0.860407	0.753289	0.807583	1.07729	0.996143	0.572065	0.615095	1.03431	0.883163	0.619433	0.54783	0.927921	0.685983	0.796074	0.77896	0.626355	1.12512	1.06208	0.26283	0.948354	0.92497	1.07817	1.00991	1.17778	0.852258	0.722578	1.83698	0.687944
9546 Liver	wt	CD			1.50455	1.23422	1.2445	0.698699	1.27979	0.924302	0.666183	0.722632	0.961913	0.884481	0.987828	1.44706	0.979011	0.655217	1.11934	2.4678	0.837081	1.22087	1.14183	3.29445	1.0331	0.0614423	0.632921	1.70893	1.36671	1.09089	1.11687	1.44458	0.517883	1.20477	1.27512	1.24656	1.01329	1.96883	1.51129	0.36313	0.994028	0.969024	1.40094	1.16867	1.38765	1.68388	0.71974	0.924643	1.22381
9549 Liver	Irp1-/-	HFD			0.664513	0.498474	0.525145	1.32806	0.733369	0.463159	0.41259	0.629979	0.762698	1.07201	0.757589	0.544223	0.842312	1.02574	0.249837	0.492662	0.601651	0.4659	0.666728	0.453745	0.632247	0.00242269	0.736023	0.607406	0.682635	0.68476	2.19577	5.54938	0.158547	0.613801	1.42714	1.44728	1.269	0.531591	0.350906	0.407253	0.588414	0.535949	0.45703	0.564589	0.494205	0.55594	0.88396	0.412918	1.1004
9550 Liver	wt	HFD			0.809905	0.831449	0.931199	1.12338	0.856375	0.786134	0.90376	1.11914	0.873753	1.19293	0.897885	0.906912	0.836878	0.968299	0.957094	0.459635	1.11324	1.32645	1.06024	0.286183	1.12013	0.314148	0.921497	0.671171	1.27502	0.993895	0.552959	0.592634	0.865428	1.15652	0.932339	0.940419	1.0602	0.876566	0.913727	0.958213	1.2097	1.1251	1.1255	1.19174	1.34457	0.674843	0.951657	0.711929	0.884414
9757 Liver	Irp1-/-	CD			0.785283	0.814277	1.48772	0.991239	1.01311	1.05064	0.48926	0.990175	0.452846	0.803814	1.02074	0.462488	0.455984	0.808548	2.11716	0.907182	0.862577	0.88831	0.698203	0.100568	0.734387	0.0166557	0.538622	0.215231	0.828812	0.88013	1.71113	5.87053	0.389724	0.857684	1.23632	1.18837	0.874036	0.154975	0.805193	0.0467474	1.06136	1.17633	0.774285	1.31059	0.981013	0.624418	0.945765	0.864573	1.08016
[truncated: 55 more columns]

## Sheet: CD and HFD Muscle
Name	Genotype	Diet	Name	Protein (mg)	2-aminobutyric	2-hydroxybutyric	2-hydroxyglutaric	2-Hydroxyisobutyric	2-Hydroxyisocaproic 2TBDMS (303,275)	2-Hydroxyisovaleric	2-Keto-3-Methylvaleric mwethoxime	2-ketoglutarate	2-Ketoisocaproic methoxime #2	2-Ketoisovaleric methoxime #2	2P-Glycerol	2-phosphoglyceric	3-Hydroxybutyric	3-Hydroxyisobutyric	3P-glycerol	3-phosphoglyceric	4-Hydroxybutyric	Acetoacetic methoxime #1	Adenine	Alanine	Aminoadipic	Arachidonic	Ascorbic acid	Asparagine	Aspartic	Beta-alanine	Carbodiimide	Cis-aconitic	Citric	Creatinine	Cysteine	Cytosine	DHAP 1/2	DHAP 2/2	Dihydroorotic Acid	Ethanolamine	Fumaric	GABA	Glutamic	Glutamine	Glyceraldehyde	Glyceric	Glycerol	Glycerol	Glycine
9011 Muscle	wt	HFD	3wtHFD	0.396472	417.237	3367.29	10361.8	1926.95	267.72	3799.5	937.116	3397.26	3477.06	448.125	43949.6	1773.72	7313.57	3801.79	37445.8	15321.4	21105.8	720.55	10076.5	5868.1	1054.46	5424.27	4889.25	15323.9	22736	9455.32	21908.5	1428.91	78386.5	1.32201e+06	1387.73	1525	4664.82	3440.78	2777.61	9213.86	49566.4	1481.65	41511.6	40035.3	2412.01	7579.32	3155.7	32574.9	20281
9012 Muscle	wt	HFD	3wtHFD	0.5	878.331	2273.95	24602.6	3821.26	300.636	8218.97	2162.64	15081.4	6598.7	617.681	74030.7	2368.66	8928.97	2628.93	52489.2	15098.4	77150.8	511.885	10398.1	12171.7	2800.6	5624.37	7716.58	20159.3	37377.5	14025.4	31033.9	3368.2	201956	6.94138e+06	6335.05	2997.82	3201.16	2336.36	4688.06	12778.4	99436.2	6088.69	66546.5	84261.1	2727.54	18119.8	15820.1	153675	39595.8
9017 Muscle	wt	CD	1wtCD	0.41181	1060.01	1793.6	20784.5	3723.76	531.023	4620.8	3663.16	14707.2	11806.2	1476.96	44763	4568.53	11858.3	1757.47	48150.4	46316.1	24490.6	547.13	4894.52	6507.15	4877.34	4824	7586.81	11195.1	26576.5	41645.8	23049.5	2727.07	135642	1.53756e+07	4120.41	1932.31	1914	1358.89	2056.81	11517.9	39678.7	1623.95	86192.1	118157	2562.51	12566.5	3769.33	47212.3	43132.2
9018 Muscle	Irp1-/-	CD	2Irp1-/-CD	0.434816	1353.16	1797.5	20212.7	1492.33	626.606	5096.82	1616.89	15469.6	5746.35	718.286	51703.9	8967.3	7665.62	1369.19	47817.9	88911.1	29806.5	753.913	5547.1	9365.68	7391.35	6086.84	5312.33	18375.6	33405	55221.6	30013.5	2584.36	133089	7.4076e+06	5998.3	2615.78	30041.5	21736.8	3766.37	12805.1	54914.3	2583.11	153575	186665	2823.11	24506.4	4714.68	34920	54871.2
9022 Muscle	wt	CD	1wtCD	0.41181	642.577	2028.57	16950.3	3327.05	401.961	3303.05	2323.62	13392.2	8543.43	1008.56	62017.1	1774.49	5548.21	1875.58	45372.8	13954.6	27687.4	432.875	13698.1	5210.91	2765.27	9077.62	9080.51	15892.6	37667.9	22603.4	26954.3	2836.62	182283	6.50739e+06	2400.77	2387.72	887.377	681.88	1535.06	14187	41680.9	2338.54	127639	84888.5	2361.55	8611.42	3470.86	45382.3	53223.8
9026 Muscle	Irp1-/-	CD	2Irp1-/-CD	0.496166	1220.87	1747.42	15513.5	2324.99	525.203	5782.68	1742.19	15320.6	6062.96	733.057	43588.7	2907.75	8557.34	3141.09	32614.8	29153	29279	555.017	12006.8	8788.46	5593.95	7235.43	10272.4	12573.2	31094	45829.6	28485	2877.25	180878	1.87443e+06	7181.59	3605.06	2476.24	1792.89	2737.6	13281	51178.3	2164.37	178611	93126.8	2299.83	14669.2	2594.69	38119.1	92135.2
9027 Muscle	Irp1-/-	HFD	4Irp1-/-HFD	0.488497	528.506	1780.99	14599.5	3921.31	254.698	4884.72	922.556	14154.9	3495.47	294.331	46899.4	1531.48	4273.79	991.303	45233.7	11393.2	28564.4	437.511	8508.33	6885.15	2209.2	3565.07	3685.19	12555	29316.1	15205.9	24407.1	2522.01	170840	8.64669e+06	2048.91	1557.79	1060.51	676.524	1402.04	6017.18	30270.3	2312.94	48471.1	64579.4	2400.11	8046.78	7998.78	55153.3	33693
9037 Muscle	Irp1-/-	HFD	4Irp1-/-HFD	0.41181	909.627	2445.8	7062.36	1875.78	357.107	3529.31	672.216	5004.63	2557.14	173.673	43381.8	1476.81	4456.48	4387.79	38794.6	11178.9	15790.5	373.882	10930.5	6219.33	1890.65	5225.11	2826.73	10046.9	40411.8	20202.5	20558.9	1697.49	112763	1.59683e+06	2940.02	2156.62	1842.58	1420.14	1465.5	11978.4	52965.1	991.168	61000.4	53602.5	1398.55	7937.84	600.988	26318	45708.8
9063 Muscle	wt	HFD	3wtHFD	0.446319	904.311	1413.69	11535.5	1670.91	201.551	3777.76	1173.53	4224.75	3913.89	756.129	37759.2	2723.66	3525.07	2261.34	34897.3	28981.8	18840.1	403.544	7402.2	4004.41	1262.15	3105.06	3911.1	7791.48	17687.2	12240.6	17976.2	1354.71	76457.1	1.18601e+06	2536.3	1835.83	5276.33	3583.85	1461.02	9076.78	27322.9	1370.04	56196.6	40887.7	1261.88	8622.04	3359.46	41660.4	21780
9092 Muscle	Irp1-/-	HFD	4Irp1-/-HFD	0.430982	644.91	1275.84	12478.8	3382.08	458.385	4566.34	1497.45	10721.3	4866.03	1051.34	40570.3	3458.88	3237.72	1354.22	40977.6	30975.1	13832.9	508.972	11267.7	5507.59	1838.05	2456.64	2079.98	9036.87	20996	38073.5	20441.9	1658.31	113096	4.16325e+06	1695.3	2636.37	2574.82	1878.07	2066.38	11990.9	25697.8	850.055	96458.1	97032.7	1753.89	7828.2	3435.47	27369.9	34165.9
9095 Muscle	Irp1-/-	CD	2Irp1-/-CD	0.599693	1738.39	1833.93	25631.3	3663.08	491.104	6831.76	3036.16	18453.7	10323.5	1880.32	53785.5	2570.43	7454.14	2989.82	33678.1	15014.2	24025.7	334.898	12577.2	9743.04	2624.44	8176.43	8644.38	12143	49039.1	39038.3	32498	2484.71	192582	1.25779e+06	3536.62	2998.66	1642.1	1225.06	5248.79	12759.2	63817.4	1752.98	179518	47746.4	2577.97	17112.5	4377.07	48896.3	68809.6
9104 Muscle	Irp1-/-	CD	2Irp1-/-CD	0.599693	1959.16	1609.54	16929.4	2678.48	492.68	5077.02	2397.14	4331.37	7482.38	1445.98	47458.1	2901.1	2826.52	2619.82	47429.1	23556.4	9261.99	810.54	5419.71	7002.58	3547.07	6039.1	7840.71	10013.7	39606.6	38561	24790.7	1949	128073	1.07724e+07	2812.73	1823.51	20664.6	14679.5	1845.02	10776.9	38059.8	773.358	131978	82746.3	2858.31	13166.3	2987.19	30238.7	46566
9474 Muscle	Irp1-/-	HFD	4Irp1-/-HFD	0.43865	396.367	1875.85	12370.2	1920.38	337.428	3940.34	903.114	8204.79	3061.96	347.65	38323.4	4031.28	4310.67	2405.11	37169.3	43657.4	19926.6	557.384	6608.68	6134.96	1763.53	3235.04	4788.5	13580.2	23338.3	22957.5	26102	2051.71	131418	1.09307e+07	2312.69	1784.9	10049.6	6811.16	2348.05	7243.01	24081.2	1534.67	78242.7	55261.4	2204.65	10371.1	4348.44	26618.6	30272.6
9490 Muscle	wt	CD	1wtCD	0.630368	1029.53	2312.4	25309.8	3507.19	499.073	8853.17	4240.39	13947.1	13878.8	1727.76	64218.6	5833.89	8206.41	3248.33	45040	47373	35038.4	422.19	10747.4	9723.93	3202.67	7351.78	5098.86	12986.4	34871.1	23947.1	35141.8	2495.04	163918	1.12281e+07	4058.37	2050.91	3325.8	2218.05	3004.52	11039.4	70463.1	2424.2	71084.5	83533.5	2322.92	13536.1	11190.8	95569.9	51347.1
9495 Muscle	wt	HFD	3wtHFD	0.653374	980.615	3291.89	28843.6	3331.6	385.147	12249.7	3080.42	14270.5	10019.7	1095.97	104131	4822.85	8682.58	3106.51	68675.2	38147.2	34469	577.315	15579.1	14673.4	2535	8006.87	4875.89	31364.2	76227.3	18099.7	29862.5	4514.93	273282	1.26511e+07	7071.46	2860.66	5033.02	3360.04	4314.16	21321.8	127009	5651.73	170698	224993	2215.85	13063.7	11873.4	123873	54149.5
9525 Muscle	wt	HFD	3wtHFD	0.664877	750.293	1906	23074.3	2292.9	294.064	6217.89	3432.97	7488.94	10219	1758.34	49729.2	2392.48	4221.87	2728.62	40127.9	18055.2	33687.3	440.286	12869.4	7427.2	1661.19	7680.91	11842.8	19270.7	34140.3	10896.4	27588	2439.38	157152	6.14039e+06	3661.12	3103.92	3425.12	2375.94	2327.54	14946.6	43863.3	2967.04	72366.1	98608.8	3095.87	17502.3	8472.38	100432	70651.6
9543 Muscle	wt	CD	1wtCD	0.41181	401.282	1167.77	9067.54	1066.99	254.354	3109.13	1763.83	9694.89	5658.94	769.217	28638.9	1689.78	2515.69	1325.93	30519.7	17718.8	10307.7	347.126	6402.67	2567.06	1674.58	3993.01	4638.92	5347.17	13088.7	13415.4	17150.4	1074.55	71803.6	4.07442e+06	1286.81	1469.6	1668.79	1154.82	1242.75	7600.8	21624.9	757.858	52993.6	35764.3	651.155	4585.1	497.237	18429.9	19376.8
9546 Muscle	wt	CD	1wtCD	0.461656	898.801	2014.83	13403.4	1497.47	468.576	4913.23	1810.19	7319.91	6044.89	992.564	35494.2	794.622	2695.84	3119.96	29620.1	5559.97	13114.7	456.335	7631.51	6623.91	2326.78	4525.98	3318.34	12022.5	26779.3	19198.2	23319.8	1439.87	96622	2.23648e+06	1928.2	1837.74	3071.77	2203.96	1732.19	7732.76	40789.3	822.954	69128.5	50331.9	1447.21	5465.62	1138.52	24581.1	63991.2
9549 Muscle	Irp1-/-	HFD	4Irp1-/-HFD	0.546012	1176.29	2080.87	16873.6	5030.4	321.345	6424.46	760.993	12749.8	2191.59	284.27	46678.1	2701.78	5163	2219.19	36579.5	21658.8	17223.4	447.343	10381.5	9602.81	2064.67	6061.31	6031.21	17982.8	66391.8	21556.2	31681.9	2888.57	223858	4.40602e+06	3773.49	3220.66	3007.78	1893.37	2759.13	13070.9	67962.7	1142.25	131354	151880	1984.22	10892.4	9020.76	70858.3	89783.8
9550 Muscle	wt	HFD	3wtHFD	0.519172	824.813	1506.55	20668.2	2951.26	286.78	5085.45	2487.18	13332.1	7009.8	765.992	45141.7	3302.84	3599.17	2278.1	32997.4	21768.6	23319.5	579.594	13257.4	8512.1	1773.92	6964.51	6311.03	20650.8	47237.6	11909	33160.5	2216.47	183849	921550	1833.48	2691.41	6713.57	4462.9	4456.62	15238.4	57461.7	1362.91	155648	69658.5	2809.55	18956	9821.48	66575.9	73276.9
9757 Muscle	Irp1-/-	CD	2Irp1-/-CD	0.572853	1762.24	1436.15	12750.8	3117.05	350.217	6846.51	2081.99	5093.16	6525.56	1074.52	35718.7	4521.82	2441.37	1473.74	30787.9	45506.6	9608.74	518.599	7793.17	5965.98	1971.99	4397.05	6504.09	9962.76	37707.6	25546.8	20403.8	1515.93	106323	1.1439e+06	2054.62	2101.17	7520.59	5175.02	1836.55	11218.2	34922.8	673.271	111014	79953.8	2089.4	10488.5	3141.17	38175.9	35813.4
Normalization to Protein
9011 Muscle	wt	HFD			1052.37	8493.13	26134.9	4860.23	675.254	9583.26	2363.64	8568.71	8769.99	1130.28	110852	4473.76	18446.6	9589.04	94447.5	38644.3	53233.9	1817.4	25415.3	14800.8	2659.6	13681.3	12331.9	38650.7	57345.7	23848.6	55258.5	3604.06	197710	3.33442e+06	3500.19	3846.41	11765.8	8678.48	7005.81	23239.6	125018	3737.08	104702	100979	6083.67	19116.9	7959.44	82161.8	51153.5
9012 Muscle	wt	HFD			1756.66	4547.91	49205.3	7642.52	601.272	16437.9	1874.23	30162.8	6954.12	896.25	148061	4737.31	17857.9	5257.87	104978	30196.7	154302	1441.1	20796.1	24343.4	5601.21	11248.7	15433.2	40318.6	74755.1	28050.8	62067.8	6736.4	403913	1.38828e+07	12670.1	5995.65	6402.33	4672.72	9376.13	25556.7	198872	12177.4	133093	168522	5455.08	36239.6	31640.3	307350	79191.5
9017 Muscle	wt	CD			2574.04	4355.4	50471.1	9042.42	1289.49	11220.7	5251.55	35713.5	16023.7	1499.92	108698	11093.8	28795.7	4267.68	116924	112470	59470.6	1243.01	11885.4	15801.3	11843.7	11714.1	18423.1	27185	64535.9	101129	55971.3	6622.16	329380	3.73366e+07	10005.6	4692.24	4647.78	3299.8	4994.57	27968.9	96351.9	3943.43	209301	286922	6222.56	30515.3	9153.08	114646	104738
9018 Muscle	Irp1-/-	CD			3112.02	4133.94	46485.6	3432.1	1441.08	11721.8	8424.62	35577.3	27152.3	3396.75	118910	20623.2	17629.6	3148.9	109973	204480	68549.7	1258.3	12757.4	21539.4	16998.8	13998.6	12217.4	42260.7	76825.7	127000	69025.7	5943.58	306082	1.70362e+07	13795	6015.84	69090.2	49990.8	8661.98	29449.4	126293	5940.71	353197	429297	6492.67	56360.4	10842.9	80309.7	126194
9022 Muscle	wt	CD			1560.37	4925.99	41160.5	8079.08	976.085	8020.81	3926.3	32520.4	13953.9	1744.22	150596	4309.01	13472.7	4554.49	110179	33886.1	67233.5	1830.73	33263.2	12653.7	6714.91	22043.2	22050.3	38592.1	91469.3	54888	65453.3	6888.18	442639	1.58019e+07	5829.8	5798.11	2154.82	1655.81	3727.6	34450.4	101214	5678.68	309947	206135	5734.55	20911.2	8428.3	110202	129244
9026 Muscle	Irp1-/-	CD			2460.61	3521.84	31266.8	4685.92	1058.52	11654.7	4683.15	30878	17218.9	2032.72	87851.1	5860.44	17246.9	6330.72	65733.6	58756.7	59010.6	872.44	24199.2	17712.8	11274.4	14582.7	20703.7	25340.8	62668.6	92367.6	57410.2	5798.98	364551	3.77783e+06	14474.2	7265.83	4990.76	3613.5	5517.51	26767.4	103148	4362.2	359983	187693	4635.21	29565.1	5229.49	76827.3	185694
9027 Muscle	Irp1-/-	HFD			1081.9	3645.86	29886.6	8027.3	521.39	9999.49	3566.44	28976.4	12411.5	1500.64	96007.7	3135.09	8748.85	2029.29	92597.8	23322.9	58474.1	1136.17	17417.4	14094.6	4522.45	7298.04	7543.93	25701.3	60013	31127.9	49963.7	5162.79	349725	1.77006e+07	4194.32	3188.95	2170.96	1384.91	2870.11	12317.7	61966.1	4734.82	99225.1	132200	4913.26	16472.5	16374.3	112904	68972.7
9037 Muscle	Irp1-/-	HFD			2208.85	5939.14	17149.6	4554.96	867.166	8570.24	2240.25	12152.8	8488.07	714.726	105344	3586.16	10821.7	10654.9	94205.1	27145.8	38344.3	1062.41	26542.6	15102.4	4591.08	12688.2	6864.17	24397	98132.3	49057.8	49923.2	4122.02	273823	3.87759e+06	7139.26	5236.93	4474.36	3448.54	3558.67	29087.1	128615	2406.86	148128	130163	3396.1	19275.5	1459.38	63908.2	110995
9063 Muscle	wt	HFD			2026.15	3167.44	25845.8	3743.76	451.586	8464.25	1506.13	9465.76	5729.41	389.123	84601.3	6102.49	7898.1	5066.65	78189	64935.1	42212.2	837.702	16585	8972.07	2827.9	6957.04	8763	17457.2	39629	27425.7	40276.6	3035.3	171306	2.65731e+06	5682.71	4113.28	11821.9	8029.8	3273.49	20337	61218.3	3069.63	125911	91610.9	2827.31	19318.1	7527.03	93342.2	48799.1
9092 Muscle	Irp1-/-	HFD			1496.38	2960.31	28954.3	7847.39	1063.58	10595.2	2722.93	24876.6	9081.33	1754.44	94134.7	8025.57	7512.43	3142.17	95079.6	71871.1	32096.4	936.337	26144.3	12779.2	4264.8	5700.1	4826.16	20968.1	48716.7	88341.4	47431	3847.76	262415	9.65993e+06	3933.58	6117.13	5974.31	4357.66	4794.6	27822.2	59626.3	1972.37	223810	225143	4069.52	18163.7	7971.27	63505.9	79274.6
9095 Muscle	Irp1-/-	CD			2898.8	3058.12	42740.7	6108.25	818.925	11392.1	2497.02	30771.9	8114.2	1753.13	89688.3	4286.24	12429.9	4985.58	56158.9	25036.4	40063.3	848.721	20972.8	16246.7	4376.3	13634.4	14414.7	20248.7	81773.6	65097.2	54191	4143.3	321134	2.09739e+06	5897.38	5000.33	2738.23	2042.8	8752.45	21276.2	106417	2923.13	299349	79618	4298.82	28535.4	7298.84	81535.6	114741
9104 Muscle	Irp1-/-	CD			3266.94	2683.93	28230	4466.42	821.554	8466.02	5062.86	7222.64	17214.7	3135.47	79137.4	4837.63	4713.28	4368.6	79089	39280.8	15444.5	558.449	9037.47	11676.9	5914.81	10070.3	13074.5	16698	66044.7	64301.2	41339	3250	213565	1.79632e+07	4690.28	3040.74	34458.5	24478.3	3076.6	17970.7	63465.5	1289.59	220075	137981	4766.28	21955.1	4981.2	50423.5	77649.7
9474 Muscle	Irp1-/-	HFD			903.606	4276.42	28200.7	4377.93	769.241	8982.88	5464.81	18704.6	17057.7	3296.43	87366.7	9190.19	9827.12	5482.98	84735.6	99526.7	45427	1847.81	15065.9	13986	4020.37	7374.99	10916.4	30959	53204.9	52336.7	59505.2	4677.33	299596	2.4919e+07	5272.28	4069.07	22910.3	15527.5	5352.91	16512	54898.5	3498.62	178371	125980	5025.99	23643.3	9913.22	60682.9	69013
9490 Muscle	wt	CD			1633.23	3668.33	40150.8	5563.72	791.716	14044.4	1432.68	22125.3	4857.42	551.503	101875	9254.74	13018.4	5153.06	71450.4	75151.3	55584.1	884.219	17049.4	15425.8	5080.63	11662.7	8088.7	20601.3	55318.7	37989	55748	3958.07	260036	1.7812e+07	6438.09	3253.51	5275.97	3518.66	4766.29	17512.7	111781	3845.69	112767	132515	3685.02	21473.3	17752.8	151610	81455.7
9495 Muscle	wt	HFD			1500.85	5038.29	44145.5	5099.06	589.475	18748.4	6489.99	21841.3	21241.7	2644.37	159375	7381.45	13288.8	4754.57	105109	58384.9	52755.4	646.168	23844	22457.9	3879.85	12254.7	7462.63	48003.4	116667	27701.8	45705	6910.17	418262	1.93627e+07	10823	4378.28	7703.13	5142.59	6602.89	32633.3	194389	8650.06	261257	344355	3391.4	19994.2	18172.4	189590	82876.7
9525 Muscle	wt	HFD			1128.47	2866.7	34704.6	3448.61	442.283	9351.93	4633.06	11263.6	15070	1648.38	74794.6	3598.38	6349.85	4103.94	60353.9	27155.7	50666.9	868.304	19356.1	11170.8	2498.49	11552.4	17812	28983.9	51348.3	16388.6	41493.4	3668.91	236363	9.23537e+06	5506.46	4668.42	5151.51	3573.49	3500.71	22480.2	65972	4462.53	108841	148311	4656.31	26324.1	12742.8	151054	106263
9543 Muscle	wt	CD			974.435	2835.7	22018.8	2590.97	617.649	7549.92	8336.3	23542.2	24814.8	4269.78	69544	4103.31	6108.86	3219.77	74111.1	43026.7	25030.3	1069.15	15547.6	6233.6	4066.39	9696.26	11264.7	12984.6	31783.4	32576.7	41646.5	2609.32	174361	9.89393e+06	3124.76	3568.64	4052.33	2804.27	3017.78	18457.1	52511.8	1840.31	128685	86846.7	1581.2	11134	1207.44	44753.5	47052.9
9546 Muscle	wt	CD			1946.9	4364.36	29033.2	3243.69	1014.99	10642.6	3820.64	15855.8	12257.9	1666.21	76884.5	1721.24	5839.5	6758.19	64160.6	12043.5	28408	751.915	16530.7	14348.1	5040.06	9803.79	7187.89	26042.1	58006.9	41585.4	50513.4	3118.91	209294	4.84446e+06	4176.7	3980.75	6653.8	4774.02	3752.11	16750	88354.2	1782.61	149740	109025	3134.81	11839.2	2466.16	53245.5	138612
9549 Muscle	Irp1-/-	HFD			2154.34	3811.04	30903.2	9212.98	588.531	11766.1	3315.29	23350.8	11071	1817.84	85489	4948.2	9455.83	4064.37	66993.9	39667.3	31543.9	835.76	19013.3	17587.2	3781.35	11101.1	11045.9	32934.8	121594	39479.3	58024.1	5290.31	409986	8.06946e+06	6910.99	5898.51	5508.63	3467.63	5053.24	23938.8	124471	2091.99	240570	278162	3634.02	19949	16521.2	129774	164436
9550 Muscle	wt	HFD			1588.71	2901.84	39809.9	5684.55	552.38	9795.32	1465.78	25679.6	4221.32	547.545	86949.5	6361.76	6932.53	4387.95	63557.8	41929.4	44916.8	861.648	25535.6	16395.5	3416.83	13414.7	12155.9	39776.3	90986.5	22938.4	63871.9	4269.25	354120	1.77504e+06	3531.54	5184.05	12931.3	8596.18	8584.1	29351.4	110679	2625.16	299800	134172	5411.61	36512	18917.6	128235	141142
9757 Muscle	Irp1-/-	CD			3076.26	2507.02	22258.4	5441.27	611.356	11951.6	4341.75	8890.87	12236.7	1337.15	62352.4	7893.51	4261.77	2572.63	53744.8	79438.5	16773.5	1011.77	13604.1	10414.5	3442.4	7675.7	11353.9	17391.5	65824.2	44595.8	35617.8	2646.28	185603	1.99685e+06	3586.65	3667.9	13128.3	9033.76	3205.97	19583	60962.9	1175.3	193792	139571	3647.37	18309.3	5483.39	66641.8	62517.6
Average	WT	CD			1737.8	4029.96	36566.9	5703.98	937.985	10295.7	4553.5	25951.4	14381.5	1946.33	101520	6096.42	13447	4790.64	87365	55315.5	47145.3	1155.8	18855.3	12892.5	6549.13	12984	13402.9	25081	60222.8	53633.6	53866.5	4639.33	283142	1.71378e+07	5914.99	4258.65	4556.94	3210.51	4051.67	23027.8	90042.6	3418.14	182088	164289	4071.63	19174.6	7801.55	94891.3	100221
	WT	HFD			1448.93	4357.28	31623.8	4434.29	530.376	9298.69	2492.15	13744.4	8447.68	928.831	89299.3	5134.1	9906.77	5786.9	74137	43166.1	47757.5	1096.26	21723	12834.8	2850.71	11401.4	12765.7	31217	59827.4	22650.3	50225.1	3644.38	239875	4.25054e+06	4555.23	4453.04	10417.6	7219.49	5591.03	23852	90722.1	3473.6	159814	118768	4744.72	25317.8	11786.7	113698	86839.3
Normalized to CD
9011 Muscle	wt	HFD			0.240096	0.835565	0.283365	0.337825	0.28542	0.369037	0.205802	0.130908	0.241772	0.230241	0.432918	0.290945	0.543879	0.793587	0.428614	0.276982	0.447675	0.623418	0.534412	0.455155	0.161007	0.417765	0.364789	0.610976	0.377531	0.176295	0.406718	0.307999	0.276845	0.0771399	0.234612	0.358094	1.02367	1.07172	0.685547	0.400119	0.550477	0.433466	0.227976	0.243689	0.592394	0.395279	0.404496	0.343286	0.202363
9012 Muscle	wt	HFD			0.505428	0.564263	0.672812	0.669929	0.320513	0.798292	0.205802	0.581139	0.241772	0.230241	0.729226	0.388532	0.66401	0.548765	0.600804	0.27295	1.63645	0.623418	0.551467	0.944092	0.42763	0.433177	0.575739	0.803766	0.620654	0.261504	0.576126	0.72601	0.713268	0.405034	1.07102	0.703938	0.702481	0.727723	1.15707	0.554909	1.10432	1.78129	0.365464	0.512884	0.669889	0.944991	2.02782	1.61949	0.395086
9017 Muscle	wt	CD			0.609976	0.445066	0.568397	0.652835	0.566132	0.448808	0.474941	0.566719	0.458832	0.317357	0.44093	0.749379	0.881855	0.366855	0.55114	0.837309	0.51947	0.442881	0.259584	0.504723	0.74473	0.371534	0.566056	0.446356	0.441303	0.776488	0.427901	0.587816	0.47906	0.897174	0.696604	0.453738	0.420019	0.423262	0.507646	0.500173	0.440666	0.475095	0.473355	0.719205	0.629358	0.655373	0.483151	0.497541	0.430373
9018 Muscle	Irp1-/-	CD			0.778663	0.446036	0.552759	0.26163	0.668034	0.495044	0.804472	0.596099	0.82093	0.758846	0.509299	1.47091	0.57006	0.285805	0.547335	1.60735	0.632226	0.473376	0.294194	0.726443	1.1286	0.468795	0.396356	0.732649	0.554691	1.02961	0.557183	0.557055	0.470043	0.432238	1.01408	0.614228	6.59248	6.77051	0.929584	0.556069	0.60987	0.755706	0.843414	1.1362	0.693362	1.27807	0.604326	0.367999	0.547505
9022 Muscle	wt	CD			0.369766	0.503373	0.463542	0.583285	0.428537	0.320818	0.355088	0.51605	0.399565	0.369047	0.610888	0.291072	0.412597	0.39151	0.519348	0.252274	0.587278	0.652284	0.726488	0.404181	0.422234	0.699138	0.677502	0.63365	0.625476	0.421441	0.500391	0.611429	0.643787	0.37971	0.405878	0.560675	0.194731	0.21239	0.378871	0.616082	0.462903	0.684154	0.700976	0.516703	0.58	0.449106	0.444893	0.478255	0.531066
9026 Muscle	Irp1-/-	CD			0.702539	0.433607	0.42425	0.407609	0.559927	0.56166	0.510293	0.590357	0.594055	0.518188	0.429362	0.47696	0.636373	0.655672	0.373316	0.527032	0.621038	0.374522	0.636788	0.681672	0.854151	0.557257	0.766433	0.501304	0.516316	0.854495	0.528807	0.620187	0.638823	0.109374	1.21413	0.846526	0.543401	0.558444	0.675671	0.576739	0.568379	0.633201	0.980908	0.566848	0.564843	0.765034	0.332587	0.401713	0.919325
9027 Muscle	Irp1-/-	HFD			0.304124	0.441938	0.399255	0.687469	0.271537	0.474443	0.382606	0.545438	0.42158	0.376636	0.461974	0.25121	0.317824	0.206925	0.517756	0.205967	0.605881	0.4802	0.451244	0.534042	0.337328	0.274574	0.274954	0.500578	0.486794	0.283514	0.453104	0.543615	0.60337	0.50454	0.346393	0.365795	0.232724	0.210721	0.34604	0.2613	0.336177	0.676667	0.266197	0.393085	0.589473	0.419658	1.02528	0.581226	0.336188
9037 Muscle	Irp1-/-	HFD			0.523437	0.606904	0.193136	0.328854	0.380718	0.342794	0.202604	0.192846	0.243053	0.151224	0.427324	0.242243	0.33141	0.91591	0.444052	0.202094	0.334934	0.378533	0.579706	0.482399	0.288688	0.402426	0.210904	0.400578	0.671039	0.376676	0.381663	0.365891	0.398255	0.0931761	0.497045	0.506409	0.404347	0.442342	0.361702	0.520169	0.588223	0.289973	0.335006	0.32627	0.343486	0.413977	0.0770344	0.277349	0.456083
9063 Muscle	wt	HFD			0.520378	0.350795	0.315462	0.292938	0.214877	0.366926	0.147626	0.162795	0.177807	0.0892311	0.371939	0.446764	0.262145	0.472034	0.399442	0.523936	0.399618	0.323482	0.39258	0.310599	0.19272	0.239145	0.291809	0.310652	0.293695	0.228227	0.333718	0.292006	0.270031	0.0692043	0.428792	0.431083	1.15787	1.11629	0.360597	0.394166	0.303444	0.400813	0.308624	0.248877	0.309921	0.44966	0.430614	0.439033	0.21732
9092 Muscle	Irp1-/-	HFD			0.371108	0.316589	0.341259	0.592934	0.488691	0.443519	0.257721	0.413131	0.272147	0.38849	0.39963	0.567362	0.240775	0.28268	0.469039	0.559972	0.293411	0.349145	0.59759	0.427193	0.280656	0.189205	0.155189	0.360307	0.348638	0.709882	0.379492	0.357447	0.399432	0.242928	0.286611	0.619063	0.565032	0.584976	0.510008	0.520711	0.285397	0.248689	0.529734	0.590622	0.430758	0.408259	0.440358	0.288434	0.340907
9095 Muscle	Irp1-/-	CD			1.00034	0.455076	0.700944	0.642197	0.523573	0.663555	0.328857	0.711088	0.338353	0.540167	0.529804	0.42163	0.554333	0.624097	0.385487	0.271428	0.509609	0.440362	0.66704	0.755713	0.40073	0.629731	0.644962	0.484151	0.814294	0.727871	0.603306	0.535574	0.680159	0.073393	0.597907	0.704135	0.360351	0.381577	1.29546	0.554078	0.708747	0.512845	0.985886	0.290625	0.633155	0.892456	0.561051	0.515288	0.686582
9104 Muscle	Irp1-/-	CD			1.12738	0.399393	0.46297	0.469582	0.525254	0.49312	0.666777	0.166903	0.717833	0.966087	0.467478	0.475869	0.210197	0.546863	0.542885	0.425856	0.196456	0.289753	0.287438	0.543151	0.54161	0.465118	0.585	0.399254	0.657667	0.71897	0.460225	0.420104	0.452329	0.628579	0.475525	0.42819	4.53475	4.57232	0.455372	0.467994	0.422687	0.226251	0.724802	0.503664	0.702005	0.686654	0.382897	0.318666	0.464636
9474 Muscle	Irp1-/-	HFD			0.228086	0.465477	0.338291	0.336674	0.359737	0.382717	0.52644	0.31616	0.520277	0.742928	0.377498	0.661254	0.320566	0.502044	0.425448	0.789244	0.422663	0.701278	0.350495	0.475855	0.269278	0.249156	0.357272	0.541451	0.387533	0.428044	0.484567	0.442243	0.46414	0.637815	0.390988	0.419123	2.20534	2.12152	0.579527	0.314533	0.267443	0.448978	0.429698	0.336367	0.541466	0.540879	0.557381	0.280517	0.302059
9490 Muscle	wt	CD			0.592437	0.573802	0.69215	0.614868	0.532069	0.85989	0.198334	0.53743	0.212909	0.178618	0.632573	0.956938	0.610276	0.678057	0.515539	0.856415	0.743201	0.482247	0.569993	0.754231	0.489022	0.566218	0.380429	0.517779	0.579035	0.446494	0.652386	0.537802	0.578926	0.655166	0.686115	0.481586	0.729832	0.690871	0.741551	0.479395	0.782553	0.709215	0.390386	0.508455	0.570513	0.705938	1.43443	1.00715	0.512341
9495 Muscle	wt	HFD			0.564287	0.816856	0.788789	0.584083	0.410612	1.18979	0.931239	0.549894	0.965043	0.887704	1.02573	0.791095	0.645687	0.648455	0.786072	0.68963	0.731123	0.365278	0.826245	1.13813	0.387074	0.616672	0.363793	1.25052	1.26575	0.337469	0.554379	0.973184	0.965175	0.7382	1.19551	0.671728	1.10447	1.04657	1.06479	0.925913	1.41054	1.65345	0.937451	1.3695	0.544217	0.681303	1.52193	1.30542	0.540304
9525 Muscle	wt	HFD			0.43175	0.472958	0.631017	0.401983	0.313506	0.603931	0.676495	0.288576	0.696705	0.563096	0.489848	0.392441	0.313963	0.569573	0.459314	0.326404	0.714541	0.499492	0.682536	0.576086	0.253651	0.591567	0.883597	0.768338	0.5669	0.203164	0.512155	0.525804	0.555029	0.358296	0.618956	0.728852	0.751627	0.740049	0.574464	0.649066	0.48714	0.868026	0.397424	0.600216	0.760352	0.912787	1.08599	1.05839	0.704962
9543 Muscle	wt	CD			0.230914	0.289772	0.247971	0.18706	0.271171	0.301984	0.75392	0.373579	0.710562	0.903414	0.282102	0.277176	0.187081	0.276775	0.349336	0.320323	0.218638	0.380934	0.339569	0.199112	0.255695	0.307533	0.346112	0.213196	0.217338	0.250131	0.318388	0.231616	0.253596	0.237745	0.21755	0.345086	0.366208	0.359701	0.306725	0.33007	0.240163	0.221716	0.291033	0.217692	0.159925	0.239124	0.0637356	0.194222	0.193342
9546 Muscle	wt	CD			0.517208	0.499964	0.366544	0.262531	0.499556	0.477212	0.387356	0.282062	0.393486	0.395215	0.349629	0.130342	0.200479	0.651263	0.339039	0.100514	0.278177	0.300333	0.404742	0.51378	0.35528	0.348581	0.247583	0.479347	0.44467	0.357951	0.432919	0.310361	0.341249	0.1305	0.325985	0.431531	0.674086	0.686482	0.427524	0.335801	0.453	0.240761	0.379644	0.306362	0.355437	0.285045	0.145935	0.259045	0.638504
9549 Muscle	Irp1-/-	HFD			0.676889	0.516351	0.461444	0.88191	0.342591	0.623994	0.397538	0.491296	0.420323	0.509968	0.459794	0.443175	0.383951	0.463236	0.418697	0.391551	0.365325	0.39482	0.550587	0.744836	0.315258	0.466829	0.449992	0.716988	1.10244	0.401915	0.588155	0.622627	0.790619	0.257094	0.637953	0.756263	0.660044	0.589741	0.680986	0.567613	0.754784	0.334173	0.721377	0.92447	0.487328	0.568064	1.15628	0.746731	0.895863
9550 Muscle	wt	HFD			0.474632	0.373838	0.565216	0.517404	0.305741	0.49394	0.167123	0.513734	0.152389	0.146055	0.44466	0.541768	0.267655	0.475532	0.377696	0.393535	0.494631	0.38704	0.703113	0.660236	0.270864	0.536391	0.470869	0.823361	0.784381	0.222043	0.615605	0.477757	0.649317	0.0537731	0.309971	0.631988	1.47326	1.39009	1.09995	0.661739	0.638161	0.398728	0.854794	0.424	0.690032	0.9886	1.25891	0.701601	0.731157
9757 Muscle	Irp1-/-	CD			1.01407	0.35637	0.348697	0.546469	0.373372	0.664988	0.546214	0.196258	0.487417	0.393558	0.351841	0.741718	0.181554	0.307629	0.352405	0.822673	0.203811	0.501464	0.413315	0.462748	0.301107	0.338651	0.485274	0.397223	0.626134	0.476321	0.378784	0.326756	0.375512	0.0667475	0.347358	0.493388	1.65036	1.6119	0.453282	0.487157	0.387848	0.19697	0.609673	0.486666	0.513162	0.547001	0.402635	0.402312	0.357346
Normalized to CD and HFD
9011 Muscle	wt	HFD			0.726312	1.94918	0.826433	1.09606	1.27316	1.0306	0.948431	0.623432	1.03815	1.21688	1.24135	0.871381	1.86202	1.65703	1.27396	0.895245	1.11467	1.65781	1.16997	1.15318	0.93296	1.19997	0.966016	1.23813	0.958519	1.0529	1.10022	0.988935	0.824222	0.784471	0.76839	0.863772	1.12941	1.20209	1.25305	0.974324	1.37804	1.07585	0.655153	0.850217	1.2822	0.755077	0.675289	0.72263	0.589059
9012 Muscle	wt	HFD			1.21239	1.04375	1.55596	1.7235	1.13367	1.76777	0.752053	2.19454	0.823199	0.964922	1.65804	0.922716	1.8026	0.908581	1.416	0.699546	3.23095	1.31456	0.957331	1.89668	1.96485	0.986615	1.20896	1.29156	1.24951	1.23843	1.23579	1.84844	1.68385	3.26612	2.78144	1.34642	0.614567	0.647238	1.677	1.07147	2.19211	3.50569	0.8328	1.41891	1.14972	1.43139	2.68441	2.70321	0.911932
9017 Muscle	wt	CD			1.48121	1.08076	1.38024	1.58528	1.37474	1.08984	1.1533	1.37617	1.11418	0.77064	1.07071	1.81972	2.14141	0.890837	1.33834	2.03324	1.26143	1.07545	0.630349	1.22562	1.80843	0.902197	1.37456	1.08389	1.07162	1.88555	1.03907	1.4274	1.1633	2.17861	1.69157	1.10181	1.01994	1.02781	1.23272	1.21457	1.07007	1.15368	1.14945	1.74645	1.52827	1.59145	1.17324	1.20818	1.04508
9018 Muscle	Irp1-/-	CD			1.79079	1.0258	1.27125	0.601703	1.53636	1.13851	1.85014	1.37092	1.888	1.74521	1.1713	3.38284	1.31104	0.657302	1.25877	3.69661	1.45401	1.08868	0.676594	1.67069	2.59558	1.07814	0.911549	1.68496	1.27569	2.36792	1.28142	1.28113	1.08102	0.994072	2.33222	1.41262	15.1615	15.571	2.13788	1.27886	1.40259	1.73799	1.9397	2.61306	1.59461	2.93933	1.38984	0.846334	1.25916
9022 Muscle	wt	CD			0.897904	1.22234	1.12562	1.41639	1.04062	0.779044	0.862261	1.25313	0.970265	0.896159	1.48342	0.706811	1.00191	0.950706	1.26114	0.612598	1.42609	1.58394	1.76413	0.981475	1.02531	1.69772	1.64518	1.5387	1.51885	1.02339	1.2151	1.48474	1.56331	0.922052	0.985597	1.36149	0.472866	0.515747	0.920016	1.49603	1.12407	1.66133	1.70218	1.25471	1.40842	1.09057	1.08034	1.16135	1.28959
9026 Muscle	Irp1-/-	CD			1.41594	0.873916	0.855058	0.821519	1.12851	1.132	1.02847	1.18984	1.19729	1.04439	0.865361	0.961293	1.28258	1.32148	0.752402	1.06221	1.25167	0.754833	1.28342	1.37388	1.7215	1.12313	1.54471	1.01036	1.04061	1.7222	1.06579	1.24996	1.28752	0.220439	2.44703	1.70614	1.0952	1.12552	1.36179	1.16239	1.14554	1.27619	1.97698	1.14246	1.13842	1.54189	0.670314	0.809635	1.85286
9027 Muscle	Irp1-/-	HFD			0.746692	0.836729	0.945067	1.81028	0.983058	1.07537	1.43107	2.10823	1.46922	1.61562	1.07512	0.610642	0.883119	0.35067	1.24901	0.540306	1.2244	1.0364	0.801794	1.09815	1.58643	0.640103	0.590953	0.823312	1.0031	1.37428	0.994796	1.41665	1.45795	4.16432	0.920772	0.71613	0.208393	0.191829	0.513343	0.516423	0.683033	1.36309	0.620879	1.11309	1.03552	0.650631	1.38921	0.993016	0.794257
9037 Muscle	Irp1-/-	HFD			1.52447	1.36304	0.542299	1.02721	1.635	0.921661	0.89892	0.884196	1.00478	0.769489	1.17968	0.698498	1.09235	1.84121	1.27069	0.628869	0.802896	0.969118	1.22187	1.17668	1.61051	1.11286	0.537704	0.781529	1.64026	2.16588	0.993989	1.13106	1.14152	0.91226	1.56727	1.17603	0.429499	0.477671	0.636497	1.21948	1.41769	0.6929	0.926877	1.09594	0.715764	0.761342	0.123816	0.562086	1.27817
9063 Muscle	wt	HFD			1.39838	0.726932	0.817289	0.844276	0.851446	0.910263	0.60435	0.688698	0.678223	0.418938	0.94739	1.18862	0.797242	0.875539	1.05466	1.50431	0.883888	0.764143	0.763476	0.699043	0.992001	0.610194	0.686449	0.559221	0.662388	1.21083	0.801922	0.832871	0.714148	0.625171	1.24751	0.923701	1.1348	1.11224	0.58549	0.85263	0.674789	0.883703	0.787863	0.771341	0.595885	0.763025	0.638604	0.820964	0.561947
9092 Muscle	Irp1-/-	HFD			1.03275	0.679395	0.915587	1.76971	2.00534	1.13943	1.0926	1.80994	1.07501	1.88886	1.05415	1.56319	0.758312	0.542979	1.28248	1.66499	0.67207	0.854116	1.20353	0.995666	1.49605	0.49995	0.378057	0.671689	0.814287	3.90022	0.944368	1.05581	1.09397	2.27264	0.86353	1.3737	0.573481	0.603597	0.857553	1.16645	0.657242	0.567817	1.40044	1.89565	0.857693	0.717427	0.676293	0.558548	0.912888
9095 Muscle	Irp1-/-	CD			1.66809	0.758847	1.16884	1.07088	0.873068	1.10649	0.548375	1.18575	0.56421	0.900739	0.883458	0.703076	0.92436	1.04069	0.642807	0.452612	0.849783	0.734312	1.1123	1.26017	0.668226	1.05009	1.07549	0.807331	1.35785	1.21374	1.00602	0.89308	1.13418	0.122384	0.997022	1.17416	0.600893	0.636286	2.16021	0.923936	1.18185	0.855179	1.64398	0.484622	1.0558	1.48819	0.935563	0.859252	1.14489
9104 Muscle	Irp1-/-	CD			1.87994	0.665995	0.772011	0.783036	0.875871	0.822287	1.11186	0.278314	1.197	1.61097	0.779528	0.79352	0.350507	0.911904	0.905271	0.710123	0.327595	0.483169	0.479308	0.905715	0.903145	0.775593	0.975499	0.665764	1.09667	1.1989	0.767434	0.700532	0.754267	1.04817	0.792947	0.714016	7.56178	7.62443	0.759342	0.780389	0.704838	0.377278	1.20862	0.839869	1.17061	1.14501	0.638488	0.531382	0.774789
9474 Muscle	Irp1-/-	HFD			0.623638	0.981444	0.891755	0.98729	1.45037	0.966037	2.19281	1.36089	2.01922	3.54901	0.978358	1.79003	0.99196	0.947482	1.14296	2.30567	0.951202	1.68555	0.693548	1.08969	1.41031	0.646853	0.855138	0.991734	0.889307	2.31064	1.18477	1.28344	1.24897	5.86255	1.15741	0.913774	2.19919	2.15078	0.95741	0.69227	0.605128	1.0072	1.11612	1.06072	1.05928	0.933861	0.841051	0.533719	0.79472
9490 Muscle	wt	CD			0.939827	0.910265	1.09801	0.975411	0.84406	1.36411	0.314632	0.852565	0.337754	0.283356	1.0035	1.51806	0.968127	1.07565	0.817838	1.3586	1.17899	0.765025	0.904222	1.19649	0.775772	0.898233	0.603503	0.821391	0.918567	0.708307	1.03493	0.853156	0.918393	1.03934	1.08844	0.763976	1.15779	1.09598	1.17638	0.760501	1.24142	1.12508	0.619298	0.8066	0.905048	1.11988	2.27554	1.59772	0.812765
9495 Muscle	wt	HFD			1.03583	1.15629	1.39596	1.14992	1.11143	2.01624	2.60417	1.5891	2.5145	2.84699	1.78473	1.43773	1.34139	0.82161	1.41776	1.35256	1.10465	0.589427	1.09764	1.74977	1.36101	1.07484	0.584584	1.53773	1.95006	1.22302	0.910003	1.89612	1.74367	4.55536	2.37595	0.983212	0.739432	0.712321	1.18098	1.36816	2.14269	2.49023	1.63476	2.89939	0.714772	0.78973	1.54177	1.66749	0.954368
9525 Muscle	wt	HFD			0.778831	0.65791	1.09742	0.777714	0.833905	1.00573	1.85906	0.819506	1.78392	1.77468	0.837572	0.70088	0.640961	0.709178	0.814086	0.629097	1.06092	0.792057	0.89104	0.870352	0.876447	1.01325	1.3953	0.928464	0.858275	0.723549	0.826149	1.00673	0.98536	2.17276	1.20882	1.04837	0.494499	0.494979	0.626129	0.942485	0.727188	1.2847	0.681051	1.24874	0.981365	1.03975	1.08111	1.32855	1.22367
9543 Muscle	wt	CD			0.560731	0.703656	0.60215	0.454239	0.658485	0.733308	1.83075	0.907163	1.72546	2.19376	0.685031	0.673069	0.45429	0.672095	0.848293	0.777841	0.530919	0.925024	0.824578	0.483506	0.620905	0.746784	0.840466	0.517704	0.527763	0.607394	0.773142	0.562436	0.615807	0.577317	0.528279	0.837975	0.889265	0.873464	0.744822	0.801511	0.583189	0.538394	0.706718	0.528622	0.388346	0.580666	0.15477	0.471629	0.469493
9546 Muscle	wt	CD			1.12033	1.08298	0.793976	0.568671	1.08209	1.03369	0.839058	0.610979	0.852336	0.85608	0.757336	0.282336	0.434259	1.41071	0.734397	0.217724	0.602563	0.650555	0.876716	1.11291	0.769577	0.755066	0.536293	1.03832	0.963205	0.775362	0.937752	0.672277	0.739184	0.282677	0.706121	0.934745	1.46015	1.487	0.926065	0.727382	0.981249	0.521515	0.822351	0.663615	0.769916	0.61744	0.316112	0.561121	1.38307
9549 Muscle	Irp1-/-	HFD			1.48685	0.874637	0.977214	2.07767	1.10965	1.26535	1.33029	1.69893	1.31054	1.95713	0.957332	0.963792	0.954482	0.70234	0.903649	0.918944	0.660502	0.762371	0.875259	1.37027	1.32646	0.973661	0.865282	1.05503	2.03241	1.74299	1.15528	1.45164	1.70917	1.89846	1.51716	1.3246	0.52878	0.480315	0.903812	1.00364	1.372	0.602254	1.50531	2.34206	0.765907	0.787945	1.40168	1.14139	1.89356
9550 Muscle	wt	HFD			1.09647	0.665975	1.25886	1.28195	1.04149	1.05341	0.588159	1.86836	0.499702	0.589499	0.973687	1.23912	0.699777	0.758257	0.857301	0.97135	0.94052	0.785986	1.17551	1.27743	1.19859	1.17658	0.952235	1.27419	1.52082	1.01272	1.27171	1.17146	1.47627	0.417604	0.775272	1.16416	1.24129	1.19069	1.53534	1.23056	1.21998	0.755747	1.87593	1.1297	1.14055	1.44215	1.60499	1.12785	1.62532
9757 Muscle	Irp1-/-	CD			1.77021	0.622096	0.608703	0.953943	0.651776	1.16084	0.953498	0.342597	0.850858	0.687013	0.61419	1.29478	0.31693	0.537013	0.615176	1.4361	0.355783	0.875379	0.721503	0.807795	0.525628	0.591165	0.847118	0.693412	1.09301	0.83149	0.661224	0.570402	0.655512	0.116518	0.606366	0.861282	2.88095	2.81381	0.791271	0.850406	0.677046	0.34384	1.06428	0.849548	0.8958	0.954872	0.702859	0.702296	0.623801
[truncated: 46 more columns]
