# Supplementary material for: IRP1 deficiency alters mitochondrial metabolism and protects against metabolic syndrome pathologies
Source: JCI Insight. 2026 Jan 6;11(4):e183247. doi: 10.1172/jci.insight.183247 (PMC12956002; doi:10.1172/jci.insight.183247)
Supplement: Supplemental data set 2 [file jciinsight-11-183247-s113.xlsx]

## Sheet: Fluid results PROVIDED
						Carnitine_(00:0)	Carnitine_(02:0)	Carnitine_(03:0)	Carnitine_(03:0-2COOH)	Carnitine_(03:1)	Carnitine_(04:0-2COOH)	Carnitine_(04:0-OH)	Carnitine_(05:1)	Carnitine_(06:0-2COOH)	Carnitine_(04:0)	Carnitine_(05:0)	Carnitine_(06:0)	Carnitine_(08:1)	Carnitine_(10:0)	Carnitine_(14:1)	Carnitine_(12:0)	Carnitine_(14:0)	Carnitine_(22:6)	Carnitine_(20:4)	Carnitine_(18:2)	Carnitine_(20:3)	Carnitine_(22:5)	Carnitine_(16:0)	Carnitine_(18:1)	Carnitine_(18:0)	Carnitine_(20:1)	Carnitine_(22:2)	Carnitine_(20:0)	Carnitine_(22:1)	Cer_(32:1)	Cer_(33:1)	Cer_(34:1)	Cer_(36:2)	Cer_(34:0)	Cer_(35:1)	Cer_(36:1-OH)	Cer_(35:0)	Cer_(36:1)	Cer_(36:0)	Cer_(37:1)	Cer_(39:2)	Cer_(38:0-OH)	Cer_(38:1)	Cer_(40:2)
Filename	CMaLL Sample Name	Sample type	Provided sample number	Provided sample ID	Sample amount	µM	µM	µM	µM	µM	µM	µM	µM	µM	µM	µM	µM	µM	µM	µM	µM	µM	µM	µM	µM	µM	µM	µM	µM	µM	µM	µM	µM	µM	µM	µM	µM	µM	µM	µM	µM	µM	µM	µM	µM	µM	µM	µM	µM
20240903_BJJ_20240710_BJJ-HA_ESI-LCMS-Lipids_MS-Filename_19Sept2024_133	20240710_BJJ+HA 9011	Serum	9011	9011S Irp1-/-	25 µL	10.4876	10.3584	0.954459	0.026817	0.00745056	0.174737	0.156537	0.00428508	0.0362212	0.6038	0.105616	0.0161422	0	0	0.0487972	0.0108618	0.0466894	0	0	0	0	0	0.0762954	0	0.136013	0.0222722	0	0.0528378	0.0204505	0	0	0	0	0	0	0	0	0	0	0	0	0	0	0.191289
20240903_BJJ_20240710_BJJ-HA_ESI-LCMS-Lipids_MS-Filename_19Sept2024_135	20240710_BJJ+HA 9027	Serum	9027	9027S wt	25 µL	9.68463	9.8363	0.488492	0.0122933	0	0.0444081	0.0917393	0	0.0226348	0.417786	0.0547122	0.0111791	0	0	0.0315524	0.00752698	0	0	0	0	0	0	0	0	0.0648366	0	0	0.00720039	0	0	0	0	0	0	0	0	0	0	0	0	0	0	0	0.0727787
20240903_BJJ_20240710_BJJ-HA_ESI-LCMS-Lipids_MS-Filename_19Sept2024_137	20240710_BJJ+HA 9032	Serum	9032	9032S wt	25 µL	9.85118	9.19098	0.527567	0.00751618	0	0.074743	0.0975455	0	0	0.541437	0.06301	0.0143273	0	0	0.0171268	0.0046843	0	0	0	0	0	0	0	0	0.0818893	0	0	0.00759615	0	0	0	0	0	0	0	0	0	0	0	0	0	0	0	0.0788439
20240903_BJJ_20240710_BJJ-HA_ESI-LCMS-Lipids_MS-Filename_19Sept2024_139	20240710_BJJ+HA 9525	Serum	9525	9525S Irp1-/-	25 µL	11.9954	10.7141	0.634378	0.0160165	0	0.0441799	0.121379	0	0.0181767	1.03658	0.0970199	0.0384657	0	0.00867058	0.0465621	0.0110735	0.0479319	0	0	0	0	0	0.0618675	0	0.0963046	0	0	0.0101838	0	0	0	0	0	0	0	0	0	0	0	0	0	0	0	0.132649
20240903_BJJ_20240710_BJJ-HA_ESI-LCMS-Lipids_MS-Filename_19Sept2024_141	20240710_BJJ+HA 9046	Serum	9046	9046S Irp1 -/-	25 µL	10.272	10.9165	0.711864	0.0173641	0	0.131614	0.141146	0	0.0324236	0.757567	0.0789545	0.0198856	0	0	0.0359875	0.00775569	0.0421982	0	0	0	0	0	0.0611464	0	0.0884827	0	0	0.0121094	0	0	0	0	0	0	0	0	0	0	0	0	0	0	0	0.162962
20240903_BJJ_20240710_BJJ-HA_ESI-LCMS-Lipids_MS-Filename_19Sept2024_143	20240710_BJJ+HA 9037	Serum	9037	9037S wt	25 µL	10.4729	9.23978	0.384643	0.0150569	0	0.0466095	0.0820567	0	0.0548458	0.403116	0.0773293	0	0	0	0.0238612	0.00639706	0	0	0	0	0	0	0.0565108	0	0.061051	0	0	0.00895054	0	0	0	0	0	0	0	0	0	0	0	0	0	0	0	0.0449757
20240903_BJJ_20240710_BJJ-HA_ESI-LCMS-Lipids_MS-Filename_19Sept2024_145	20240710_BJJ+HA 9087	Serum	9087	9087S Irp1-/-	25 µL	8.33141	8.28187	0.46401	0.0124915	0	0.0593341	0.0772583	0	0.015577	1.11495	0.0615694	0.0500718	0	0.00463048	0.0252794	0.00927298	0	0	0	0	0	0	0	0	0.0935022	0	0	0.0112754	0	0	0	0	0	0	0	0	0	0	0	0	0	0	0	0.184137
20240903_BJJ_20240710_BJJ-HA_ESI-LCMS-Lipids_MS-Filename_19Sept2024_147	20240710_BJJ+HA 9474	Serum	9474	9474S wt	25 µL	8.1998	10.7122	0.512306	0.0125379	0	0.057618	0.103804	0	0.0273167	0.463032	0.0517572	0.0173611	0	0	0.0256933	0.00758988	0.0320605	0	0	0	0	0	0	0	0.0715229	0	0	0.0107686	0	0	0	0	0	0	0	0	0	0	0	0	0	0	0	0.0644516
20240903_BJJ_20240710_BJJ-HA_ESI-LCMS-Lipids_MS-Filename_19Sept2024_149	20240710_BJJ+HA 9049	Serum	9049	9049S wt	25 µL	14.9406	14.4757	1.04339	0.0172726	0	0.0441441	0.139693	0.00420252	0.0241982	0.84407	0.15426	0.0394923	0	0	0.0224396	0.00720497	0	0	0	0	0	0	0	0	0.0848355	0	0	0.0089232	0	0	0	0	0	0	0	0	0	0	0	0	0	0	0	0.0501767
20240903_BJJ_20240710_BJJ-HA_ESI-LCMS-Lipids_MS-Filename_19Sept2024_151	20240710_BJJ+HA 9473	Serum	9473	9473S wt	25 µL	10.9595	11.9014	0.562762	0.0203604	0	0.0710106	0.121336	0	0.0271194	0.693683	0.0841398	0.0153288	0	0	0.0231748	0.00426181	0	0	0	0	0	0	0	0	0.0771143	0	0	0.00848032	0	0	0	0	0	0	0	0	0	0	0	0	0	0	0	0.0978009
20240903_BJJ_20240710_BJJ-HA_ESI-LCMS-Lipids_MS-Filename_19Sept2024_153	20240710_BJJ+HA 9527	Serum	9527	9527S Irp1-/-	25 µL	9.07413	7.74868	0.374429	0.0130679	0	0.0493266	0.086248	0	0	0.797621	0.0581802	0.0180477	0	0	0.0267263	0.0089526	0.0321912	0	0	0	0	0	0	0	0.0784509	0	0	0.00851051	0	0	0	0	0	0	0	0	0	0	0	0	0	0	0	0.15344
20240903_BJJ_20240710_BJJ-HA_ESI-LCMS-Lipids_MS-Filename_19Sept2024_155	20240710_BJJ+HA 9495	Serum	9495	9495S Irp1-/-	25 µL	11.6062	11.2292	0.739291	0.0140976	0	0.041076	0.119148	0	0.0202403	0.722661	0.122936	0.0304834	0	0.00437823	0.0436507	0.00980886	0.0306656	0	0	0	0	0	0.0615566	0	0.0770243	0	0	0.00819254	0	0	0	0	0	0	0	0	0	0	0	0	0	0	0	0.106414
[truncated: 574 more columns]

## Sheet: Solid results PROVIDED
						Carnitine_(00:0)	Carnitine_(02:0)	Carnitine_(03:0)	Carnitine_(03:0-2COOH)	Carnitine_(03:1)	Carnitine_(04:0-2COOH)	Carnitine_(04:0-OH)	Carnitine_(05:1)	Carnitine_(06:0-2COOH)	Carnitine_(04:0)	Carnitine_(05:0)	Carnitine_(06:0)	Carnitine_(08:1)	Carnitine_(10:0)	Carnitine_(14:1)	Carnitine_(12:0)	Carnitine_(14:0)	Carnitine_(22:6)	Carnitine_(20:4)	Carnitine_(18:2)	Carnitine_(20:3)	Carnitine_(22:5)	Carnitine_(16:0)	Carnitine_(18:1)	Carnitine_(18:0)	Carnitine_(20:1)	Carnitine_(22:2)	Carnitine_(20:0)	Carnitine_(22:1)	Cer_(32:1)	Cer_(33:1)	Cer_(34:1)	Cer_(36:2)	Cer_(34:0)	Cer_(35:1)	Cer_(36:1-OH)	Cer_(35:0)	Cer_(36:1)	Cer_(36:0)	Cer_(37:1)	Cer_(39:2)	Cer_(38:0-OH)	Cer_(38:1)	Cer_(40:2)
Filename	CMaLL Sample Name	Sample type	Provided sample number	Provided sample ID	Sample amount (mg)	nmoles/mg	nmoles/mg	nmoles/mg	nmoles/mg	nmoles/mg	nmoles/mg	nmoles/mg	nmoles/mg	nmoles/mg	nmoles/mg	nmoles/mg	nmoles/mg	nmoles/mg	nmoles/mg	nmoles/mg	nmoles/mg	nmoles/mg	nmoles/mg	nmoles/mg	nmoles/mg	nmoles/mg	nmoles/mg	nmoles/mg	nmoles/mg	nmoles/mg	nmoles/mg	nmoles/mg	nmoles/mg	nmoles/mg	nmoles/mg	nmoles/mg	nmoles/mg	nmoles/mg	nmoles/mg	nmoles/mg	nmoles/mg	nmoles/mg	nmoles/mg	nmoles/mg	nmoles/mg	nmoles/mg	nmoles/mg	nmoles/mg	nmoles/mg
20240903_BJJ_20240710_BJJ-HA_ESI-LCMS-Lipids_MS-Filename_19Sept2024_421	20240710_BJJ+HA 9011 _Liver	Liver	9011	9011L Irp1-/-	21.9	0.0832186	0.00465392	0.000752451	0.000623817	0.00018139	0.00245201	0.00168315	9.51551e-05	0.00122875	0.000117213	0.000757048	6.00207e-05	0	0	6.44937e-05	0	7.83628e-05	1.91441e-05	0.000230001	0.00179251	8.31781e-05	1.15337e-06	0.00227172	0.00592927	0.000346979	0.000185596	3.61246e-06	0.00022887	0.000208146	3.38678e-05	0.00010803	0.00278964	0	0.000427386	9.21694e-05	0	0	0.00236949	0.000253848	0.000452778	0.000571654	0.000156119	0.00620202	0.0168168
20240903_BJJ_20240710_BJJ-HA_ESI-LCMS-Lipids_MS-Filename_19Sept2024_422	20240710_BJJ+HA 9049 _Liver	Liver	9049	9049L wt	20.8	0.120206	0.0066969	0.00121274	0.000525082	0.000235403	0.00227198	0.00341014	8.41842e-05	0.00501314	0.000138953	0.000701947	3.20871e-05	0	0	2.37736e-05	0	3.63512e-05	0	0.000348167	0.000550783	8.03488e-05	0	0.000607782	0.00198397	0.000450543	0.000376569	1.22224e-05	0.000185805	0.000340987	7.89822e-05	0.000104037	0.00251427	0	0.00037515	0.000126574	1.49879e-05	0	0.00286048	0.000214788	0.000419046	0.000562002	0.00013098	0.0053619	0.0161441
20240903_BJJ_20240710_BJJ-HA_ESI-LCMS-Lipids_MS-Filename_19Sept2024_423	20240710_BJJ+HA 9496 _Liver	Liver	9496	9496L Irp1-/-	20	0.084624	0.00442547	0.000879492	0.000364974	0.00027613	0.00191941	0.00331739	0.000118258	0.00571189	0.000158828	0.000352626	2.35466e-05	0	0	3.29198e-05	0	3.79086e-05	1.47038e-06	0.000260102	0.000611457	6.5151e-05	1.66773e-06	0.000661573	0.00268201	0.000494094	0.000470476	1.34544e-05	0.000348371	0.00039469	3.83928e-05	0.000108443	0.0018176	0	0.000343406	8.65693e-05	1.07028e-05	0	0.00266398	0.000301067	0.000455612	0.000480261	0.000116634	0.00602934	0.0163208
20240903_BJJ_20240710_BJJ-HA_ESI-LCMS-Lipids_MS-Filename_19Sept2024_424	20240710_BJJ+HA 9474 _Liver	Liver	9474	9474L wt	24.2	0.0903591	0.00504873	0.00146411	0.00062081	0.000386048	0.00242248	0.00195325	0.000128564	0.00790411	0.000218591	0.000423144	2.29021e-05	0	0	7.4568e-05	0	0.000106701	1.84001e-05	0.000426433	0.00122881	6.73567e-05	3.77336e-06	0.00140928	0.00350336	0.000675985	0.000236328	7.71142e-06	0.000514087	0.000509119	5.71691e-05	0.000253113	0.00209287	0	0.000422695	0.000126672	0	0	0.00359157	0.000424173	0.000780797	0.000749604	0.000214283	0.00755386	0.022537
20240903_BJJ_20240710_BJJ-HA_ESI-LCMS-Lipids_MS-Filename_19Sept2024_425	20240710_BJJ+HA 9549 _Liver	Liver	9549	9549L wt	18.6	0.076578	0.00583086	0.0017506	0.000453916	0.000219142	0.00140161	0.00225848	7.73761e-05	0.003072	0.000140178	0.000389646	2.13182e-05	1.30312e-05	0	8.73244e-05	0	9.78445e-05	1.9804e-05	0.00034048	0.00187208	7.13511e-05	1.81932e-06	0.00199081	0.00660456	0.000415894	0.000185967	2.19994e-06	0.000171595	0.000273704	0	0.000207734	0.00231362	0	0.00130968	9.4585e-05	1.42158e-05	0	0.00209733	0.000916589	0.000511394	0.000484106	9.07762e-05	0.00536461	0.0153985
20240903_BJJ_20240710_BJJ-HA_ESI-LCMS-Lipids_MS-Filename_19Sept2024_426	20240710_BJJ+HA 9037 _Liver	Liver	9037	9037L wt	24.7	0.102931	0.00836624	0.00270299	0.000495256	0.000294282	0.00341407	0.00237237	9.1037e-05	0.00758691	0.000468682	0.000604517	1.51003e-05	0	0	3.62532e-05	0	6.00852e-05	1.38508e-05	0.000265004	0.00156296	5.01215e-05	1.08389e-06	0.0015402	0.00330105	0.000606867	0.000281942	1.50258e-05	0.000501657	0.000346187	7.15454e-05	0.000193144	0.00239256	1.03223e-05	0.000436885	0.000162448	0	0	0.00344219	0.000667781	0.000574301	0.000419885	0.00010758	0.00729991	0.0179773
20240903_BJJ_20240710_BJJ-HA_ESI-LCMS-Lipids_MS-Filename_19Sept2024_427	20240710_BJJ+HA 9092 _Liver	Liver	9092	9092L wt	24.7	0.0645633	0.00733547	0.00165445	0.000351342	0.000190485	0.00135128	0.0019571	9.59214e-05	0.00285107	0.000136433	0.000511985	1.54309e-05	0	0	0.000106401	0	0.000154907	2.74491e-05	0.000350858	0.00279993	0.000112068	6.55695e-06	0.00263496	0.0080876	0.00059678	0.000303928	1.26503e-05	0.000383503	0.00032337	0.000135639	0.000291153	0.0030764	0	0.00224017	7.73207e-05	0	0.000112198	0.00289781	0.00203275	0.000594845	0.000551109	0.000151753	0.00678635	0.0194024
20240903_BJJ_20240710_BJJ-HA_ESI-LCMS-Lipids_MS-Filename_19Sept2024_428	20240710_BJJ+HA 9032 _Liver	Liver	9032	9032L wt	25.8	0.0886439	0.00752187	0.00111121	0.00046249	0.000228375	0.00251458	0.00290341	6.77586e-05	0.00115131	0.000173955	0.000877029	0	0	0	4.57549e-05	0	8.12989e-05	7.36708e-06	0.000374383	0.000639556	5.41236e-05	1.66717e-06	0.000975929	0.00268251	0.000370898	0.00023675	1.11695e-06	0.000119337	0.000173024	5.81904e-05	0.000251224	0.00303613	1.58553e-05	0.000484062	0.000174502	0	0	0.00419066	0.000512885	0.000874206	0.000758104	0.00016684	0.00857965	0.0185151
20240903_BJJ_20240710_BJJ-HA_ESI-LCMS-Lipids_MS-Filename_19Sept2024_429	20240710_BJJ+HA 9012 _Liver	Liver	9012	9012L Irp1-/-	21.3	0.0667362	0.00341966	0.000351492	0.000452836	0.000136964	0.00249633	0.00111906	9.23196e-05	0.00061441	5.62555e-05	0.000402099	2.96908e-05	0	0	0	0	0	3.52053e-06	0.000127539	0.000436133	2.63797e-05	0	0.000528561	0.00172303	0.000110738	5.33684e-05	0	2.84034e-05	7.80305e-05	5.71516e-05	0.000113529	0.00346102	0	0.000365977	6.25973e-05	0	0	0.00283251	0.00035557	0.000444637	0.000506674	6.78033e-05	0.00740011	0.016353
20240903_BJJ_20240710_BJJ-HA_ESI-LCMS-Lipids_MS-Filename_19Sept2024_430	20240710_BJJ+HA 9527 _Liver	Liver	9527	9527L Irp1-/-	21.3	0.058746	0.00174208	0.000244299	0.000407828	0.000157369	0.00156713	0.00164567	6.54065e-05	0.0011489	6.174e-05	0.000394272	0	7.64647e-06	0	0	0	0	3.75382e-06	0.000154006	0.000162857	3.10474e-05	1.48319e-06	0.000221913	0.000944481	0.000175403	0.000127864	0	4.8324e-05	0.000122694	4.64502e-05	0.000132698	0.00191082	0	0.000215609	5.86548e-05	0	0	0.00204994	0.000199506	0.00049676	0.000597155	0.000127715	0.00673298	0.0170125
20240903_BJJ_20240710_BJJ-HA_ESI-LCMS-Lipids_MS-Filename_19Sept2024_431	20240710_BJJ+HA 9087 _Liver	Liver	9087	9087L Irp1-/-	18.2	0.0637734	0.00324023	0.000285302	0.000312671	0.000151888	0.00163661	0.00148864	6.80843e-05	0.000883426	5.01734e-05	0.000362241	0	0	0	0	0	0	0	0.000117028	0.000124371	0	0	0.000142912	0.000641198	0.000105728	6.94999e-05	0	3.39703e-05	7.95196e-05	4.1754e-05	9.90509e-05	0.00291423	0	0.000402619	9.43985e-05	0	0	0.00251489	0.000216512	0.000372298	0.000407199	0.000250315	0.0059949	0.0136561
20240903_BJJ_20240710_BJJ-HA_ESI-LCMS-Lipids_MS-Filename_19Sept2024_432	20240710_BJJ+HA 9046 _Liver	Liver	9046	9046L Irp1-/-	21.3	0.07766	0.00183104	0.000266252	0.000280792	0.000147273	0.00139099	0.00188674	6.10619e-05	0.00224348	4.36502e-05	0.000499239	2.39014e-05	0	0	0	0	0	0	0.000133207	0.0002739	3.65616e-05	0	0.000273913	0.000925767	0.000213598	0.000183047	6.70942e-06	0.000106225	0.000154037	3.51981e-05	0.000127408	0.00311974	0	0.000360312	4.83732e-05	0	0	0.00224419	0.000223396	0.000490579	0.000572657	9.55563e-05	0.00712931	0.0168899
20240903_BJJ_20240710_BJJ-HA_ESI-LCMS-Lipids_MS-Filename_19Sept2024_433	20240710_BJJ+HA High Fat Diet (HFD)	Diet	High Fat Diet	HFD	16.3	0.193919	0.00535704	0.000579589	0.000876305	7.58463e-05	0.00332564	0.000192107	2.11035e-05	0	0.000533288	0.000346226	3.26406e-05	0	0	0	0	0	0	0	0	0	0	0	0	6.00948e-05	0	0	1.00747e-05	0	8.80165e-05	4.7482e-05	0.00460687	0.000183262	0.000500702	0.000114226	2.45763e-05	0	0.002067	0	6.03809e-05	0	0	0.00104083	6.05908e-05
[truncated: 574 more columns]

## Sheet: Lipids analysed
Acyl-carnitine	Cardiolipins	Ceramides	Ceramide phospho-ethanolamines	Diacyl-glycerols	Digalacto-diacylglycerols	Ether-PC	Ether-PE	Free fatty acids	GB Gangliosides	GD Gangliosides	GM Gangliosides	Hexosyl-ceramides	Hexosyl-sphingosine	Inositolphosphoryl-ceramide	Lactosyl-ceramides	Lysophosphatidyl-cholines	Lysophosphatidy-ethanolamines	Lysophosphatidyl-inositols	Platelet-activating factor	Monoacyl-glycerols	Monogalacto-diacylglycerols	Mannosyl-di-(inositolphosphoryl)-ceramide	Mono-lysocardiolipins	Mannosyl-inositolphosphoryl-ceramides	Phosphatidic acid	Phosphatidy-cholines	Phosphatidy-ethanolamines	Phosphatidyl-glycerols	Phosphatidyl-inositiols	Phosphatidyl-serines	Sulfatides	Sphingosine 1 phosphate	Sphingomyelines	Sphingosine	Triacyl-glycerols
Carnitine_(00:0)	CL_(66:01)	Cer_(32:0)	CPE_(32:0)	DG_(30:0)	DGDG_(32:0)	PC-O_(30:0)	PE-O_(30:0)	FFA_(14:0)	GB3_(34:0-OH)	GD1_(34:0)	GM1_(32:0)	Hex-Cer_(32:0)	Hex-Sph_(16:0)	IP-Cer_(42:0-trihydroxy)	Lacto-cer_(32:0)	LPC_(12:0)	LPE_(12:0)	LPI_(14:0)	LysoPAF_(12:0)	MG_(16:0)	MGDG_(32:0)	M(IP)2-Cer_(42:0-trihydroxy)	Mono-lyso_CL_(52:00)	MIP-Cer_(40:0)	PA_(32:1)	PC_(28:0)	PE_(30:0)	PG_(32:0)	PI_(32:0)	PS_(32:0)	S_(30:1)	S1P_(16:0)	SM_(30:0)	Sph_(16:0)	TG_(06:0)
Carnitine_(02:0)	CL_(66:02)	Cer_(32:0-OH)	CPE_(32:1)	DG_(30:1)	DGDG_(32:1)	PC-O_(30:1)	PE-O_(30:1)	FFA_(15:0)	GB3_(34:1)	GD1_(34:1)	GM1_(32:1)	Hex-Cer_(32:1)	Hex-Sph_(16:1)	IP-Cer_(42:0-dihydroxy)	Lacto-cer_(32:0-OH)	LPC_(14:0)	LPE_(14:0)	LPI_(15:0)	LysoPAF_(13:0)	MG_(17:0)	MGDG_(32:1)	M(IP)2-Cer_(42:0-dihydroxy)	Mono-lyso_CL_(52:01)	MIP-Cer_(42:0-trihydroxy)	PA_(32:2)	PC_(28:1)	PE_(30:1)	PG_(32:1)	PI_(32:1)	PS_(32:1)	S_(30:1-OH)	S1P_(16:1)	SM_(30:1)	Sph_(16:1)	TG_(12:0)
Carnitine_(03:0)	CL_(66:03)	Cer_(32:1)	CPE_(32:2)	DG_(32:0)	DGDG_(32:2)	PC-O_(31:0)	PE-O_(31:0)	FFA_(16:0)	GB3_(34:1-OH)	GD1_(34:2)	GM1_(34:0)	Hex-Cer_(34:0)	Hex-Sph_(18:0)	IP-Cer_(44:0-pentahydroxy)	Lacto-cer_(32:1)	LPC_(14:1)	LPE_(15:0)	LPI_(16:0)	LysoPAF_(14:0)	MG_(18:0)	MGDG_(32:2)	M(IP)2-Cer_(42:0-hydroxy)	Mono-lyso_CL_(52:02)	MIP-Cer_(42:0-dihydroxy)	PA_(33:1)	PC_(29:0)	PE_(31:0)	PG_(33:0)	PI_(33:0)	PS_(33:0)	S_(32:0)	S1P_(18:0)	SM_(32:0)	Sph_(18:0)	TG_(18:0)
Carnitine_(03:0-2COOH)	CL_(66:04)	Cer_(32:1-OH)	CPE_(33:0)	DG_(32:1)	DGDG_(33:0)	PC-O_(31:1)	PE-O_(31:1)	FFA_(16:1)	GB3_(34:2)	GD1_(36:0)	GM1_(34:1)	Hex-Cer_(34:0-OH)	Hex-Sph_(18:1)	IP-Cer_(42:0-hydroxy)	Lacto-cer_(32:1-OH)	LPC_(15:0)	LPE_(15:1)	LPI_(16:1)	LysoPAF_(15:0)	MG_(18:1)	MGDG_(32:3)	M(IP)2-Cer_(42:0)	Mono-lyso_CL_(52:03)	MIP-Cer_(42:0-hydroxy)	PA_(33:2)	PC_(29:1)	PE_(32:0)	PG_(33:1)	PI_(33:1)	PS_(33:1)	S_(32:1)	S1P_(18:1)	SM_(32:1)	Sph_(18:1)	TG_(24:0)
Carnitine_(03:0-OH)	CL_(68:00)	Cer_(33:0)	CPE_(33:1)	DG_(33:0)	DGDG_(33:1)	PC-O_(32:0)	PE-O_(32:0)	FFA_(17:0)	GB3_(36:1)	GD1_(36:1)	GM1_(34:1-OH)	Hex-Cer_(34:1)	Hex-Sph_(20:0)	IP-Cer_(44:0-tetrahydroxy)	Lacto-cer_(32:2)	LPC_(15:1)	LPE_(16:0)	LPI_(17:0)	LysoPAF_(15:1)	MG_(18:2)	MGDG_(32:4)	M(IP)2-Cer_(44:0-trihydroxy)	Mono-lyso_CL_(52:04)	MIP-Cer_(42:0)	PA_(34:1)	PC_(30:0)	PE_(32:1)	PG_(33:2)	PI_(34:0)	PS_(33:2)	S_(32:1-OH)	S1P_(20:0)	SM_(33:0)	Sph_(20:0)	TG_(30:0)
Carnitine_(03:1)	CL_(68:01)	Cer_(33:0-OH)	CPE_(33:2)	DG_(33:1)	DGDG_(33:2)	PC-O_(32:1)	PE-O_(32:1)	FFA_(17:1)	GB3_(36:1-OH)	GD1_(36:2)	GM1_(35:0)	Hex-Cer_(34:1-OH)	Hex-Sph_(20:1)	IP-Cer_(44:0-trihydroxy)	Lacto-cer_(33:0)	LPC_(16:0)	LPE_(16:1)	LPI_(17:1)	LysoPAF_(16:0)	MG_(20:0)	MGDG_(33:0)	M(IP)2-Cer_(44:0-dihydroxy)	Mono-lyso_CL_(52:05)	MIP-Cer_(44:0-trihydroxy)	PA_(34:2)	PC_(30:1)	PE_(33:0)	PG_(34:0)	PI_(34:1)	PS_(34:0)	S_(32:2)	S1P_(20:1)	SM_(33:1)	Sph_(20:1)	TG_(36:0)
Carnitine_(04:0)	CL_(68:02)	Cer_(33:1)	CPE_(34:0)	DG_(34:0)	DGDG_(34:0)	PC-O_(32:2)	PE-O_(32:2)	FFA_(17:2)	GB3_(36:2)	GD1_(38:0)	GM1_(35:1)	Hex-Cer_(34:2)		IP-Cer_(46:0-pentahydroxy)	Lacto-cer_(33:0-OH)	LPC_(16:1)	LPE_(17:0)	LPI_(18:0)	LysoPAF_(16:1)	MG_(20:1)	MGDG_(33:1)	M(IP)2-Cer_(44:0-hydroxy)	Mono-lyso_CL_(52:06)	MIP-Cer_(44:0-dihydroxy)	PA_(35:1)	PC_(30:2)	PE_(33:1)	PG_(34:1)	PI_(34:2)	PS_(34:1)	S_(33:0)		SM_(34:0)		TG_(42:0)
Carnitine_(04:0-2COOH)	CL_(68:03)	Cer_(33:1-OH)	CPE_(34:1)	DG_(34:1)	DGDG_(34:1)	PC-O_(33:0)	PE-O_(33:0)	FFA_(18:0)	GB3_(38:0)	GD1_(38:1)	GM1_(36:0)	Hex-Cer_(34:2-OH)		IP-Cer_(44:0-dihydroxy)	Lacto-cer_(33:1)	LPC_(17:0)	LPE_(17:1)	LPI_(18:1)	LysoPAF_(17:0)	MG_(20:2)	MGDG_(33:2)	M(IP)2-Cer_(44:0)	Mono-lyso_CL_(53:00)	MIP-Cer_(44:0-hydroxy)	PA_(35:2)	PC_(31:0)	PE_(34:0)	PG_(34:2)	PI_(35:0)	PS_(34:2)	S_(33:1)		SM_(34:0-OH)		TG_(42:1)
Carnitine_(04:0-OH)	CL_(68:04)	Cer_(34:0)	CPE_(34:2)	DG_(34:2)	DGDG_(34:2)	PC-O_(33:1)	PE-O_(33:1)	FFA_(18:1)	GB3_(38:1)	GD1_(38:2)	GM1_(36:1)	Hex-Cer_(35:0)		IP-Cer_(44:0-hydroxy)	Lacto-cer_(33:1-OH)	LPC_(17:1)	LPE_(17:2)	LPI_(18:2)	LysoPAF_(17:1)	MG_(20:3)	MGDG_(33:3)	M(IP)2-Cer_(46:0-trihydroxy)	Mono-lyso_CL_(53:01)	MIP-Cer_(44:0)	PA_(35:3)	PC_(31:1)	PE_(34:1)	PG_(34:3)	PI_(35:1)	PS_(34:3)	S_(33:1-OH)		SM_(34:1)		TG_(42:2)
Carnitine_(04:1)	CL_(68:05)	Cer_(34:0-OH)	CPE_(35:0)	DG_(35:0)	DGDG_(35:0)	PC-O_(33:2)	PE-O_(33:2)	FFA_(18:2)	GB3_(38:1-OH)	GD1_(40:0)	GM1_(36:1-OH)	Hex-Cer_(35:0-OH)		IP-Cer_(46:0-tetrahydroxy)	Lacto-cer_(33:2)	LPC_(17:2)	LPE_(18:0)	LPI_(18:3)	LysoPAF_(17:2)	MG_(20:4)	MGDG_(33:4)	M(IP)2-Cer_(46:0-dihydroxy)	Mono-lyso_CL_(53:02)	MIP-Cer_(46:0-trihydroxy)	PA_(36:1)	PC_(31:2)	PE_(34:2)	PG_(35:0)	PI_(35:2)	PS_(35:1)	S_(33:2)		SM_(34:1-OH)		TG_(43:0)
Carnitine_(05:0)	CL_(68:06)	Cer_(34:1)	CPE_(35:1)	DG_(35:1)	DGDG_(35:1)	PC-O_(34:0)	PE-O_(34:0)	FFA_(18:3)	GB3_(40:0)	GD1_(40:1)	GM1_(36:2)	Hex-Cer_(35:1)		IP-Cer_(46:0-trihydroxy)	Lacto-cer_(33:2-OH)	LPC_(18:0)	LPE_(18:1)	LPI_(20:0)	LysoPAF_(18:0)	MG_(20:5)	MGDG_(33:5)	M(IP)2-Cer_(46:0-hydroxy)	Mono-lyso_CL_(53:03)	MIP-Cer_(46:0-dihydroxy)	PA_(36:2)	PC_(32:0)	PE_(34:3)	PG_(35:1)	PI_(36:0)	PS_(35:2)	S_(34:0)		SM_(34:2)		TG_(43:1)
Carnitine_(05:1)	CL_(68:07)	Cer_(34:1-OH)	CPE_(35:2)	DG_(35:2)	DGDG_(35:2)	PC-O_(34:1)	PE-O_(34:1)	FFA_(19:0)	GB3_(40:0-OH)	GD1_(40:2)	GM1_(37:0)	Hex-Cer_(35:1-OH)		IP-Cer_(48:0-pentahydroxy)	Lacto-cer_(34:0)	LPC_(18:1)	LPE_(18:2)	LPI_(20:1)	LysoPAF_(18:1)	MG_(22:6)	MGDG_(34:0)	M(IP)2-Cer_(46:0)	Mono-lyso_CL_(53:04)	MIP-Cer_(46:0-hydroxy)	PA_(36:3)	PC_(32:1)	PE_(35:0)	PG_(35:2)	PI_(36:1)	PS_(35:3)	S_(34:1)		SM_(34:2-OH)		TG_(44:0)
Carnitine_(06:0)	CL_(68:08)	Cer_(34:2)	CPE_(36:0)	DG_(35:3)	DGDG_(36:0)	PC-O_(34:2)	PE-O_(34:2)	FFA_(20:0)	GB3_(40:1)	GD1_(42:0)	GM1_(37:1)	Hex-Cer_(35:2)		IP-Cer_(46:0-dihydroxy)	Lacto-cer_(34:0-OH)	LPC_(18:2)	LPE_(18:3)	LPI_(20:2)	LysoPAF_(18:2)		MGDG_(34:1)	M(IP)2-Cer_(48:0-trihydroxy)	Mono-lyso_CL_(53:05)	MIP-Cer_(46:0)	PA_(36:4)	PC_(32:2)	PE_(35:1)	PG_(36:0)	PI_(36:2)	PS_(35:4)	S_(34:1-OH)		SM_(35:0)		TG_(44:1)
Carnitine_(06:0-2COOH)	CL_(69:02)	Cer_(35:0)	CPE_(36:1)	DG_(36:0)	DGDG_(36:1)	PC-O_(34:3)	PE-O_(34:3)	FFA_(20:1)	GB3_(40:1-OH)	GD1_(42:1)	GM1_(37:2)	Hex-Cer_(36:0)		IP-Cer_(46:0-hydroxy)	Lacto-cer_(34:1)	LPC_(18:3)	LPE_(18:4)	LPI_(20:3)	LysoPAF_(19:0)		MGDG_(34:2)	M(IP)2-Cer_(48:0-dihydroxy)	Mono-lyso_CL_(53:06)	MIP-Cer_(48:0-trihydroxy)	PA_(37:1)	PC_(33:0)	PE_(35:2)	PG_(36:1)	PI_(36:3)	PS_(36:0)	S_(34:2)		SM_(35:1)		TG_(44:2)
Carnitine_(06:1)	CL_(69:03)	Cer_(35:0-OH)	CPE_(36:2)	DG_(36:1)	DGDG_(36:2)	PC-O_(35:0)	PE-O_(35:0)	FFA_(20:2)	GB3_(40:2)	GD1_(42:2)	GM1_(38:0)	Hex-Cer_(36:0-OH)		IP-Cer_(48:0-tetrahydroxy)	Lacto-cer_(34:1-OH)	LPC_(18:4)	LPE_(19:0)	LPI_(20:4)	LysoPAF_(20:0)		MGDG_(34:3)	M(IP)2-Cer_(48:0-hydroxy)	Mono-lyso_CL_(54:00)	MIP-Cer_(48:0-dihydroxy)	PA_(37:2)	PC_(33:1)	PE_(35:3)	PG_(36:2)	PI_(36:4)	PS_(36:1)	S_(35:0)		SM_(35:2)		TG_(45:0)
Carnitine_(07:0)	CL_(69:04)	Cer_(35:1)	CPE_(37:0)	DG_(36:2)	DGDG_(37:0)	PC-O_(35:1)	PE-O_(35:1)	FFA_(20:3)	GB3_(41:1)	GD3_(34:0)	GM1_(38:1)	Hex-Cer_(36:1)		IP-Cer_(48:0-trihydroxy)	Lacto-cer_(34:2)	LPC_(19:0)	LPE_(20:0)	LPI_(20:5)	LysoPAF_(20:3)		MGDG_(34:4)	M(IP)2-Cer_(50:0-trihydroxy)	Mono-lyso_CL_(54:01)	MIP-Cer_(48:0-hydroxy)	PA_(37:3)	PC_(33:2)	PE_(36:0)	PG_(36:3)	PI_(37:0)	PS_(36:2)	S_(35:1)		SM_(36:0)		TG_(45:1)
Carnitine_(08:0)	CL_(69:05)	Cer_(35:1-OH)	CPE_(37:1)	DG_(36:3)	DGDG_(37:1)	PC-O_(35:2)	PE-O_(35:2)	FFA_(20:4)	GB3_(41:1-OH)	GD3_(34:1)	GM1_(38:1-OH)	Hex-Cer_(36:1-OH)		IP-Cer_(48:0-dihydroxy)	Lacto-cer_(34:2-OH)	LPC_(20:0)	LPE_(20:1)		LysoPAF_(20:5)		MGDG_(34:5)	M(IP)2-Cer_(48:0)	Mono-lyso_CL_(54:02)	MIP-Cer_(50:0-trihydroxy)	PA_(37:4)	PC_(33:3)	PE_(36:1)	PG_(36:4)	PI_(37:1)	PS_(36:3)	S_(35:1-OH)		SM_(36:0-OH)		TG_(45:2)
Carnitine_(08:0)	CL_(69:06)	Cer_(36:0)	CPE_(37:2)	DG_(37:0)	DGDG_(37:2)	PC-O_(35:3)	PE-O_(35:3)	FFA_(20:5)	GB3_(41:2)	GD3_(34:1-OH)	GM1_(38:2)	Hex-Cer_(36:2)		IP-Cer_(48:0-hydroxy)	Lacto-cer_(34:3)	LPC_(20:1)	LPE_(20:2)		LysoPAF_(21:0)		MGDG_(34:6)	M(IP)2-Cer_(50:0-dihydroxy)	Mono-lyso_CL_(54:03)	MIP-Cer_(48:0)	PA_(38:1)	PC_(34:0)	PE_(36:2)	PG_(36:5)	PI_(37:2)	PS_(36:4)	S_(35:2)		SM_(36:1)		TG_(46:0)
Carnitine_(08:0-2COOH)	CL_(69:07)	Cer_(36:0-OH)	CPE_(38:0)	DG_(37:1)	DGDG_(38:0)	PC-O_(36:0)	PE-O_(36:0)	FFA_(21:0)	GB3_(41:2-OH)	GD3_(35:0)	GM1_(39:0)	Hex-Cer_(36:2-OH)		IP-Cer_(50:0-trihydroxy)	Lacto-cer_(35:0)	LPC_(20:2)	LPE_(20:3)		LysoPAF_(22:0)		MGDG_(35:0)	M(IP)2-Cer_(50:0-hydroxy)	Mono-lyso_CL_(54:04)	MIP-Cer_(50:0-dihydroxy)	PA_(38:2)	PC_(34:1)	PE_(36:3)	PG_(37:0)	PI_(37:3)	PS_(37:0)	S_(36:0)		SM_(36:1-OH)		TG_(46:1)
Carnitine_(08:1)	CL_(69:08)	Cer_(36:1)	CPE_(38:1)	DG_(37:2)	DGDG_(38:1)	PC-O_(36:1)	PE-O_(36:1)	FFA_(22:0)	GB3_(42:0-OH)	GD3_(35:1)	GM1_(39:1)	Hex-Cer_(37:0)		IP-Cer_(50:0-dihydroxy)	Lacto-cer_(35:0-OH)	LPC_(20:3)	LPE_(20:4)		LysoPAF_(22:3)		MGDG_(35:1)	M(IP)2-Cer_(50:0)	Mono-lyso_CL_(54:05)	MIP-Cer_(50:0-hydroxy)	PA_(38:3)	PC_(34:2)	PE_(36:4)	PG_(37:1)	PI_(37:4)	PS_(37:1)	S_(36:1)		SM_(36:2)		TG_(46:2)
Carnitine_(09:0)	CL_(70:00)	Cer_(36:1-OH)	CPE_(38:2)	DG_(38:0)	DGDG_(38:2)	PC-O_(36:2)	PE-O_(36:2)	FFA_(22:1)	GB3_(42:1)	GD3_(36:0)	GM1_(39:1-OH)	Hex-Cer_(37:0-OH)		IP-Cer_(50:0-hydroxy)	Lacto-cer_(35:1)	LPC_(20:4)	LPE_(20:5)		LysoPAF_(24:0)		MGDG_(35:2)		Mono-lyso_CL_(54:06)	MIP-Cer_(50:0)	PA_(38:4)	PC_(34:3)	PE_(36:5)	PG_(37:2)	PI_(38:0)	PS_(37:2)	S_(36:1-OH)		SM_(36:3)		TG_(46:3)
Carnitine_(10:0)	CL_(70:01)	Cer_(36:2)	CPE_(39:0)	DG_(38:1)		PC-O_(36:3)	PE-O_(36:3)	FFA_(22:2)	GB3_(42:1-OH)	GD3_(36:1)	GM1_(40:0)	Hex-Cer_(37:1)		IP-Cer_(52:0-trihydroxy)	Lacto-cer_(35:1-OH)	LPC_(20:5)	LPE_(21:0)		PAF_(12:0)		MGDG_(35:3)		Mono-lyso_CL_(56:00)	MIP-Cer_(52:0)	PA_(38:5)	PC_(34:4)	PE_(37:0)	PG_(37:3)	PI_(38:1)	PS_(37:3)	S_(36:2)		SM_(37:0)		TG_(46:4)
Carnitine_(10:0-2COOH)	CL_(70:02)	Cer_(36:2-OH)	CPE_(39:1)	DG_(38:2)		PC-O_(36:4)	PE-O_(36:4)	FFA_(22:3)	GB3_(42:2)	GD3_(36:1-OH)	GM1_(40:1)	Hex-Cer_(37:1-OH)		IP-Cer_(52:0-dihydroxy)	Lacto-cer_(35:2)	LPC_(21:0)	LPE_(22:0)		PAF_(13:0)		MGDG_(35:4)		Mono-lyso_CL_(56:01)		PA_(38:6)	PC_(35:0)	PE_(37:1)	PG_(37:4)	PI_(38:2)	PS_(37:4)	S_(36:2-OH)		SM_(37:1)		TG_(47:0)
Carnitine_(10:0-OH)	CL_(70:03)	Cer_(37:0)	CPE_(39:2)	DG_(38:3)		PC-O_(37:0)	PE-O_(37:0)	FFA_(22:4)	GB3_(42:2-OH)	GD3_(37:0)	GM1_(40:1-OH)	Hex-Cer_(37:2)		IP-Cer_(52:0-hydroxy)	Lacto-cer_(35:2-OH)	LPC_(22:0)	LPE_(22:1)		PAF_(14:0)		MGDG_(35:5)		Mono-lyso_CL_(56:02)		PA_(40:1)	PC_(35:1)	PE_(37:2)	PG_(37:5)	PI_(38:3)	PS_(37:5)	S_(37:0)		SM_(37:2)		TG_(47:1)
Carnitine_(10:1)	CL_(70:04)	Cer_(37:0-OH)	CPE_(40:0)	DG_(39:2)		PC-O_(37:1)	PE-O_(37:1)	FFA_(22:5)	GB3_(42:3)	GD3_(37:1)	GM2_(32:0)	Hex-Cer_(38:0)			Lacto-cer_(36:0)	LPC_(22:1)	LPE_(22:2)		PAF_(15:0)		MGDG_(35:6)		Mono-lyso_CL_(56:03)		PA_(40:2)	PC_(35:2)	PE_(37:3)	PG_(37:6)	PI_(38:4)	PS_(38:0)	S_(37:1)		SM_(38:0)		TG_(47:2)
Carnitine_(10:2)	CL_(70:05)	Cer_(37:1)	CPE_(40:1)	DG_(40:1)		PC-O_(37:2)	PE-O_(37:2)	FFA_(22:6)	GB3_(42:3-OH)	GD3_(38:0)	GM2_(32:1)	Hex-Cer_(38:0-OH)			Lacto-cer_(36:0-OH)	LPC_(22:2)	LPE_(22:3)		PAF_(15:1)		MGDG_(36:0)		Mono-lyso_CL_(56:04)		PA_(40:3)	PC_(35:3)	PE_(37:4)	PG_(38:0)	PI_(38:5)	PS_(38:1)	S_(37:1-OH)		SM_(38:0-OH)		TG_(47:3)
Carnitine_(11:0)	CL_(70:06)	Cer_(37:1-OH)	CPE_(40:2)	DG_(40:2)		PC-O_(37:3)	PE-O_(37:3)	FFA_(24:0)	GB3_(44:0)	GD3_(38:1)	GM2_(33:0)	Hex-Cer_(38:1)			Lacto-cer_(36:1)	LPC_(22:3)	LPE_(22:4)		PAF_(16:0)		MGDG_(36:1)		Mono-lyso_CL_(56:05)		PA_(40:4)	PC_(35:4)	PE_(37:5)	PG_(38:1)	PI_(40:0)	PS_(38:2)	S_(37:2)		SM_(38:1)		TG_(47:4)
Carnitine_(12:0)	CL_(70:07)	Cer_(37:2)	CPE_(41:0)	DG_(40:3)		PC-O_(37:4)	PE-O_(37:4)	FFA_(24:1)	GB3_(44:1)	GD3_(38:1-OH)	GM2_(33:1)	Hex-Cer_(38:1-OH)			Lacto-cer_(36:1-OH)	LPC_(22:4)	LPE_(22:5)		PAF_(16:1)		MGDG_(36:2)		Mono-lyso_CL_(56:06)		PA_(40:5)	PC_(36:0)	PE_(37:6)	PG_(38:2)	PI_(40:1)	PS_(38:3)	S_(37:2-OH)		SM_(38:1-OH)		TG_(47:5)
Carnitine_(12:0-OH)	CL_(70:08)	Cer_(38:0)	CPE_(41:1)	DG_(40:4)		PC-O_(38:0)	PE-O_(38:0)		GB4_(34:1)	GD3_(39:0)	GM2_(34:0)	Hex-Cer_(38:2)			Lacto-cer_(36:2)	LPC_(22:5)	LPE_(22:6)		PAF_(17:0)		MGDG_(36:3)				PA_(40:6)	PC_(36:1)	PE_(38:0)	PG_(38:3)	PI_(40:2)	PS_(38:4)	S_(38:0)		SM_(38:2)		TG_(48:0)
Carnitine_(12:1)	CL_(70:09)	Cer_(38:0-OH)	CPE_(41:2)	DG_(40:5)		PC-O_(38:1)	PE-O_(38:1)		GB4_(34:1-OH)	GD3_(39:1)	GM2_(34:1)	Hex-Cer_(39:0)			Lacto-cer_(36:2-OH)	LPC_(22:6)	LPE_(24:0)		PAF_(17:1)		MGDG_(36:4)				PA_(40:7)	PC_(36:2)	PE_(38:1)	PG_(38:4)	PI_(40:3)	PS_(38:5)	S_(38:1)		SM_(38:3)		TG_(48:1)
Carnitine_(13:0)	CL_(71:02)	Cer_(38:1)	CPE_(42:0)	DG_(41:4)		PC-O_(38:2)	PE-O_(38:2)		GB4_(36:0)	GD3_(40:0)	GM2_(34:1-OH)	Hex-Cer_(39:0-OH)			Lacto-cer_(36:3)	LPC_(24:0)			PAF_(17:2)		MGDG_(36:5)					PC_(36:3)	PE_(38:2)	PG_(38:5)	PI_(40:4)	PS_(38:6)	S_(38:1-OH)		SM_(39:0)		TG_(48:2)
Carnitine_(14:0)	CL_(71:03)	Cer_(38:1-OH)	CPE_(42:1)	DG_(42:3)		PC-O_(38:3)	PE-O_(38:3)		GB4_(36:1)	GD3_(40:1)	GM2_(35:0)	Hex-Cer_(39:1)			Lacto-cer_(37:0)				PAF_(18:0)		MGDG_(36:6)					PC_(36:4)	PE_(38:3)	PG_(38:6)	PI_(40:5)	PS_(38:7)	S_(38:2)		SM_(39:1)		TG_(48:3)
Carnitine_(14:0-OH)	CL_(71:04)	Cer_(38:2)	CPE_(42:2)	DG_(42:4)		PC-O_(38:4)	PE-O_(38:4)		GB4_(36:1-OH)	GD3_(40:1-OH)	GM2_(35:1)	Hex-Cer_(39:2)			Lacto-cer_(37:0-OH)				PAF_(18:1)		MGDG_(37:0)					PC_(36:5)	PE_(38:4)	PG_(38:7)	PI_(40:6)	PS_(38:8)	S_(38:2-OH)		SM_(40:0)		TG_(48:4)
Carnitine_(14:1)	CL_(71:05)	Cer_(39:0)	CPE_(43:0)	DG_(42:5)		PC-O_(39:0)	PE-O_(39:0)		GB4_(38:1)	GD3_(41:0)	GM2_(36:0)	Hex-Cer_(40:0)			Lacto-cer_(37:1)				PAF_(18:2)		MGDG_(37:1)					PC_(37:0)	PE_(38:5)	PG_(39:6)		PS_(39:0)	S_(39:0)		SM_(40:0-OH)		TG_(48:5)
Carnitine_(14:2)	CL_(71:06)	Cer_(39:0-OH)	CPE_(43:1)	DG_(42:6)		PC-O_(39:1)	PE-O_(39:1)		GB4_(40:0)	GD3_(41:1)	GM2_(36:1)	Hex-Cer_(40:0-OH)			Lacto-cer_(37:1-OH)				PAF_(19:0)		MGDG_(37:2)					PC_(37:1)	PE_(38:6)	PG_(39:7)		PS_(39:1)	S_(39:1)		SM_(40:1)		TG_(48:6)
Carnitine_(15:0)	CL_(71:07)	Cer_(39:1)	CPE_(43:2)			PC-O_(39:2)	PE-O_(39:2)		GB4_(40:0-OH)	GD3_(42:0)	GM2_(36:1-OH)	Hex-Cer_(40:1)			Lacto-cer_(37:2)				PAF_(20:0)		MGDG_(37:3)					PC_(37:2)	PE_(38:7)	PG_(40:0)		PS_(39:2)	S_(39:1-OH)		SM_(40:1-OH)		TG_(49:0)
Carnitine_(16:0)	CL_(71:08)	Cer_(39:1-OH)	CPE_(44:0)			PC-O_(39:3)	PE-O_(39:3)		GB4_(40:1)	GD3_(42:1)	GM2_(37:0)	Hex-Cer_(40:1-OH)			Lacto-cer_(37:2-OH)				PAF_(20:1)		MGDG_(37:4)					PC_(37:3)	PE_(38:8)	PG_(40:1)		PS_(39:3)	S_(39:2)		SM_(40:2)		TG_(49:1)
Carnitine_(16:0-OH)	CL_(72:00)	Cer_(39:2)	CPE_(44:1)			PC-O_(39:4)	PE-O_(39:4)		GB4_(40:1-OH)		GM2_(37:1)	Hex-Cer_(40:2)			Lacto-cer_(38:0)				PAF_(20:5)		MGDG_(37:5)					PC_(37:4)	PE_(39:6)	PG_(40:2)		PS_(39:4)	S_(39:2-OH)		SM_(41:0)		TG_(49:2)
Carnitine_(16:1)	CL_(72:01)	Cer_(40:0)	CPE_(44:2)			PC-O_(40:0)	PE-O_(40:0)		GB4_(41:1)		GM2_(38:0)	Hex-Cer_(40:2-OH)			Lacto-cer_(38:0-OH)				PAF_(21:0)		MGDG_(37:6)					PC_(37:5)	PE_(40:0)	PG_(40:3)		PS_(39:5)	S_(40:0)		SM_(41:1)		TG_(49:3)
Carnitine_(16:2)	CL_(72:02)	Cer_(40:0-OH)				PC-O_(40:1)	PE-O_(40:1)		GB4_(42:0-OH)		GM2_(38:1)	Hex-Cer_(41:0)			Lacto-cer_(38:1)				PAF_(22:0)		MGDG_(38:0)					PC_(37:6)	PE_(40:1)	PG_(40:4)		PS_(40:0)	S_(40:1)		SM_(42:0)		TG_(49:4)
Carnitine_(17:0)	CL_(72:03)	Cer_(40:1)				PC-O_(40:2)	PE-O_(40:2)		GB4_(42:1)		GM2_(38:1-OH)	Hex-Cer_(41:0-OH)			Lacto-cer_(38:1-OH)				PAF_(22:3)		MGDG_(38:1)					PC_(38:0)	PE_(40:2)	PG_(40:5)		PS_(40:1)	S_(40:1-OH)		SM_(42:0-OH)		TG_(49:5)
Carnitine_(17:1)	CL_(72:04)	Cer_(40:1-OH)				PC-O_(40:3)	PE-O_(40:3)		GB4_(42:1-OH)		GM2_(39:0)	Hex-Cer_(41:1)			Lacto-cer_(38:2)				PAF_(24:0)		MGDG_(38:2)					PC_(38:1)	PE_(40:3)	PG_(40:6)		PS_(40:2)	S_(40:2)		SM_(42:1)		TG_(50:0)
Carnitine_(17:2)	CL_(72:05)	Cer_(40:2)				PC-O_(40:4)	PE-O_(40:4)		GB4_(42:2)		GM2_(39:1)	Hex-Cer_(41:2)			Lacto-cer_(38:2-OH)						MGDG_(38:3)					PC_(38:2)	PE_(40:4)	PG_(40:7)		PS_(40:3)	S_(40:2-OH)		SM_(42:2)		TG_(50:1)
Carnitine_(18:0)	CL_(72:06)	Cer_(41:0)				PC-O_(40:5)	PE-O_(40:5)		GB4_(42:2-OH)		GM2_(40:0)	Hex-Cer_(42:0)			Lacto-cer_(38:3)						MGDG_(38:4)					PC_(38:3)	PE_(40:5)	PG_(40:8)		PS_(40:4)	S_(41:0)		SM_(43:0)		TG_(50:2)
Carnitine_(18:0-OH)	CL_(72:07)	Cer_(41:0-OH)				PC-O_(40:6)	PE-O_(40:6)		GB4_(43:0)		GM2_(40:1)	Hex-Cer_(42:0-OH)			Lacto-cer_(39:0)						MGDG_(38:5)					PC_(38:4)	PE_(40:6)	PG_(42:10)		PS_(40:5)	S_(41:1)		SM_(43:1)		TG_(50:3)
Carnitine_(18:1)	CL_(72:08)	Cer_(41:1)				PC-P_(30:0)	PE-P_(30:0)		GB4_(43:2)		GM2_(40:1-OH)	Hex-Cer_(42:1)			Lacto-cer_(39:0-OH)						MGDG_(38:6)					PC_(38:5)	PE_(40:7)	PG_(42:11)		PS_(40:6)	S_(41:2)		SM_(44:0)		TG_(50:4)
Carnitine_(18:2)	CL_(72:09)	Cer_(41:1-OH)				PC-P_(30:1)	PE-P_(30:1)				GM3_(32:0)	Hex-Cer_(42:1-OH)			Lacto-cer_(39:1)											PC_(38:6)	PE_(40:8)	PG_(42:5)		PS_(40:7)	S_(42:0)		SM_(44:1)		TG_(50:5)
Carnitine_(18:3)	CL_(72:10)	Cer_(41:2)				PC-P_(31:0)	PE-P_(31:0)				GM3_(32:1)	Hex-Cer_(42:2)			Lacto-cer_(39:1-OH)											PC_(39:0)	PE_(42:11)	PG_(42:6)		PS_(40:8)	S_(42:1)		SM_(44:2)		TG_(51:0)
Carnitine_(19:0)	CL_(72:11)	Cer_(42:0)				PC-P_(31:1)	PE-P_(31:1)				GM3_(33:0)	Hex-Cer_(42:2-OH)			Lacto-cer_(39:2)											PC_(39:1)		PG_(42:7)		PS_(40:9)	S_(42:1-OH)		SM_(45:0)		TG_(51:1)
Carnitine_(20:0)	CL_(72:12)	Cer_(42:0-OH)				PC-P_(32:0)	PE-P_(32:0)				GM3_(33:1)	Hex-Cer_(43:0)			Lacto-cer_(39:2-OH)											PC_(39:2)		PG_(42:8)			S_(42:2)		SM_(45:1)		TG_(51:2)
Carnitine_(20:1)	CL_(73:03)	Cer_(42:1)				PC-P_(32:1)	PE-P_(32:1)				GM3_(34:0)	Hex-Cer_(43:0-OH)			Lacto-cer_(40:0)											PC_(39:3)					S_(42:2-OH)		SM_(46:0)		TG_(51:3)
Carnitine_(20:2)	CL_(73:04)	Cer_(42:1-OH)				PC-P_(32:2)	PE-P_(32:2)				GM3_(34:1)	Hex-Cer_(43:1)			Lacto-cer_(40:0-OH)											PC_(39:4)					S_(43:0)		SM_(46:1)		TG_(51:4)
Carnitine_(20:3)	CL_(73:05)	Cer_(42:2)				PC-P_(32:3)	PE-P_(32:3)				GM3_(35:0)	Hex-Cer_(43:2)			Lacto-cer_(40:1)											PC_(39:5)					S_(43:1)		SM_(48:0)		TG_(51:5)
Carnitine_(20:4)	CL_(73:06)	Cer_(42:3)				PC-P_(33:0)	PE-P_(33:0)				GM3_(35:1)	Hex-Cer_(44:0)			Lacto-cer_(40:1-OH)											PC_(39:6)					S_(43:2)		SM_(48:2)		TG_(52:0)
Carnitine_(20:5)	CL_(73:07)	Cer_(43:0)				PC-P_(33:1)	PE-P_(33:1)				GM3_(36:0)	Hex-Cer_(44:1)			Lacto-cer_(40:2)											PC_(39:7)					S_(44:0)				TG_(52:1)
Carnitine_(21:0)	CL_(73:08)	Cer_(43:0-OH)				PC-P_(33:2)	PE-P_(33:2)				GM3_(36:1)	Hex-Cer_(44:2)			Lacto-cer_(40:2-OH)											PC_(40:0)					S_(44:1)				TG_(52:2)
Carnitine_(22:0)	CL_(74:00)	Cer_(43:1)				PC-P_(33:3)	PE-P_(33:3)				GM3_(37:0)				Lacto-cer_(42:0)											PC_(40:1)					S_(44:1-OH)				TG_(52:3)
Carnitine_(22:1)	CL_(74:01)	Cer_(43:1-OH)				PC-P_(34:0)	PE-P_(34:0)				GM3_(37:1)				Lacto-cer_(42:0-OH)											PC_(40:2)					S_(44:2)				TG_(52:4)
Carnitine_(22:2)	CL_(74:02)	Cer_(43:2)				PC-P_(34:1)	PE-P_(34:1)				GM3_(38:0)				Lacto-cer_(42:1)											PC_(40:3)					S_(44:2-OH)				TG_(52:5)
Carnitine_(22:4)	CL_(74:03)	Cer_(44:0)				PC-P_(34:2)	PE-P_(34:2)				GM3_(38:1)				Lacto-cer_(42:1-OH)											PC_(40:4)					S_(45:0)				TG_(53:0)
Carnitine_(22:5)	CL_(74:04)	Cer_(44:0-OH)				PC-P_(34:3)	PE-P_(34:3)				GM3_(39:0)				Lacto-cer_(42:2)											PC_(40:5)					S_(45:1)				TG_(53:1)
Carnitine_(22:6)	CL_(74:05)	Cer_(44:1)				PC-P_(35:0)	PE-P_(35:0)				GM3_(39:1)				Lacto-cer_(42:2-OH)											PC_(40:6)					S_(45:2)				TG_(53:2)
	CL_(74:06)	Cer_(44:1-OH)				PC-P_(35:1)	PE-P_(35:1)				GM3_(40:0)				Lacto-cer_(44:0)											PC_(40:7)					S_(46:0)				TG_(53:3)
	CL_(74:07)	Cer_(44:2)				PC-P_(35:2)	PE-P_(35:2)				GM3_(40:1)				Lacto-cer_(44:1)											PC_(42:0)					S_(46:1)				TG_(53:4)
	CL_(74:08)	Cer_(45:0)				PC-P_(35:3)	PE-P_(35:3)								Lacto-cer_(44:2)											PC_(42:1)					S_(46:1-OH)				TG_(53:5)
	CL_(74:09)	Cer_(45:0-OH)				PC-P_(36:0)	PE-P_(36:0)																			PC_(42:10)					S_(46:2)				TG_(54:0)
	CL_(74:10)	Cer_(45:1)				PC-P_(36:1)	PE-P_(36:1)																			PC_(42:11)					S_(46:2-OH)				TG_(54:1)
	CL_(74:11)	Cer_(45:1-OH)				PC-P_(36:2)	PE-P_(36:2)																			PC_(42:2)					S_(47:2)				TG_(54:2)
	CL_(74:12)	Cer_(45:2)				PC-P_(36:3)	PE-P_(36:3)																			PC_(42:3)					S_(48:0)				TG_(54:3)
	CL_(75:04)	Cer_(46:0)				PC-P_(36:4)	PE-P_(36:4)																			PC_(42:4)					S_(48:1)				TG_(54:4)
	CL_(75:05)	Cer_(46:0-OH)				PC-P_(37:0)	PE-P_(37:0)																			PC_(42:5)					S_(48:1-OH)				TG_(54:5)
	CL_(75:06)	Cer_(46:1)				PC-P_(37:1)	PE-P_(37:1)																			PC_(42:6)					S_(48:2)				TG_(54:6)
	CL_(75:07)	Cer_(46:1-OH)				PC-P_(37:2)	PE-P_(37:2)																			PC_(42:7)					S_(48:2-OH)				TG_(55:0)
	CL_(75:08)	Cer_(46:2)				PC-P_(37:3)	PE-P_(37:3)																			PC_(42:8)									TG_(55:1)
	CL_(76:00)	Cer_(47:0)				PC-P_(37:4)	PE-P_(37:4)																			PC_(42:9)									TG_(55:2)
	CL_(76:01)	Cer_(47:0-OH)				PC-P_(38:0)	PE-P_(38:0)																												TG_(55:3)
	CL_(76:02)	Cer_(47:1)				PC-P_(38:1)	PE-P_(38:1)																												TG_(55:4)
	CL_(76:03)	Cer_(48:0)				PC-P_(38:2)	PE-P_(38:2)																												TG_(55:5)
	CL_(76:04)	Cer_(48:0-OH)				PC-P_(38:3)	PE-P_(38:3)																												TG_(55:6)
	CL_(76:05)	Cer_(48:1)				PC-P_(38:4)	PE-P_(38:4)																												TG_(56:0)
	CL_(76:06)	Cer_(48:1-OH)				PC-P_(39:0)	PE-P_(39:0)																												TG_(56:1)
	CL_(76:07)	Cer_(48:2)				PC-P_(39:1)	PE-P_(39:1)																												TG_(56:2)
	CL_(76:08)	Cer_(50:0)				PC-P_(39:2)	PE-P_(39:2)																												TG_(56:3)
	CL_(76:09)	Cer_(50:0-OH)				PC-P_(39:3)	PE-P_(39:3)																												TG_(56:4)
	CL_(76:10)	Cer_(50:1)				PC-P_(39:4)	PE-P_(39:4)																												TG_(56:5)
	CL_(76:11)	Cer_(50:2)				PC-P_(40:0)	PE-P_(40:0)																												TG_(56:6)
	CL_(76:12)					PC-P_(40:1)	PE-P_(40:1)																												TG_(56:7)
						PC-P_(40:2)	PE-P_(40:2)																												TG_(56:8)
						PC-P_(40:3)	PE-P_(40:3)																												TG_(57:0)
						PC-P_(40:4)	PE-P_(40:4)																												TG_(57:1)
						PC-P_(40:5)	PE-P_(40:5)																												TG_(57:10)
						PC-P_(40:6)	PE-P_(40:6)																												TG_(57:2)
																																			TG_(57:3)
																																			TG_(57:4)
																																			TG_(57:5)
																																			TG_(57:6)
																																			TG_(57:7)
																																			TG_(57:8)
																																			TG_(57:9)
																																			TG_(58:0)
																																			TG_(58:1)
																																			TG_(58:10)
																																			TG_(58:11)
																																			TG_(58:12)
																																			TG_(58:2)
																																			TG_(58:3)
																																			TG_(58:4)
																																			TG_(58:5)
																																			TG_(58:6)
																																			TG_(58:7)
																																			TG_(58:8)
																																			TG_(58:9)
																																			TG_(59:3)
																																			TG_(59:4)
																																			TG_(59:5)
																																			TG_(59:6)
																																			TG_(59:7)
																																			TG_(59:8)
																																			TG_(59:9)
																																			TG_(60:0)
																																			TG_(60:10)
																																			TG_(60:12)
																																			TG_(61:12)
																																			TG_(62:12)
																																			TG_(62:13)
																																			TG_(62:14)
																																			TG_(66:18)
