# Supplementary material for: IRP1 deficiency alters mitochondrial metabolism and protects against metabolic syndrome pathologies
Source: JCI Insight. 2026 Jan 6;11(4):e183247. doi: 10.1172/jci.insight.183247 (PMC12956002; doi:10.1172/jci.insight.183247)
Supplement: Supplemental data set 3 [file jciinsight-11-183247-s114.xlsx]

## Sheet: Liver_WT_Irp1_quantif
name	ID	Log2(WT_vs_Irp1-/-)	WT_vs_Irp1-/-	WT_vs_Irp1-/-_p.val	WT_vs_Irp1-/-_p.adj	significant	WT_vs_Irp1-/-_significant	Irp1-/-_centered	WT_centered	Log2(Irp1-/- vs WT)
NADH dehydrogenase [ubiquinone] flavoprotein 3 mitochondrial	Q8BK30|NDUV3_MOUSE	4.51	22.7848	4.25507e-07	2.51e-13	TRUE	TRUE	-2.25	2.25	-4.51
Adenylate cyclase type 5	P84309|ADCY5_MOUSE	5.87	58.4852	1.37057e-06	2.51e-13	TRUE	TRUE	-2.94	2.94	-5.87
Cytoplasmic aconitate hydratase	P28271|ACOHC_MOUSE	2.03	4.08405	2.75735e-06	3.84e-11	TRUE	TRUE	-1.01	1.01	-2.03
Histone-lysine N-methyltransferase PRDM16	A2A935|PRD16_MOUSE	1.16	2.23457	2.10035e-05	9.67e-06	TRUE	TRUE	-0.58	0.58	-1.16
Protein S100-A1	P56565|S10A1_MOUSE	-2.71	0.15283	4.58289e-05	0.000219	TRUE	TRUE	1.36	-1.36	2.71
Low-density lipoprotein receptor	P35951|LDLR_MOUSE	3.32	9.98664	6.48466e-05	0.00066	TRUE	TRUE	-1.66	1.66	-3.32
DNA repair protein RAD51 homolog 4	O55230|RA51D_MOUSE	4.18	18.1261	0.000102306	0.00241	TRUE	TRUE	-2.09	2.09	-4.18
NADH dehydrogenase [ubiquinone] 1 alpha subcomplex subunit 5	Q9CPP6|NDUA5_MOUSE	1.93	3.81055	0.000110209	0.00285	TRUE	TRUE	-0.964	0.964	-1.93
Band 3 anion transport protein	P04919|B3AT_MOUSE	-2.03	0.244855	0.000148171	0.00607	TRUE	TRUE	1.02	-1.02	2.03
Biliverdin reductase A	Q9CY64|BIEA_MOUSE	-1.55	0.34151	0.000173285	0.0085	TRUE	TRUE	0.776	-0.776	1.55
Protein polyglycylase TTLL10	A4Q9F3|TTL10_MOUSE	2.25	4.75683	0.00021515	0.0138	TRUE	TRUE	-1.12	1.12	-2.25
Cytochrome c oxidase subunit 3	P00416|COX3_MOUSE	0.851	1.80375	0.00026622	0.0216	FALSE	FALSE	-0.425	0.425	-0.851
H-2 class I histocompatibility antigen L-D alpha chain	P01897|HA1L_MOUSE	6.14	70.5219	0.000377026	0.0431	TRUE	TRUE	-3.07	3.07	-6.14
Dual specificity mitogen-activated protein kinase kinase 1	P31938|MP2K1_MOUSE	-2.12	0.230047	0.0004329	0.0543	FALSE	FALSE	1.06	-1.06	2.12
Cullin-7	Q8VE73|CUL7_MOUSE	-0.848	0.555554	0.000506152	0.0685	FALSE	FALSE	0.424	-0.424	0.848
Methyltransferase-like protein 25B	Q8BZG5|MT25B_MOUSE	-0.848	0.555554	0.000506152	0.0685	FALSE	FALSE	0.424	-0.424	0.848
NADH dehydrogenase [ubiquinone] 1 alpha subcomplex subunit 8	Q9DCJ5|NDUA8_MOUSE	1.33	2.51403	0.000539885	0.0746	FALSE	FALSE	-0.664	0.664	-1.33
Sterile alpha motif domain-containing protein 15	F6XZJ7|SAM15_MOUSE	-1.23	0.426317	0.000580194	0.0816	FALSE	FALSE	0.613	-0.613	1.23
Carbonic anhydrase 2	P00920|CAH2_MOUSE	-1.91	0.266093	0.00066254	0.0946	FALSE	FALSE	0.955	-0.955	1.91
Bisphosphoglycerate mutase	P15327|PMGE_MOUSE	-3.93	0.0656073	0.000671072	0.0959	FALSE	FALSE	1.97	-1.97	3.93
Double-stranded RNA-binding protein Staufen homolog 1	Q9Z108|STAU1_MOUSE	2.51	5.6962	0.000714538	0.102	FALSE	FALSE	-1.26	1.26	-2.51
Acyl-coenzyme A diphosphatase NUDT19	P11930|NUD19_MOUSE	1.98	3.94493	0.00072207	0.103	FALSE	FALSE	-0.991	0.991	-1.98
Ubiquitin-like-conjugating enzyme ATG3	Q9CPX6|ATG3_MOUSE	1.89	3.70635	0.00083171	0.125	FALSE	FALSE	-0.945	0.945	-1.89
Interferon-induced protein with tetratricopeptide repeats 3B	tr|E9PV48|E9PV48_MOUSE	-6.24	0.0132304	0.000996451	0.155	FALSE	FALSE	3.12	-3.12	6.24
Solute carrier organic anion transporter family member 4A1	Q8K078|SO4A1_MOUSE	-0.579	0.669428	0.00102796	0.16	FALSE	FALSE	0.289	-0.289	0.579
NADH dehydrogenase [ubiquinone] 1 alpha subcomplex subunit 2	Q9CQ75|NDUA2_MOUSE	3.14	8.81524	0.00105124	0.164	FALSE	FALSE	-1.57	1.57	-3.14
Sialic acid synthase	Q99J77|SIAS_MOUSE	-2.09	0.234881	0.00107536	0.168	FALSE	FALSE	1.05	-1.05	2.09
Ankyrin repeat and SOCS box protein 14	Q8C6Y6|ASB14_MOUSE	4.86	29.0406	0.00108751	0.17	FALSE	FALSE	-2.43	2.43	-4.86
Hemoglobin subunit alpha	P01942|HBA_MOUSE	-2.33	0.198884	0.00120241	0.192	FALSE	FALSE	1.17	-1.17	2.33
Peroxiredoxin-2	Q61171|PRDX2_MOUSE	-1.09	0.469761	0.00135546	0.219	FALSE	FALSE	0.547	-0.547	1.09
Complement component C8 beta chain	Q8BH35|CO8B_MOUSE	-1.89	0.269807	0.00138567	0.224	FALSE	FALSE	0.947	-0.947	1.89
Alpha-synuclein	O55042|SYUA_MOUSE	-5.17	0.0277763	0.00140815	0.227	FALSE	FALSE	2.58	-2.58	5.17
Methylglutaconyl-CoA hydratase mitochondrial	Q9JLZ3|AUHM_MOUSE	-1.53	0.346277	0.00157771	0.253	FALSE	FALSE	0.764	-0.764	1.53
Glutamine synthetase	P15105|GLNA_MOUSE	-0.811	0.569987	0.0017174	0.273	FALSE	FALSE	0.405	-0.405	0.811
Interferon-activable protein 203	O35368|IFI3_MOUSE	-5.89	0.0168629	0.00178404	0.281	FALSE	FALSE	2.94	-2.94	5.89
Glutaredoxin-1	Q9QUH0|GLRX1_MOUSE	-0.814	0.568803	0.00179988	0.283	FALSE	FALSE	0.407	-0.407	0.814
Ubiquitin carboxyl-terminal hydrolase 5	P56399|UBP5_MOUSE	-0.677	0.625465	0.00185189	0.29	FALSE	FALSE	0.339	-0.339	0.677
Major urinary protein 1	tr|Q4FZE8|Q4FZE8_MOUSE	-1.04	0.486327	0.00200208	0.307	FALSE	FALSE	0.518	-0.518	1.04
Major urinary protein 10	tr|A2BIN1|A2BIN1_MOUSE	-1.04	0.486327	0.00200208	0.307	FALSE	FALSE	0.518	-0.518	1.04
Beta-globin	tr|A8DUK4|A8DUK4_MOUSE	-2.19	0.219151	0.00203085	0.31	FALSE	FALSE	1.09	-1.09	2.19
Proteasome inhibitor PI31 subunit	Q8BHL8|PSMF1_MOUSE	-5.4	0.0236831	0.00210334	0.318	FALSE	FALSE	2.7	-2.7	5.4
Utrophin	tr|E9Q6R7|E9Q6R7_MOUSE	1.95	3.86375	0.00224713	0.332	FALSE	FALSE	-0.975	0.975	-1.95
Ethanolamine-phosphate cytidylyltransferase	Q922E4|PCY2_MOUSE	0.948	1.9292	0.00229785	0.337	FALSE	FALSE	-0.474	0.474	-0.948
Ras GTPase-activating-like protein IQGAP1	Q9JKF1|IQGA1_MOUSE	-0.608	0.656106	0.00231085	0.338	FALSE	FALSE	0.304	-0.304	0.608
Isocitrate dehydrogenase [NAD] subunit mitochondrial	tr|Q91VA7|Q91VA7_MOUSE	-0.782	0.58156	0.00231518	0.339	FALSE	FALSE	0.391	-0.391	0.782
Activin receptor type-1B	Q61271|ACV1B_MOUSE	0.712	1.63807	0.00233343	0.34	FALSE	FALSE	-0.356	0.356	-0.712
Phosphatidylethanolamine N-methyltransferase	Q61907|PEMT_MOUSE	0.948	1.9292	0.00235748	0.343	FALSE	FALSE	-0.474	0.474	-0.948
Uncharacterized protein C3orf20 homolog	Q8CDN1|CC020_MOUSE	0.804	1.74594	0.0024971	0.356	FALSE	FALSE	-0.402	0.402	-0.804
Importin subunit beta-1	P70168|IMB1_MOUSE	-0.807	0.571569	0.00258795	0.364	FALSE	FALSE	0.403	-0.403	0.807
Guanine deaminase	Q9R111|GUAD_MOUSE	-0.598	0.660669	0.00264092	0.369	FALSE	FALSE	0.299	-0.299	0.598
Cytochrome c oxidase subunit 6A1 mitochondrial	P43024|CX6A1_MOUSE	0.86	1.81504	0.00284399	0.386	FALSE	FALSE	-0.43	0.43	-0.86
NADH dehydrogenase [ubiquinone] 1 alpha subcomplex subunit 10 mitochondrial	Q99LC3|NDUAA_MOUSE	0.824	1.77031	0.00289136	0.389	FALSE	FALSE	-0.412	0.412	-0.824
Zinc finger CCCH domain-containing protein 13	E9Q784|ZC3HD_MOUSE	3.22	9.31787	0.00293619	0.393	FALSE	FALSE	-1.61	1.61	-3.22
Succinate dehydrogenase cytochrome b560 subunit mitochondrial	Q9CZB0|C560_MOUSE	0.699	1.62338	0.00308221	0.403	FALSE	FALSE	-0.349	0.349	-0.699
Carbonic anhydrase 1	P13634|CAH1_MOUSE	-2.07	0.238159	0.00314832	0.408	FALSE	FALSE	1.03	-1.03	2.07
Vitronectin	P29788|VTNC_MOUSE	-0.917	0.529609	0.00323322	0.413	FALSE	FALSE	0.458	-0.458	0.917
Tropomyosin alpha-1 chain	P58771|TPM1_MOUSE	-0.604	0.657927	0.003311	0.418	FALSE	FALSE	0.302	-0.302	0.604
Actin alpha cardiac muscle 1	P68033|ACTC_MOUSE	-0.524	0.695441	0.00338819	0.423	FALSE	FALSE	0.262	-0.262	0.524
Actin alpha skeletal muscle	P68134|ACTS_MOUSE	-0.524	0.695441	0.00338819	0.423	FALSE	FALSE	0.262	-0.262	0.524
Bile acid-CoA:amino acid N-acyltransferase	Q91X34|BAAT_MOUSE	0.556	1.47019	0.00339893	0.424	FALSE	FALSE	-0.278	0.278	-0.556
Iodotyrosine deiodinase 1	Q9DCX8|IYD1_MOUSE	1.28	2.42839	0.00359935	0.435	FALSE	FALSE	-0.641	0.641	-1.28
Hemoglobin subunit beta-2	P02089|HBB2_MOUSE	-6.49	0.0111254	0.00361591	0.436	FALSE	FALSE	3.24	-3.24	6.49
Retroelement silencing factor 1	Q5DTW7|RESF1_MOUSE	-3.29	0.102238	0.00362608	0.437	FALSE	FALSE	1.64	-1.64	3.29
Aldo-keto reductase family 1 member B1	P45376|ALDR_MOUSE	-1.28	0.411796	0.00365398	0.438	FALSE	FALSE	0.638	-0.638	1.28
Purine nucleoside phosphorylase	P23492|PNPH_MOUSE	-0.567	0.675019	0.00366843	0.439	FALSE	FALSE	0.283	-0.283	0.567
NADH dehydrogenase [ubiquinone] iron-sulfur protein 2 mitochondrial	Q91WD5|NDUS2_MOUSE	0.997	1.99585	0.00373246	0.442	FALSE	FALSE	-0.499	0.499	-0.997
Translocation protein SEC62	Q8BU14|SEC62_MOUSE	-0.549	0.683494	0.0037953	0.445	FALSE	FALSE	0.274	-0.274	0.549
Aldehyde dehydrogenase family 16 member A1	Q571I9|A16A1_MOUSE	0.808	1.75078	0.0038545	0.448	FALSE	FALSE	-0.404	0.404	-0.808
Mitogen-activated protein kinase kinase kinase 11	Q80XI6|M3K11_MOUSE	1.88	3.68075	0.0038742	0.449	FALSE	FALSE	-0.938	0.938	-1.88
Pyruvate kinase PKM	P52480|KPYM_MOUSE	-1.66	0.316439	0.00390973	0.451	FALSE	FALSE	0.832	-0.832	1.66
60S ribosomal protein L39	P62892|RL39_MOUSE	-0.577	0.670356	0.00395961	0.453	FALSE	FALSE	0.288	-0.288	0.577
Serum paraoxonase/lactonase 3	Q62087|PON3_MOUSE	-0.471	0.721464	0.00414551	0.461	FALSE	FALSE	0.236	-0.236	0.471
Myotrophin	P62774|MTPN_MOUSE	3.7	12.996	0.00416543	0.462	FALSE	FALSE	-1.85	1.85	-3.7
NADH dehydrogenase [ubiquinone] flavoprotein 1 mitochondrial	Q91YT0|NDUV1_MOUSE	0.692	1.61552	0.00420166	0.464	FALSE	FALSE	-0.346	0.346	-0.692
Exopolyphosphatase PRUNE1	Q8BIW1|PRUN1_MOUSE	3.12	8.69388	0.00426949	0.467	FALSE	FALSE	-1.56	1.56	-3.12
AMP deaminase 3	O08739|AMPD3_MOUSE	-2.97	0.127627	0.00443799	0.473	FALSE	FALSE	1.48	-1.48	2.97
NADH dehydrogenase [ubiquinone] 1 alpha subcomplex subunit 11	Q9D8B4|NDUAB_MOUSE	4.57	23.7524	0.00450944	0.476	FALSE	FALSE	-2.28	2.28	-4.57
Thioredoxin-related transmembrane protein 2	Q9D710|TMX2_MOUSE	0.855	1.80876	0.004534	0.477	FALSE	FALSE	-0.428	0.428	-0.855
LIM domain and actin-binding protein 1	Q9ERG0|LIMA1_MOUSE	-1.75	0.297302	0.0045724	0.478	FALSE	FALSE	0.877	-0.877	1.75
Heterogeneous nuclear ribonucleoprotein H2	P70333|HNRH2_MOUSE	1.35	2.54912	0.00462674	0.48	FALSE	FALSE	-0.675	0.675	-1.35
Pyridoxine-5'-phosphate oxidase	Q91XF0|PNPO_MOUSE	-0.437	0.738669	0.00462864	0.48	FALSE	FALSE	0.219	-0.219	0.437
2-iminobutanoate/2-iminopropanoate deaminase	P52760|RIDA_MOUSE	0.779	1.71594	0.0046476	0.481	FALSE	FALSE	-0.389	0.389	-0.779
Aminopeptidase N	P97449|AMPN_MOUSE	0.664	1.58447	0.00476544	0.485	FALSE	FALSE	-0.332	0.332	-0.664
Eukaryotic translation initiation factor 4E-binding protein 2	P70445|4EBP2_MOUSE	0.647	1.56591	0.00482686	0.488	FALSE	FALSE	-0.324	0.324	-0.647
B-cell receptor-associated protein 31	Q61335|BAP31_MOUSE	0.606	1.52203	0.00484869	0.488	FALSE	FALSE	-0.303	0.303	-0.606
Complement component 1 Q subcomponent-binding protein mitochondrial	O35658|C1QBP_MOUSE	0.707	1.63241	0.00558135	0.523	FALSE	FALSE	-0.354	0.354	-0.707
Murinoglobulin-1	P28665|MUG1_MOUSE	-0.761	0.590087	0.00566883	0.527	FALSE	FALSE	0.38	-0.38	0.761
Calmin	Q8C5W0|CLMN_MOUSE	0.829	1.77645	0.00572808	0.53	FALSE	FALSE	-0.415	0.415	-0.829
NADH dehydrogenase [ubiquinone] iron-sulfur protein 7 mitochondrial	Q9DC70|NDUS7_MOUSE	0.617	1.53368	0.00582628	0.534	FALSE	FALSE	-0.309	0.309	-0.617
Peroxisomal membrane protein 4	Q9JJW0|PXMP4_MOUSE	1.28	2.42839	0.00587397	0.536	FALSE	FALSE	-0.64	0.64	-1.28
Acyl-CoA (8-3)-desaturase	Q920L1|FADS1_MOUSE	3.67	12.7286	0.00591713	0.537	FALSE	FALSE	-1.84	1.84	-3.67
COP9 signalosome complex subunit 2	P61202|CSN2_MOUSE	-0.834	0.560972	0.00595688	0.539	FALSE	FALSE	0.417	-0.417	0.834
Lipid droplet-associated hydrolase	Q8BVA5|LDAH_MOUSE	0.867	1.82387	0.00607505	0.543	FALSE	FALSE	-0.434	0.434	-0.867
Sec24-related gene family member C (S. cerevisiae)	tr|G3X972|G3X972_MOUSE	-1.2	0.435275	0.00609182	0.544	FALSE	FALSE	0.598	-0.598	1.2
Peroxisomal carnitine O-octanoyltransferase	Q9DC50|OCTC_MOUSE	0.501	1.41519	0.00615945	0.547	FALSE	FALSE	-0.25	0.25	-0.501
60S ribosomal protein L17	Q9CPR4|RL17_MOUSE	-0.433	0.74072	0.00632754	0.553	FALSE	FALSE	0.216	-0.216	0.433
Tubulin beta-2A chain	Q7TMM9|TBB2A_MOUSE	0.786	1.72429	0.00638054	0.555	FALSE	FALSE	-0.393	0.393	-0.786
Aldo-keto reductase family 1 member C19	tr|G3X9Y6|G3X9Y6_MOUSE	1.06	2.08493	0.00640603	0.556	FALSE	FALSE	-0.532	0.532	-1.06
Dimethylaniline monooxygenase [N-oxide-forming] 1	P50285|FMO1_MOUSE	0.757	1.68997	0.00647016	0.558	FALSE	FALSE	-0.378	0.378	-0.757
Histone-lysine N-methyltransferase 2C	Q8BRH4|KMT2C_MOUSE	-1.62	0.325335	0.00648081	0.558	FALSE	FALSE	0.812	-0.812	1.62
Monocarboxylate transporter 1	P53986|MOT1_MOUSE	0.572	1.48658	0.00661542	0.563	FALSE	FALSE	-0.286	0.286	-0.572
60S ribosomal protein L38	Q9JJI8|RL38_MOUSE	-0.498	0.708088	0.00663888	0.563	FALSE	FALSE	0.249	-0.249	0.498
NADH dehydrogenase [ubiquinone] iron-sulfur protein 8 mitochondrial	Q8K3J1|NDUS8_MOUSE	0.624	1.54114	0.00669041	0.565	FALSE	FALSE	-0.312	0.312	-0.624
Splicing factor 3B subunit 3	Q921M3|SF3B3_MOUSE	1.04	2.05623	0.00681353	0.569	FALSE	FALSE	-0.521	0.521	-1.04
Urocanate hydratase	Q8VC12|HUTU_MOUSE	0.633	1.55079	0.00683439	0.57	FALSE	FALSE	-0.316	0.316	-0.633
NADH dehydrogenase [ubiquinone] 1 beta subcomplex subunit 7	Q9CR61|NDUB7_MOUSE	1.31	2.47942	0.00690853	0.572	FALSE	FALSE	-0.654	0.654	-1.31
Matrilin-3	O35701|MATN3_MOUSE	-4.94	0.0325771	0.00700195	0.575	FALSE	FALSE	2.47	-2.47	4.94
Major urinary protein 17	B5X0G2|MUP17_MOUSE	-1.74	0.29937	0.0070627	0.577	FALSE	FALSE	0.868	-0.868	1.74
NADH dehydrogenase [ubiquinone] 1 alpha subcomplex subunit 6	Q9CQZ5|NDUA6_MOUSE	0.675	1.5966	0.00710592	0.578	FALSE	FALSE	-0.338	0.338	-0.675
Cullin-2	Q9D4H8|CUL2_MOUSE	-3.67	0.0785633	0.00713705	0.579	FALSE	FALSE	1.84	-1.84	3.67
Spectrin alpha chain erythrocytic 1	P08032|SPTA1_MOUSE	-1.33	0.397768	0.00717791	0.58	FALSE	FALSE	0.665	-0.665	1.33
PRA1 family protein 3	Q8R5J9|PRAF3_MOUSE	3.3	9.84916	0.00725282	0.583	FALSE	FALSE	-1.65	1.65	-3.3
Complement component C9	P06683|CO9_MOUSE	-1.26	0.417544	0.00727341	0.583	FALSE	FALSE	0.628	-0.628	1.26
NADPH-dependent 3-keto-steroid reductase Hsd3b5	Q61694|3BHS5_MOUSE	-1.57	0.336808	0.00742917	0.587	FALSE	FALSE	0.787	-0.787	1.57
Tubulointerstitial nephritis antigen-like	Q99JR5|TINAL_MOUSE	-0.574	0.671752	0.00748074	0.589	FALSE	FALSE	0.287	-0.287	0.574
Tyrosine-protein kinase Yes	Q04736|YES_MOUSE	-0.501	0.706617	0.00774492	0.596	FALSE	FALSE	0.251	-0.251	0.501
60S ribosomal protein L12	P35979|RL12_MOUSE	-0.445	0.734584	0.00779339	0.597	FALSE	FALSE	0.222	-0.222	0.445
40S ribosomal protein S7	P62082|RS7_MOUSE	-0.498	0.708088	0.00783373	0.598	FALSE	FALSE	0.249	-0.249	0.498
Protocadherin-16	E9PVD3|PCD16_MOUSE	-0.447	0.733567	0.0078867	0.6	FALSE	FALSE	0.224	-0.224	0.447
Transmembrane protein 14C	Q9CQN6|TM14C_MOUSE	-0.754	0.592957	0.00796007	0.601	FALSE	FALSE	0.377	-0.377	0.754
Mannose-1-phosphate guanyltransferase beta	Q8BTZ7|GMPPB_MOUSE	-0.704	0.613868	0.00796937	0.602	FALSE	FALSE	0.352	-0.352	0.704
E3 ubiquitin-protein ligase HECTD1	Q69ZR2|HECD1_MOUSE	1.49	2.80889	0.00813908	0.606	FALSE	FALSE	-0.747	0.747	-1.49
NADH dehydrogenase [ubiquinone] iron-sulfur protein 4 mitochondrial	Q9CXZ1|NDUS4_MOUSE	0.774	1.71	0.00838395	0.612	FALSE	FALSE	-0.387	0.387	-0.774
NADH dehydrogenase [ubiquinone] iron-sulfur protein 5	Q99LY9|NDUS5_MOUSE	0.478	1.39281	0.00849736	0.614	FALSE	FALSE	-0.239	0.239	-0.478
Protein mono-ADP-ribosyltransferase PARP12	Q8BZ20|PAR12_MOUSE	-4.7	0.0384733	0.00851854	0.615	FALSE	FALSE	2.35	-2.35	4.7
NADH dehydrogenase [ubiquinone] 1 alpha subcomplex subunit 3	Q9CQ91|NDUA3_MOUSE	3.28	9.71356	0.00876605	0.62	FALSE	FALSE	-1.64	1.64	-3.28
Ras-related protein Rap-1b	Q99JI6|RAP1B_MOUSE	-1.65	0.31864	0.00888209	0.622	FALSE	FALSE	0.827	-0.827	1.65
NADPH:adrenodoxin oxidoreductase mitochondrial	Q61578|ADRO_MOUSE	1.1	2.14355	0.00900336	0.625	FALSE	FALSE	-0.55	0.55	-1.1
Pirin	Q9D711|PIR_MOUSE	0.86	1.81504	0.0091156	0.627	FALSE	FALSE	-0.43	0.43	-0.86
Serine protease inhibitor A3K	P07759|SPA3K_MOUSE	-1.28	0.411796	0.00912648	0.627	FALSE	FALSE	0.639	-0.639	1.28
60S ribosomal protein L24	Q8BP67|RL24_MOUSE	-0.439	0.737646	0.00936523	0.632	FALSE	FALSE	0.219	-0.219	0.439
40S ribosomal protein S23	P62267|RS23_MOUSE	-0.597	0.661127	0.00936934	0.632	FALSE	FALSE	0.299	-0.299	0.597
Cholinesterase	Q03311|CHLE_MOUSE	1.51	2.8481	0.00950373	0.634	FALSE	FALSE	-0.757	0.757	-1.51
NADH dehydrogenase [ubiquinone] 1 beta subcomplex subunit 4	Q9CQC7|NDUB4_MOUSE	1.4	2.63902	0.0095812	0.636	FALSE	FALSE	-0.699	0.699	-1.4
Chloride intracellular channel protein 4	Q9QYB1|CLIC4_MOUSE	-0.455	0.72951	0.00967576	0.638	FALSE	FALSE	0.227	-0.227	0.455
UDP-glucose 6-dehydrogenase	O70475|UGDH_MOUSE	0.777	1.71356	0.00969142	0.638	FALSE	FALSE	-0.388	0.388	-0.777
Adenylate kinase 4 mitochondrial	Q9WUR9|KAD4_MOUSE	0.556	1.47019	0.0097668	0.639	FALSE	FALSE	-0.278	0.278	-0.556
Uricase	P25688|URIC_MOUSE	0.984	1.97794	0.00983999	0.64	FALSE	FALSE	-0.492	0.492	-0.984
Fatty acid-binding protein 5	Q05816|FABP5_MOUSE	-2.35	0.196146	0.0098522	0.641	FALSE	FALSE	1.18	-1.18	2.35
Valine--tRNA ligase	Q9Z1Q9|SYVC_MOUSE	-0.439	0.737646	0.00988343	0.641	FALSE	FALSE	0.22	-0.22	0.439
Ig gamma-2B chain C region	P01867|IGG2B_MOUSE	-2.19	0.219151	0.0101202	0.645	FALSE	FALSE	1.1	-1.1	2.19
Phosphatidylinositol-binding clathrin assembly protein	Q7M6Y3|PICAL_MOUSE	-0.423	0.745872	0.0101326	0.645	FALSE	FALSE	0.212	-0.212	0.423
Actin-related protein 2/3 complex subunit 3	Q9JM76|ARPC3_MOUSE	-0.396	0.759962	0.0101339	0.645	FALSE	FALSE	0.198	-0.198	0.396
Galectin-3-binding protein	Q07797|LG3BP_MOUSE	-0.609	0.655651	0.0101669	0.646	FALSE	FALSE	0.304	-0.304	0.609
Peroxisomal membrane protein 11A	Q9Z211|PX11A_MOUSE	1.74	3.34035	0.0101714	0.646	FALSE	FALSE	-0.869	0.869	-1.74
26S proteasome non-ATPase regulatory subunit 9	Q9CR00|PSMD9_MOUSE	-1.12	0.460094	0.010187	0.646	FALSE	FALSE	0.561	-0.561	1.12
Heterogeneous nuclear ribonucleoprotein F	Q9Z2X1|HNRPF_MOUSE	-0.754	0.592957	0.0102041	0.647	FALSE	FALSE	0.377	-0.377	0.754
Glutathione S-transferase Mu 4	Q8R5I6|GSTM4_MOUSE	2.68	6.40856	0.010254	0.648	FALSE	FALSE	-1.34	1.34	-2.68
Long-chain-fatty-acid--CoA ligase 5	Q8JZR0|ACSL5_MOUSE	0.812	1.75564	0.0102618	0.648	FALSE	FALSE	-0.406	0.406	-0.812
Cell death activator CIDE-B	O70303|CIDEB_MOUSE	2.12	4.34694	0.010348	0.65	FALSE	FALSE	-1.06	1.06	-2.12
Calcium load-activated calcium channel	Q921L3|TMCO1_MOUSE	0.589	1.5042	0.0107772	0.659	FALSE	FALSE	-0.295	0.295	-0.589
Acyl-CoA:lysophosphatidylglycerol acyltransferase 1	Q91YX5|LGAT1_MOUSE	1.59	3.01049	0.0108546	0.661	FALSE	FALSE	-0.794	0.794	-1.59
La-related protein 1	Q6ZQ58|LARP1_MOUSE	-3.31	0.10083	0.0109965	0.664	FALSE	FALSE	1.65	-1.65	3.31
Peroxisomal targeting signal 1 receptor	O09012|PEX5_MOUSE	-1.66	0.316439	0.0111787	0.667	FALSE	FALSE	0.832	-0.832	1.66
ATP-binding cassette sub-family G member 8	Q9DBM0|ABCG8_MOUSE	-1.25	0.420448	0.0112482	0.669	FALSE	FALSE	0.624	-0.624	1.25
Transmembrane protein 214	Q8BM55|TM214_MOUSE	3.12	8.69388	0.0112826	0.669	FALSE	FALSE	-1.56	1.56	-3.12
Eukaryotic translation initiation factor 3 subunit B	Q8JZQ9|EIF3B_MOUSE	-2.44	0.184284	0.0115078	0.674	FALSE	FALSE	1.22	-1.22	2.44
Serine/arginine-rich splicing factor 1	Q6PDM2|SRSF1_MOUSE	-0.879	0.543744	0.0116174	0.676	FALSE	FALSE	0.44	-0.44	0.879
Flavin-containing monooxygenase 5	P97872|FMO5_MOUSE	0.642	1.56049	0.0116526	0.676	FALSE	FALSE	-0.321	0.321	-0.642
PEST proteolytic signal-containing nuclear protein	Q6P8I4|PCNP_MOUSE	0.724	1.65176	0.0117403	0.678	FALSE	FALSE	-0.362	0.362	-0.724
Acyl-CoA dehydrogenase family member 10	Q8K370|ACD10_MOUSE	-0.868	0.547906	0.0122327	0.687	FALSE	FALSE	0.434	-0.434	0.868
Aconitate hydratase mitochondrial	Q99KI0|ACON_MOUSE	0.434	1.35097	0.0122472	0.687	FALSE	FALSE	-0.217	0.217	-0.434
Plasma kallikrein	P26262|KLKB1_MOUSE	-1.37	0.386891	0.0122553	0.687	FALSE	FALSE	0.686	-0.686	1.37
Protein tyrosine phosphatase domain-containing protein 1	Q6NZK8|PTPC1_MOUSE	0.814	1.75808	0.0122603	0.687	FALSE	FALSE	-0.407	0.407	-0.814
Lipid droplet assembly factor 1	Q922Z1|LDAF1_MOUSE	-0.633	0.644834	0.0122677	0.687	FALSE	FALSE	0.317	-0.317	0.633
Peroxisomal acyl-coenzyme A oxidase 2	Q9QXD1|ACOX2_MOUSE	0.644	1.56266	0.0123153	0.688	FALSE	FALSE	-0.322	0.322	-0.644
Brefeldin A-inhibited guanine nucleotide-exchange protein 1	G3X9K3|BIG1_MOUSE	-1.08	0.473029	0.0123797	0.689	FALSE	FALSE	0.54	-0.54	1.08
Major urinary protein 3	P04939|MUP3_MOUSE	-1.49	0.356013	0.0125713	0.692	FALSE	FALSE	0.744	-0.744	1.49
NADH dehydrogenase [ubiquinone] 1 alpha subcomplex subunit 12	Q7TMF3|NDUAC_MOUSE	0.525	1.43893	0.0127689	0.696	FALSE	FALSE	-0.262	0.262	-0.525
Serine/arginine-rich splicing factor 3	P84104|SRSF3_MOUSE	-0.994	0.502084	0.013072	0.7	FALSE	FALSE	0.497	-0.497	0.994
Translocon-associated protein subunit gamma	Q9DCF9|SSRG_MOUSE	-0.751	0.594192	0.013123	0.701	FALSE	FALSE	0.376	-0.376	0.751
Epoxide hydrolase 1	Q9D379|HYEP_MOUSE	0.787	1.72548	0.0131367	0.701	FALSE	FALSE	-0.393	0.393	-0.787
SMC5-SMC6 complex localization factor protein 1	Q8R3P9|SLF1_MOUSE	-1.56	0.339151	0.0131802	0.702	FALSE	FALSE	0.782	-0.782	1.56
E3 ubiquitin-protein ligase NEDD4	P46935|NEDD4_MOUSE	0.776	1.71238	0.0132229	0.703	FALSE	FALSE	-0.388	0.388	-0.776
Ectonucleoside triphosphate diphosphohydrolase 5	Q9WUZ9|ENTP5_MOUSE	1.14	2.20381	0.0132821	0.703	FALSE	FALSE	-0.568	0.568	-1.14
Low-density lipoprotein receptor-related protein 2	A2ARV4|LRP2_MOUSE	4.37	20.6776	0.013302	0.704	FALSE	FALSE	-2.19	2.19	-4.37
Ras-related protein Rab-5A	Q9CQD1|RAB5A_MOUSE	1.58	2.9897	0.0135249	0.707	FALSE	FALSE	-0.79	0.79	-1.58
NADH dehydrogenase [ubiquinone] 1 beta subcomplex subunit 11 mitochondrial	O09111|NDUBB_MOUSE	0.811	1.75443	0.0136043	0.708	FALSE	FALSE	-0.406	0.406	-0.811
Solute carrier organic anion transporter family member 2B1	Q8BXB6|SO2B1_MOUSE	0.492	1.40639	0.0137381	0.71	FALSE	FALSE	-0.246	0.246	-0.492
Vesicle-associated membrane protein-associated protein B	Q9QY76|VAPB_MOUSE	0.571	1.48555	0.0138391	0.712	FALSE	FALSE	-0.285	0.285	-0.571
NADH-ubiquinone oxidoreductase chain 1	P03888|NU1M_MOUSE	1.33	2.51403	0.0139318	0.713	FALSE	FALSE	-0.666	0.666	-1.33
Aminopeptidase B	Q8VCT3|AMPB_MOUSE	-0.506	0.704172	0.0139666	0.713	FALSE	FALSE	0.253	-0.253	0.506
Pyridoxal phosphate homeostasis protein	Q9Z2Y8|PLPHP_MOUSE	0.53	1.44393	0.0141378	0.716	FALSE	FALSE	-0.265	0.265	-0.53
Ubiquitin carboxyl-terminal hydrolase isozyme L3	Q9JKB1|UCHL3_MOUSE	0.713	1.63921	0.01439	0.719	FALSE	FALSE	-0.356	0.356	-0.713
Nck-associated protein 1	P28660|NCKP1_MOUSE	1.07	2.09943	0.014435	0.72	FALSE	FALSE	-0.535	0.535	-1.07
MICOS complex subunit Mic10	Q7TNS2|MIC10_MOUSE	-0.471	0.721464	0.0145883	0.722	FALSE	FALSE	0.235	-0.235	0.471
Phosphatidylglycerophosphatase and protein-tyrosine phosphatase 1	Q66GT5|PTPM1_MOUSE	1.79	3.45815	0.0146891	0.723	FALSE	FALSE	-0.897	0.897	-1.79
NAD-capped RNA hydrolase NUDT12	Q9DCN1|NUD12_MOUSE	0.874	1.83274	0.0147103	0.723	FALSE	FALSE	-0.437	0.437	-0.874
Retinol dehydrogenase 16	O54909|RDH16_MOUSE	3.58	11.9588	0.0147492	0.724	FALSE	FALSE	-1.79	1.79	-3.58
ADP-ribosylation factor 6	P62331|ARF6_MOUSE	-1.21	0.432269	0.0148297	0.725	FALSE	FALSE	0.607	-0.607	1.21
Magnesium-dependent phosphatase 1	Q9D967|MGDP1_MOUSE	1.27	2.41162	0.0150394	0.727	FALSE	FALSE	-0.636	0.636	-1.27
Aldehyde oxidase 1	O54754|AOXA_MOUSE	1.06	2.08493	0.0150518	0.728	FALSE	FALSE	-0.531	0.531	-1.06
SWI/SNF-related matrix-associated actin-dependent regulator of chromatin subfamily A member 5	Q91ZW3|SMCA5_MOUSE	0.411	1.32961	0.0153352	0.731	FALSE	FALSE	-0.206	0.206	-0.411
NADH dehydrogenase [ubiquinone] 1 beta subcomplex subunit 9	Q9CQJ8|NDUB9_MOUSE	1.13	2.18859	0.0156753	0.735	FALSE	FALSE	-0.567	0.567	-1.13
Probable D-lactate dehydrogenase mitochondrial	Q7TNG8|LDHD_MOUSE	-0.387	0.764718	0.0157139	0.735	FALSE	FALSE	0.193	-0.193	0.387
Protein disulfide isomerase Creld2	Q9CYA0|CREL2_MOUSE	-3.41	0.0940779	0.0157679	0.736	FALSE	FALSE	1.7	-1.7	3.41
Pterin-4-alpha-carbinolamine dehydratase	P61458|PHS_MOUSE	0.444	1.36037	0.0158944	0.737	FALSE	FALSE	-0.222	0.222	-0.444
Protein transport protein Sec61 subunit gamma	P60060|SC61G_MOUSE	-0.574	0.671752	0.0159247	0.738	FALSE	FALSE	0.287	-0.287	0.574
SWI/SNF-related matrix-associated actin-dependent regulator of chromatin subfamily A containing DEAD/H box 1	Q04692|SMRCD_MOUSE	-5.11	0.0289559	0.0159651	0.738	FALSE	FALSE	2.56	-2.56	5.11
Protein MAL2	Q8BI08|MAL2_MOUSE	-1.74	0.29937	0.0160798	0.739	FALSE	FALSE	0.869	-0.869	1.74
GRB10-interacting GYF protein 2	Q6Y7W8|GGYF2_MOUSE	2.21	4.62675	0.0162827	0.742	FALSE	FALSE	-1.1	1.1	-2.21
Solute carrier family 2 facilitated glucose transporter member 2	P14246|GTR2_MOUSE	-0.776	0.583984	0.0163603	0.742	FALSE	FALSE	0.388	-0.388	0.776
Solute carrier organic anion transporter family member 1A1	Q9QXZ6|SO1A1_MOUSE	-1.1	0.466516	0.0166121	0.745	FALSE	FALSE	0.552	-0.552	1.1
Alpha-adducin	Q9QYC0|ADDA_MOUSE	-2.3	0.203063	0.0169318	0.748	FALSE	FALSE	1.15	-1.15	2.3
Palmitoyl-protein thioesterase 1	O88531|PPT1_MOUSE	-1.16	0.447513	0.0172468	0.752	FALSE	FALSE	0.581	-0.581	1.16
NADH-ubiquinone oxidoreductase chain 4	P03911|NU4M_MOUSE	1.89	3.70635	0.0176965	0.756	FALSE	FALSE	-0.943	0.943	-1.89
Nucleoside diphosphate kinase B	Q01768|NDKB_MOUSE	-0.324	0.798852	0.0178209	0.757	FALSE	FALSE	0.162	-0.162	0.324
Small nuclear ribonucleoprotein-associated protein B	P27048|RSMB_MOUSE	-0.462	0.725979	0.0178539	0.757	FALSE	FALSE	0.231	-0.231	0.462
Small nuclear ribonucleoprotein-associated protein N	P63163|RSMN_MOUSE	-0.462	0.725979	0.0178539	0.757	FALSE	FALSE	0.231	-0.231	0.462
60S ribosomal protein L21	O09167|RL21_MOUSE	-0.461	0.726483	0.0179246	0.758	FALSE	FALSE	0.231	-0.231	0.461
Death domain-containing protein CRADD	O88843|CRADD_MOUSE	2.74	6.6807	0.0180778	0.759	FALSE	FALSE	-1.37	1.37	-2.74
Zinc finger CCCH domain-containing protein 15	Q3TIV5|ZC3HF_MOUSE	0.531	1.44493	0.018108	0.76	FALSE	FALSE	-0.266	0.266	-0.531
60S ribosomal protein L11	Q9CXW4|RL11_MOUSE	-0.402	0.756808	0.0182926	0.761	FALSE	FALSE	0.201	-0.201	0.402
Arginine--tRNA ligase cytoplasmic	Q9D0I9|SYRC_MOUSE	-1.08	0.473029	0.0183671	0.762	FALSE	FALSE	0.539	-0.539	1.08
UDP-glucose 4-epimerase	Q8R059|GALE_MOUSE	-0.814	0.568803	0.0184187	0.762	FALSE	FALSE	0.407	-0.407	0.814
Elongation factor 1-beta	O70251|EF1B_MOUSE	-0.427	0.743807	0.0185105	0.763	FALSE	FALSE	0.213	-0.213	0.427
Lysophosphatidic acid phosphatase type 6	Q8BP40|PPA6_MOUSE	1.06	2.08493	0.0185218	0.763	FALSE	FALSE	-0.53	0.53	-1.06
Annexin A11	P97384|ANX11_MOUSE	1.16	2.23457	0.0185643	0.764	FALSE	FALSE	-0.578	0.578	-1.16
Protein transport protein Sec16A	E9QAT4|SC16A_MOUSE	1.02	2.02792	0.0186851	0.765	FALSE	FALSE	-0.509	0.509	-1.02
Guanine nucleotide-binding protein G(i) subunit alpha-2	P08752|GNAI2_MOUSE	-0.897	0.537002	0.0188217	0.766	FALSE	FALSE	0.449	-0.449	0.897
DNA polymerase subunit gamma-1	P54099|DPOG1_MOUSE	-0.796	0.575944	0.0188352	0.766	FALSE	FALSE	0.398	-0.398	0.796
Alpha-1-antitrypsin 1-1	P07758|A1AT1_MOUSE	-0.566	0.675487	0.0189173	0.767	FALSE	FALSE	0.283	-0.283	0.566
Alpha-1-antitrypsin 1-3	Q00896|A1AT3_MOUSE	-0.566	0.675487	0.0189173	0.767	FALSE	FALSE	0.283	-0.283	0.566
Serine/threonine-protein kinase Sgk2	Q9QZS5|SGK2_MOUSE	2.84	7.1602	0.0191232	0.768	FALSE	FALSE	-1.42	1.42	-2.84
BH3-interacting domain death agonist	P70444|BID_MOUSE	1.62	3.07375	0.0192414	0.769	FALSE	FALSE	-0.809	0.809	-1.62
Histone H1.2	P15864|H12_MOUSE	-1.04	0.486327	0.0192568	0.769	FALSE	FALSE	0.521	-0.521	1.04
Pregnancy zone protein	Q61838|PZP_MOUSE	-0.796	0.575944	0.0195675	0.772	FALSE	FALSE	0.398	-0.398	0.796
Cytochrome P450 2J5	O54749|CP2J5_MOUSE	0.446	1.36226	0.0196224	0.772	FALSE	FALSE	-0.223	0.223	-0.446
Dihydropyrimidine dehydrogenase [NADP(+)]	Q8CHR6|DPYD_MOUSE	0.733	1.66209	0.0197221	0.773	FALSE	FALSE	-0.367	0.367	-0.733
AP-3 complex subunit beta-1	Q9Z1T1|AP3B1_MOUSE	1.68	3.20428	0.0198834	0.774	FALSE	FALSE	-0.842	0.842	-1.68
Cullin-4A	Q3TCH7|CUL4A_MOUSE	0.352	1.27633	0.0199022	0.775	FALSE	FALSE	-0.176	0.176	-0.352
Globin d1	tr|Q3U0A6|Q3U0A6_MOUSE	-3.66	0.0791098	0.0199436	0.775	FALSE	FALSE	1.83	-1.83	3.66
28 kDa heat- and acid-stable phosphoprotein	Q3UHX2|HAP28_MOUSE	1.7	3.24901	0.0201544	0.777	FALSE	FALSE	-0.848	0.848	-1.7
Dihydropyrimidinase-related protein 2	O08553|DPYL2_MOUSE	-1.9	0.267943	0.0203337	0.778	FALSE	FALSE	0.95	-0.95	1.9
Actin-related protein 2/3 complex subunit 4	P59999|ARPC4_MOUSE	-0.393	0.761544	0.0203372	0.778	FALSE	FALSE	0.196	-0.196	0.393
Wilms tumor protein 1-interacting protein	Q7TQJ8|WTIP_MOUSE	-2.75	0.148651	0.0205548	0.779	FALSE	FALSE	1.38	-1.38	2.75
Centrosomal protein of 295 kDa	Q8BQ48|CE295_MOUSE	-0.813	0.569197	0.0206026	0.78	FALSE	FALSE	0.406	-0.406	0.813
Actin-related protein 2/3 complex subunit 2	Q9CVB6|ARPC2_MOUSE	-0.322	0.79996	0.0206659	0.78	FALSE	FALSE	0.161	-0.161	0.322
Iron-sulfur cluster assembly enzyme ISCU mitochondrial	Q9D7P6|ISCU_MOUSE	0.386	1.30677	0.0209296	0.782	FALSE	FALSE	-0.193	0.193	-0.386
Formimidoyltransferase-cyclodeaminase	Q91XD4|FTCD_MOUSE	0.44	1.3566	0.0210848	0.783	FALSE	FALSE	-0.22	0.22	-0.44
ATP synthase-coupling factor 6 mitochondrial	P97450|ATP5J_MOUSE	0.703	1.62789	0.021609	0.787	FALSE	FALSE	-0.351	0.351	-0.703
Eukaryotic translation initiation factor 1A	Q60872|IF1A_MOUSE	-1.27	0.41466	0.0218488	0.788	FALSE	FALSE	0.636	-0.636	1.27
Eukaryotic translation initiation factor 1A domain-containing 14	tr|J3QP87|J3QP87_MOUSE	-1.27	0.41466	0.0218488	0.788	FALSE	FALSE	0.636	-0.636	1.27
Eukaryotic translation initiation factor 4C	tr|J3QNT6|J3QNT6_MOUSE	-1.27	0.41466	0.0218488	0.788	FALSE	FALSE	0.636	-0.636	1.27
Eukaryotic translation initiation factor 4C .1	tr|F6YNI8|F6YNI8_MOUSE	-1.27	0.41466	0.0218488	0.788	FALSE	FALSE	0.636	-0.636	1.27
Eukaryotic translation initiation factor 4C .10	tr|J3QPI8|J3QPI8_MOUSE	-1.27	0.41466	0.0218488	0.788	FALSE	FALSE	0.636	-0.636	1.27
Eukaryotic translation initiation factor 4C .2	tr|A0A1Y7VK80|A0A1Y7VK80_MOUSE	-1.27	0.41466	0.0218488	0.788	FALSE	FALSE	0.636	-0.636	1.27
Eukaryotic translation initiation factor 4C .3	tr|A0A1Y7VLT7|A0A1Y7VLT7_MOUSE	-1.27	0.41466	0.0218488	0.788	FALSE	FALSE	0.636	-0.636	1.27
Eukaryotic translation initiation factor 4C .4	tr|Q3UT53|Q3UT53_MOUSE	-1.27	0.41466	0.0218488	0.788	FALSE	FALSE	0.636	-0.636	1.27
Eukaryotic translation initiation factor 4C .5	tr|Q3UTA4|Q3UTA4_MOUSE	-1.27	0.41466	0.0218488	0.788	FALSE	FALSE	0.636	-0.636	1.27
Eukaryotic translation initiation factor 4C .6	tr|A0A1Y7VJE9|A0A1Y7VJE9_MOUSE	-1.27	0.41466	0.0218488	0.788	FALSE	FALSE	0.636	-0.636	1.27
Eukaryotic translation initiation factor 4C .7	tr|Q8BX20|Q8BX20_MOUSE	-1.27	0.41466	0.0218488	0.788	FALSE	FALSE	0.636	-0.636	1.27
Eukaryotic translation initiation factor 4C .8	tr|J3QMW5|J3QMW5_MOUSE	-1.27	0.41466	0.0218488	0.788	FALSE	FALSE	0.636	-0.636	1.27
Eukaryotic translation initiation factor 4C .9	tr|Q3TQZ4|Q3TQZ4_MOUSE	-1.27	0.41466	0.0218488	0.788	FALSE	FALSE	0.636	-0.636	1.27
Dehydrogenase/reductase SDR family member 1	Q99L04|DHRS1_MOUSE	0.677	1.59881	0.0219703	0.789	FALSE	FALSE	-0.339	0.339	-0.677
Catalase	P24270|CATA_MOUSE	0.456	1.37173	0.0220444	0.79	FALSE	FALSE	-0.228	0.228	-0.456
GTP-binding nuclear protein Ran	P62827|RAN_MOUSE	-0.393	0.761544	0.0220887	0.79	FALSE	FALSE	0.196	-0.196	0.393
Corticosteroid 11-beta-dehydrogenase isozyme 1	P50172|DHI1_MOUSE	0.426	1.3435	0.0221289	0.79	FALSE	FALSE	-0.213	0.213	-0.426
Nucleoside diphosphate kinase A	P15532|NDKA_MOUSE	-0.495	0.709562	0.0222689	0.791	FALSE	FALSE	0.248	-0.248	0.495
Myosin light chain kinase smooth muscle	Q6PDN3|MYLK_MOUSE	-1.8	0.287175	0.0225412	0.793	FALSE	FALSE	0.901	-0.901	1.8
Small nuclear ribonucleoprotein Sm D3	P62320|SMD3_MOUSE	-0.831	0.562139	0.0225777	0.793	FALSE	FALSE	0.415	-0.415	0.831
Cytochrome c oxidase subunit 5A mitochondrial	P12787|COX5A_MOUSE	0.563	1.47734	0.022648	0.794	FALSE	FALSE	-0.281	0.281	-0.563
Cytochrome P450 3A25	O09158|CP3AP_MOUSE	1.3	2.46229	0.0227909	0.794	FALSE	FALSE	-0.651	0.651	-1.3
[F-actin]-monooxygenase MICAL3	Q8CJ19|MICA3_MOUSE	-0.6	0.659754	0.0229481	0.795	FALSE	FALSE	0.3	-0.3	0.6
40S ribosomal protein S2	P25444|RS2_MOUSE	-0.34	0.790041	0.0230095	0.796	FALSE	FALSE	0.17	-0.17	0.34
Adenylosuccinate synthetase isozyme 1	P28650|PURA1_MOUSE	1.06	2.08493	0.0232264	0.797	FALSE	FALSE	-0.528	0.528	-1.06
Sedoheptulokinase	Q9D5J6|SHPK_MOUSE	-1.69	0.309927	0.0236323	0.799	FALSE	FALSE	0.847	-0.847	1.69
Sideroflexin-1	Q99JR1|SFXN1_MOUSE	0.625	1.54221	0.0237382	0.8	FALSE	FALSE	-0.312	0.312	-0.625
Adhesion G protein-coupled receptor L3	Q80TS3|AGRL3_MOUSE	-0.721	0.606677	0.0240571	0.802	FALSE	FALSE	0.36	-0.36	0.721
Heat shock 70 kDa protein 4L	P48722|HS74L_MOUSE	-0.718	0.60794	0.0242057	0.803	FALSE	FALSE	0.359	-0.359	0.718
Globin d2	tr|Q8BYM1|Q8BYM1_MOUSE	-3.86	0.0688691	0.024455	0.804	FALSE	FALSE	1.93	-1.93	3.86
Mesencephalic astrocyte-derived neurotrophic factor	Q9CXI5|MANF_MOUSE	-1.29	0.408951	0.0244565	0.804	FALSE	FALSE	0.643	-0.643	1.29
Adenine phosphoribosyltransferase	P08030|APT_MOUSE	-2.55	0.170755	0.0245472	0.804	FALSE	FALSE	1.27	-1.27	2.55
Cytochrome P450 7B1	Q60991|CP7B1_MOUSE	-1.37	0.386891	0.0248588	0.806	FALSE	FALSE	0.687	-0.687	1.37
Alpha-1-antitrypsin 1-5	Q00898|A1AT5_MOUSE	-3.15	0.112656	0.0250964	0.807	FALSE	FALSE	1.57	-1.57	3.15
Adipocyte plasma membrane-associated protein	Q9D7N9|APMAP_MOUSE	0.598	1.51362	0.0251223	0.807	FALSE	FALSE	-0.299	0.299	-0.598
UDP-glucuronic acid/UDP-N-acetylgalactosamine transporter	A2AKQ0|S35D1_MOUSE	1.17	2.25012	0.025261	0.808	FALSE	FALSE	-0.584	0.584	-1.17
Golgi phosphoprotein 3	Q9CRA5|GOLP3_MOUSE	-0.476	0.718968	0.0253889	0.809	FALSE	FALSE	0.238	-0.238	0.476
Unconventional myosin-VI	Q64331|MYO6_MOUSE	-2.11	0.231647	0.0254299	0.809	FALSE	FALSE	1.06	-1.06	2.11
Monocarboxylate transporter 3	O35308|MOT3_MOUSE	-0.461	0.726483	0.0254345	0.809	FALSE	FALSE	0.23	-0.23	0.461
Deaminated glutathione amidase	Q8VDK1|NIT1_MOUSE	0.413	1.33145	0.0258147	0.811	FALSE	FALSE	-0.207	0.207	-0.413
Sorting nexin-3	O70492|SNX3_MOUSE	-1.04	0.486327	0.0259389	0.812	FALSE	FALSE	0.521	-0.521	1.04
tRNA (guanine(37)-N1)-methyltransferase	Q9D0C4|TRM5_MOUSE	-2	0.25	0.0259569	0.812	FALSE	FALSE	0.998	-0.998	2
Bifunctional coenzyme A synthase	Q9DBL7|COASY_MOUSE	0.424	1.34164	0.025969	0.812	FALSE	FALSE	-0.212	0.212	-0.424
Leucine-rich repeat-containing protein 59	Q922Q8|LRC59_MOUSE	-0.436	0.739181	0.0264245	0.814	FALSE	FALSE	0.218	-0.218	0.436
Transmembrane protein 135	Q9CYV5|TM135_MOUSE	-0.949	0.517991	0.0264438	0.814	FALSE	FALSE	0.475	-0.475	0.949
NADH dehydrogenase [ubiquinone] 1 beta subcomplex subunit 10	Q9DCS9|NDUBA_MOUSE	0.585	1.50004	0.0267448	0.815	FALSE	FALSE	-0.293	0.293	-0.585
5'-AMP-activated protein kinase subunit gamma-1	O54950|AAKG1_MOUSE	0.558	1.47223	0.0268033	0.816	FALSE	FALSE	-0.279	0.279	-0.558
Membrane-associated progesterone receptor component 1	O55022|PGRC1_MOUSE	0.471	1.38607	0.0269044	0.816	FALSE	FALSE	-0.235	0.235	-0.471
Histidine-rich glycoprotein	Q9ESB3|HRG_MOUSE	0.861	1.8163	0.0270812	0.817	FALSE	FALSE	-0.431	0.431	-0.861
Mitochondrial amidoxime reducing component 2	Q922Q1|MARC2_MOUSE	0.406	1.32501	0.0273991	0.818	FALSE	FALSE	-0.203	0.203	-0.406
PDZ and LIM domain protein 1	O70400|PDLI1_MOUSE	-0.783	0.581157	0.0276519	0.82	FALSE	FALSE	0.392	-0.392	0.783
Peroxisomal membrane protein PEX14	Q9R0A0|PEX14_MOUSE	0.669	1.58997	0.027695	0.82	FALSE	FALSE	-0.334	0.334	-0.669
Coiled-coil domain-containing protein 43	Q9CR29|CCD43_MOUSE	-1.34	0.395021	0.0278359	0.82	FALSE	FALSE	0.668	-0.668	1.34
Alanine aminotransferase 2	Q8BGT5|ALAT2_MOUSE	0.432	1.3491	0.0281315	0.822	FALSE	FALSE	-0.216	0.216	-0.432
Peroxisomal multifunctional enzyme type 2	P51660|DHB4_MOUSE	0.62	1.53688	0.0281481	0.822	FALSE	FALSE	-0.31	0.31	-0.62
Fibrinogen gamma chain	Q8VCM7|FIBG_MOUSE	-0.815	0.568408	0.0282488	0.822	FALSE	FALSE	0.407	-0.407	0.815
Beta-1-syntrophin	Q99L88|SNTB1_MOUSE	-0.479	0.717475	0.0283713	0.823	FALSE	FALSE	0.24	-0.24	0.479
Cell cycle control protein 50A	Q8VEK0|CC50A_MOUSE	-0.721	0.606677	0.028457	0.823	FALSE	FALSE	0.361	-0.361	0.721
40S ribosomal protein S10	P63325|RS10_MOUSE	-0.478	0.717972	0.0292449	0.826	FALSE	FALSE	0.239	-0.239	0.478
Rho GDP-dissociation inhibitor 1	Q99PT1|GDIR1_MOUSE	-0.706	0.613017	0.0292684	0.826	FALSE	FALSE	0.353	-0.353	0.706
40S ribosomal protein S8	P62242|RS8_MOUSE	-0.368	0.774856	0.0292781	0.826	FALSE	FALSE	0.184	-0.184	0.368
60S ribosomal protein L37a	P61514|RL37A_MOUSE	-0.642	0.640824	0.0296805	0.828	FALSE	FALSE	0.321	-0.321	0.642
SH3 domain-binding glutamic acid-rich-like protein 2	Q8BG73|SH3L2_MOUSE	1.14	2.20381	0.0298606	0.829	FALSE	FALSE	-0.572	0.572	-1.14
E3 ubiquitin-protein ligase RNF185	Q91YT2|RN185_MOUSE	1.75	3.36359	0.0299016	0.829	FALSE	FALSE	-0.876	0.876	-1.75
Guanine nucleotide-binding protein G(I)/G(S)/G(O) subunit gamma-12	Q9DAS9|GBG12_MOUSE	0.863	1.81882	0.029975	0.829	FALSE	FALSE	-0.431	0.431	-0.863
PHD finger protein 19	Q9CXG9|PHF19_MOUSE	-0.463	0.725476	0.0300589	0.829	FALSE	FALSE	0.232	-0.232	0.463
Glutathione S-transferase Mu 6	O35660|GSTM6_MOUSE	0.952	1.93455	0.0302206	0.83	FALSE	FALSE	-0.476	0.476	-0.952
Microtubule-associated protein 4	P27546|MAP4_MOUSE	1.82	3.53081	0.0302213	0.83	FALSE	FALSE	-0.91	0.91	-1.82
OCIA domain-containing protein 2	Q9D8W7|OCAD2_MOUSE	0.583	1.49796	0.0302559	0.83	FALSE	FALSE	-0.291	0.291	-0.583
3-ketoacyl-CoA thiolase A peroxisomal	Q921H8|THIKA_MOUSE	0.803	1.74473	0.0306433	0.831	FALSE	FALSE	-0.402	0.402	-0.803
ADP-ribosylation factor 5	P84084|ARF5_MOUSE	0.307	1.23713	0.0308021	0.832	FALSE	FALSE	-0.153	0.153	-0.307
Cytochrome P450 family 2 subfamily c polypeptide 67	tr|Q569X9|Q569X9_MOUSE	0.677	1.59881	0.031067	0.833	FALSE	FALSE	-0.338	0.338	-0.677
E3 ubiquitin-protein ligase HUWE1	Q7TMY8|HUWE1_MOUSE	1.36	2.56685	0.0311	0.833	FALSE	FALSE	-0.679	0.679	-1.36
Methionine-R-sulfoxide reductase B1	Q9JLC3|MSRB1_MOUSE	-2.8	0.143587	0.0311894	0.833	FALSE	FALSE	1.4	-1.4	2.8
Agmatinase mitochondrial	A2AS89|SPEB_MOUSE	0.462	1.37745	0.031325	0.834	FALSE	FALSE	-0.231	0.231	-0.462
Fibrinogen alpha chain	E9PV24|FIBA_MOUSE	-3.55	0.0853775	0.0322477	0.837	FALSE	FALSE	1.78	-1.78	3.55
Signal recognition particle subunit SRP72	tr|F8VQC1|F8VQC1_MOUSE	-0.32	0.80107	0.0324714	0.838	FALSE	FALSE	0.16	-0.16	0.32
Phosphomannomutase 2	Q9Z2M7|PMM2_MOUSE	-0.368	0.774856	0.0325234	0.838	FALSE	FALSE	0.184	-0.184	0.368
Elongation factor 1-gamma	Q9D8N0|EF1G_MOUSE	-0.324	0.798852	0.0325609	0.838	FALSE	FALSE	0.162	-0.162	0.324
Fibrinogen beta chain	Q8K0E8|FIBB_MOUSE	-0.894	0.53812	0.0326031	0.838	FALSE	FALSE	0.447	-0.447	0.894
Serine/threonine-protein phosphatase 2A catalytic subunit alpha isoform	P63330|PP2AA_MOUSE	0.751	1.68296	0.0326389	0.838	FALSE	FALSE	-0.376	0.376	-0.751
Cleft lip and palate transmembrane protein 1 homolog	Q8VBZ3|CLPT1_MOUSE	0.555	1.46917	0.0327564	0.839	FALSE	FALSE	-0.278	0.278	-0.555
Actin-related protein 3	Q99JY9|ARP3_MOUSE	-0.415	0.750019	0.0328617	0.839	FALSE	FALSE	0.207	-0.207	0.415
Platelet-activating factor acetylhydrolase IB subunit alpha2	Q61206|PA1B2_MOUSE	-0.364	0.777007	0.0328944	0.839	FALSE	FALSE	0.182	-0.182	0.364
GDH/6PGL endoplasmic bifunctional protein	Q8CFX1|G6PE_MOUSE	-0.581	0.6685	0.0331055	0.84	FALSE	FALSE	0.291	-0.291	0.581
L-serine dehydratase/L-threonine deaminase	Q8VBT2|SDHL_MOUSE	1.03	2.04202	0.0331831	0.84	FALSE	FALSE	-0.517	0.517	-1.03
SUMO-activating enzyme subunit 2	Q9Z1F9|SAE2_MOUSE	1.48	2.78949	0.0333961	0.841	FALSE	FALSE	-0.738	0.738	-1.48
Transmembrane protein 33	Q9CR67|TMM33_MOUSE	-0.367	0.775393	0.0338368	0.842	FALSE	FALSE	0.183	-0.183	0.367
60S ribosomal protein L3	P27659|RL3_MOUSE	-0.357	0.780786	0.0342971	0.844	FALSE	FALSE	0.178	-0.178	0.357
40S ribosomal protein S13	P62301|RS13_MOUSE	-0.313	0.804966	0.0343049	0.844	FALSE	FALSE	0.157	-0.157	0.313
Receptor of activated protein C kinase 1	P68040|RACK1_MOUSE	-0.447	0.733567	0.0343894	0.844	FALSE	FALSE	0.224	-0.224	0.447
Cytochrome c oxidase assembly factor 7	Q921H9|COA7_MOUSE	0.556	1.47019	0.0344196	0.844	FALSE	FALSE	-0.278	0.278	-0.556
Protein TASOR	Q69ZR9|TASOR_MOUSE	-4.88	0.0339605	0.0344385	0.844	FALSE	FALSE	2.44	-2.44	4.88
Phytanoyl-CoA dioxygenase peroxisomal	O35386|PAHX_MOUSE	0.358	1.28165	0.0344466	0.844	FALSE	FALSE	-0.179	0.179	-0.358
Selenoprotein F	Q9ERR7|SEP15_MOUSE	-1.31	0.403321	0.0345657	0.844	FALSE	FALSE	0.653	-0.653	1.31
Profilin-1	P62962|PROF1_MOUSE	-0.278	0.824734	0.0347654	0.845	FALSE	FALSE	0.139	-0.139	0.278
Sodium/bile acid cotransporter	O08705|NTCP_MOUSE	-0.392	0.762072	0.0348154	0.845	FALSE	FALSE	0.196	-0.196	0.392
Retinoid-inducible serine carboxypeptidase	Q920A5|RISC_MOUSE	-0.548	0.683968	0.0348406	0.845	FALSE	FALSE	0.274	-0.274	0.548
UDP-glucuronosyltransferase .5	tr|B2RT14|B2RT14_MOUSE	-1.77	0.293209	0.0348607	0.845	FALSE	FALSE	0.887	-0.887	1.77
(3R)-3-hydroxyacyl-CoA dehydrogenase	P50171|DHB8_MOUSE	0.429	1.3463	0.0349873	0.846	FALSE	FALSE	-0.214	0.214	-0.429
Catechol O-methyltransferase	O88587|COMT_MOUSE	-0.386	0.765248	0.0353455	0.847	FALSE	FALSE	0.193	-0.193	0.386
Acidic leucine-rich nuclear phosphoprotein 32 family member A	O35381|AN32A_MOUSE	-0.395	0.760489	0.0354574	0.847	FALSE	FALSE	0.197	-0.197	0.395
Corticosteroid-binding globulin	Q06770|CBG_MOUSE	-2.93	0.131215	0.0358249	0.848	FALSE	FALSE	1.46	-1.46	2.93
Septin-9	Q80UG5|SEPT9_MOUSE	-0.798	0.575146	0.0358626	0.848	FALSE	FALSE	0.399	-0.399	0.798
Optic atrophy 3 protein homolog	Q505D7|OPA3_MOUSE	1.67	3.18215	0.0359686	0.848	FALSE	FALSE	-0.837	0.837	-1.67
60S ribosomal protein L4	Q9D8E6|RL4_MOUSE	-0.377	0.770037	0.0362262	0.849	FALSE	FALSE	0.188	-0.188	0.377
High affinity copper uptake protein 1	Q8K211|COPT1_MOUSE	-3.38	0.0960547	0.0366178	0.85	FALSE	FALSE	1.69	-1.69	3.38
Phosphoenolpyruvate carboxykinase cytosolic [GTP]	Q9Z2V4|PCKGC_MOUSE	-0.806	0.571965	0.0367527	0.851	FALSE	FALSE	0.403	-0.403	0.806
Collagen alpha-1(VI) chain	Q04857|CO6A1_MOUSE	-0.798	0.575146	0.037108	0.852	FALSE	FALSE	0.399	-0.399	0.798
Isocitrate dehydrogenase [NAD] subunit alpha mitochondrial	Q9D6R2|IDH3A_MOUSE	-0.42	0.747425	0.037176	0.852	FALSE	FALSE	0.21	-0.21	0.42
Protein SDA1 homolog	Q80UZ2|SDA1_MOUSE	-1.66	0.316439	0.037224	0.852	FALSE	FALSE	0.829	-0.829	1.66
40S ribosomal protein S16	P14131|RS16_MOUSE	-0.344	0.787854	0.0373085	0.852	FALSE	FALSE	0.172	-0.172	0.344
Protein MEMO1	Q91VH6|MEMO1_MOUSE	2.24	4.72397	0.0373343	0.852	FALSE	FALSE	-1.12	1.12	-2.24
Platelet factor 4	Q9Z126|PLF4_MOUSE	-2.32	0.200267	0.0373755	0.852	FALSE	FALSE	1.16	-1.16	2.32
Hydroxymethylglutaryl-CoA synthase cytoplasmic	Q8JZK9|HMCS1_MOUSE	1.61	3.05252	0.0376689	0.853	FALSE	FALSE	-0.806	0.806	-1.61
Very-long-chain (3R)-3-hydroxyacyl-CoA dehydratase 2	Q9D3B1|HACD2_MOUSE	0.417	1.33515	0.0378171	0.853	FALSE	FALSE	-0.208	0.208	-0.417
60S ribosomal protein L13a	P19253|RL13A_MOUSE	-0.34	0.790041	0.0384242	0.855	FALSE	FALSE	0.17	-0.17	0.34
Microtubule-associated protein RP/EB family member 1	Q61166|MARE1_MOUSE	-1.93	0.262429	0.0388344	0.856	FALSE	FALSE	0.964	-0.964	1.93
StAR-related lipid transfer protein 5	Q9EPQ7|STAR5_MOUSE	0.339	1.26488	0.038879	0.856	FALSE	FALSE	-0.17	0.17	-0.339
Alpha-actinin-4	P57780|ACTN4_MOUSE	-0.373	0.772175	0.0389153	0.856	FALSE	FALSE	0.187	-0.187	0.373
26S proteasome non-ATPase regulatory subunit 7	P26516|PSMD7_MOUSE	0.934	1.91057	0.0390762	0.856	FALSE	FALSE	-0.467	0.467	-0.934
Phosphorylase b kinase regulatory subunit beta	Q7TSH2|KPBB_MOUSE	0.856	1.81001	0.0395899	0.858	FALSE	FALSE	-0.428	0.428	-0.856
Electrogenic sodium bicarbonate cotransporter 1	O88343|S4A4_MOUSE	2.75	6.72717	0.0396514	0.858	FALSE	FALSE	-1.38	1.38	-2.75
Centromere protein V	Q9CXS4|CENPV_MOUSE	0.327	1.2544	0.0397653	0.858	FALSE	FALSE	-0.163	0.163	-0.327
CDGSH iron-sulfur domain-containing protein 3 mitochondrial	B1AR13|CISD3_MOUSE	1.15	2.21914	0.0399189	0.858	FALSE	FALSE	-0.573	0.573	-1.15
Cystathionine gamma-lyase	Q8VCN5|CGL_MOUSE	0.668	1.58887	0.0401286	0.859	FALSE	FALSE	-0.334	0.334	-0.668
Stromal cell-derived factor 2-like protein 1	Q9ESP1|SDF2L_MOUSE	-3.04	0.121582	0.0402062	0.859	FALSE	FALSE	1.52	-1.52	3.04
Protein kish-A	Q9CR64|KISHA_MOUSE	0.525	1.43893	0.0405159	0.86	FALSE	FALSE	-0.263	0.263	-0.525
3-oxo-5-alpha-steroid 4-dehydrogenase 1	Q68FF9|S5A1_MOUSE	2.66	6.32033	0.0411499	0.861	FALSE	FALSE	-1.33	1.33	-2.66
60 kDa lysophospholipase	A0JNU3|LPP60_MOUSE	0.913	1.88296	0.0413494	0.862	FALSE	FALSE	-0.456	0.456	-0.913
Heterogeneous nuclear ribonucleoprotein A/B	Q99020|ROAA_MOUSE	-0.314	0.804408	0.0414094	0.862	FALSE	FALSE	0.157	-0.157	0.314
Serpin B6	Q60854|SPB6_MOUSE	-0.598	0.660669	0.0414496	0.862	FALSE	FALSE	0.299	-0.299	0.598
Alanine aminotransferase 1	Q8QZR5|ALAT1_MOUSE	0.416	1.33422	0.0414902	0.862	FALSE	FALSE	-0.208	0.208	-0.416
39S ribosomal protein L46 mitochondrial	Q9EQI8|RM46_MOUSE	-0.726	0.604578	0.0418026	0.863	FALSE	FALSE	0.363	-0.363	0.726
26S proteasome regulatory subunit 10B	P62334|PRS10_MOUSE	0.297	1.22859	0.0418639	0.863	FALSE	FALSE	-0.148	0.148	-0.297
Hypoxia up-regulated protein 1	Q9JKR6|HYOU1_MOUSE	-0.534	0.690637	0.0419118	0.863	FALSE	FALSE	0.267	-0.267	0.534
Pyridoxal kinase	Q8K183|PDXK_MOUSE	-0.352	0.783497	0.0419511	0.863	FALSE	FALSE	0.176	-0.176	0.352
Staphylococcal nuclease domain-containing protein 1	Q78PY7|SND1_MOUSE	-0.37	0.773782	0.0420109	0.863	FALSE	FALSE	0.185	-0.185	0.37
Estradiol 17-beta-dehydrogenase 2	P51658|DHB2_MOUSE	-0.671	0.628071	0.0421834	0.863	FALSE	FALSE	0.336	-0.336	0.671
26S proteasome non-ATPase regulatory subunit 14	O35593|PSDE_MOUSE	0.589	1.5042	0.0424995	0.864	FALSE	FALSE	-0.294	0.294	-0.589
Sepiapterin reductase	Q64105|SPRE_MOUSE	-0.269	0.829895	0.0432637	0.866	FALSE	FALSE	0.134	-0.134	0.269
Aldo-keto reductase family 1 member C21	Q91WR5|AK1CL_MOUSE	-1.19	0.438303	0.0435431	0.866	FALSE	FALSE	0.595	-0.595	1.19
Serine/threonine-protein phosphatase 2A 55 kDa regulatory subunit B alpha isoform	Q6P1F6|2ABA_MOUSE	0.751	1.68296	0.0437116	0.867	FALSE	FALSE	-0.376	0.376	-0.751
Serine/threonine-protein phosphatase 2A 55 kDa regulatory subunit B beta isoform	Q6ZWR4|2ABB_MOUSE	0.751	1.68296	0.0437116	0.867	FALSE	FALSE	-0.376	0.376	-0.751
Serine/threonine-protein phosphatase 2A 55 kDa regulatory subunit B delta isoform	Q925E7|2ABD_MOUSE	0.751	1.68296	0.0437116	0.867	FALSE	FALSE	-0.376	0.376	-0.751
Calreticulin	P14211|CALR_MOUSE	-0.419	0.747943	0.0438744	0.867	FALSE	FALSE	0.21	-0.21	0.419
Succinate dehydrogenase assembly factor 2 mitochondrial	Q8C6I2|SDHF2_MOUSE	1.99	3.97237	0.0438819	0.867	FALSE	FALSE	-0.997	0.997	-1.99
Acetyl-CoA acetyltransferase cytosolic	Q8CAY6|THIC_MOUSE	0.453	1.36888	0.0440415	0.867	FALSE	FALSE	-0.227	0.227	-0.453
Apolipoprotein E	P08226|APOE_MOUSE	0.542	1.45599	0.0441495	0.867	FALSE	FALSE	-0.271	0.271	-0.542
Glycerate kinase	Q8QZY2|GLCTK_MOUSE	-1.55	0.34151	0.0445732	0.868	FALSE	FALSE	0.776	-0.776	1.55
Constitutive coactivator of PPAR-gamma-like protein 1	Q6A0A9|F120A_MOUSE	0.486	1.40056	0.0446806	0.868	FALSE	FALSE	-0.243	0.243	-0.486
Peroxisomal bifunctional enzyme	Q9DBM2|ECHP_MOUSE	1.18	2.26577	0.0448935	0.869	FALSE	FALSE	-0.591	0.591	-1.18
L-xylulose reductase	Q91X52|DCXR_MOUSE	0.617	1.53368	0.0449458	0.869	FALSE	FALSE	-0.309	0.309	-0.617
AP-2 complex subunit sigma	P62743|AP2S1_MOUSE	-0.372	0.772711	0.0450381	0.869	FALSE	FALSE	0.186	-0.186	0.372
Translocon-associated protein subunit alpha	Q9CY50|SSRA_MOUSE	-0.491	0.711532	0.0453173	0.87	FALSE	FALSE	0.246	-0.246	0.491
40S ribosomal protein S19	Q9CZX8|RS19_MOUSE	-0.314	0.804408	0.0453208	0.87	FALSE	FALSE	0.157	-0.157	0.314
Protein NipSnap homolog 3B	Q9CQE1|NPS3B_MOUSE	-0.336	0.792235	0.0455478	0.87	FALSE	FALSE	0.168	-0.168	0.336
Pterin-4-alpha-carbinolamine dehydratase 2	Q9CZL5|PHS2_MOUSE	1.87	3.65533	0.0455847	0.87	FALSE	FALSE	-0.937	0.937	-1.87
Endoplasmic reticulum chaperone BiP	P20029|BIP_MOUSE	-0.478	0.717972	0.0456399	0.87	FALSE	FALSE	0.239	-0.239	0.478
Peroxisomal 2 4-dienoyl-CoA reductase [(3E)-enoyl-CoA-producing]	Q9WV68|DECR2_MOUSE	0.694	1.61776	0.0458173	0.871	FALSE	FALSE	-0.347	0.347	-0.694
Insulin-degrading enzyme	Q9JHR7|IDE_MOUSE	0.373	1.29504	0.0461285	0.871	FALSE	FALSE	-0.187	0.187	-0.373
WW domain-binding protein 2	P97765|WBP2_MOUSE	2.59	6.02099	0.0462993	0.871	FALSE	FALSE	-1.3	1.3	-2.59
Ferrochelatase mitochondrial	P22315|HEMH_MOUSE	1.12	2.17347	0.0465294	0.872	FALSE	FALSE	-0.558	0.558	-1.12
Cytochrome P450 2A5	P20852|CP2A5_MOUSE	1.02	2.02792	0.046637	0.872	FALSE	FALSE	-0.509	0.509	-1.02
Eukaryotic translation initiation factor 3 subunit M	Q99JX4|EIF3M_MOUSE	-0.708	0.612168	0.0468341	0.872	FALSE	FALSE	0.354	-0.354	0.708
60S ribosomal protein L6	P47911|RL6_MOUSE	-0.309	0.807201	0.0468896	0.872	FALSE	FALSE	0.154	-0.154	0.309
Abnormal spindle-like microcephaly-associated protein homolog	Q8CJ27|ASPM_MOUSE	-2.55	0.170755	0.0471289	0.873	FALSE	FALSE	1.28	-1.28	2.55
Alpha-actinin-2	Q9JI91|ACTN2_MOUSE	-1.71	0.30566	0.0474892	0.874	FALSE	FALSE	0.854	-0.854	1.71
Cytochrome b5	P56395|CYB5_MOUSE	0.421	1.33886	0.0477717	0.874	FALSE	FALSE	-0.21	0.21	-0.421
Zinc finger-containing ubiquitin peptidase 1	Q3T9Z9|ZUP1_MOUSE	-5.54	0.0214928	0.0481486	0.875	FALSE	FALSE	2.77	-2.77	5.54
Immunoglobulin heavy constant gamma 2C (Fragment)	tr|F6TQW2|F6TQW2_MOUSE	-0.909	0.532554	0.0483506	0.875	FALSE	FALSE	0.454	-0.454	0.909
Thiol S-methyltransferase METTL7B	Q9DD20|MET7B_MOUSE	0.323	1.25093	0.0483679	0.875	FALSE	FALSE	-0.161	0.161	-0.323
ATP-binding cassette sub-family D member 3	P55096|ABCD3_MOUSE	0.483	1.39765	0.0484061	0.875	FALSE	FALSE	-0.241	0.241	-0.483
Heterogeneous nuclear ribonucleoprotein M	Q9D0E1|HNRPM_MOUSE	-0.412	0.751581	0.0484844	0.875	FALSE	FALSE	0.206	-0.206	0.412
H-2 class I histocompatibility antigen Q10 alpha chain	P01898|HA10_MOUSE	1.05	2.07053	0.0487787	0.876	FALSE	FALSE	-0.524	0.524	-1.05
Eukaryotic translation initiation factor 3 subunit F	Q9DCH4|EIF3F_MOUSE	-0.581	0.6685	0.0490852	0.876	FALSE	FALSE	0.291	-0.291	0.581
LIM and SH3 domain protein 1	Q61792|LASP1_MOUSE	-0.435	0.739694	0.04911	0.876	FALSE	FALSE	0.218	-0.218	0.435
40S ribosomal protein S11	P62281|RS11_MOUSE	-0.279	0.824162	0.0492586	0.876	FALSE	FALSE	0.139	-0.139	0.279
Complement C3	P01027|CO3_MOUSE	-0.573	0.672217	0.0494201	0.877	FALSE	FALSE	0.286	-0.286	0.573
S-methylmethionine--homocysteine S-methyltransferase BHMT2	Q91WS4|BHMT2_MOUSE	-0.793	0.577143	0.0495708	0.877	FALSE	FALSE	0.396	-0.396	0.793
Opioid growth factor receptor	Q99PG2|OGFR_MOUSE	-1.61	0.327598	0.0499137	0.877	FALSE	FALSE	0.805	-0.805	1.61
Calcyclin-binding protein	Q9CXW3|CYBP_MOUSE	2.43	5.38893	0.0499237	0.877	FALSE	FALSE	-1.21	1.21	-2.43
Mannose-1-phosphate guanyltransferase alpha	Q922H4|GMPPA_MOUSE	-0.872	0.546389	0.0499791	0.878	FALSE	FALSE	0.436	-0.436	0.872
Apolipoprotein A-IV	P06728|APOA4_MOUSE	1	2	0.0503304	0.878	FALSE	FALSE	-0.5	0.5	-1
Histone H2B type 1-B	Q64475|H2B1B_MOUSE	-0.284	0.821311	0.0504729	0.878	FALSE	FALSE	0.142	-0.142	0.284
Histone H2B type 1-C/E/G	Q6ZWY9|H2B1C_MOUSE	-0.284	0.821311	0.0504729	0.878	FALSE	FALSE	0.142	-0.142	0.284
Histone H2B type 1-F/J/L	P10853|H2B1F_MOUSE	-0.284	0.821311	0.0504729	0.878	FALSE	FALSE	0.142	-0.142	0.284
Histone H2B type 1-H	Q64478|H2B1H_MOUSE	-0.284	0.821311	0.0504729	0.878	FALSE	FALSE	0.142	-0.142	0.284
Histone H2B type 1-K	Q8CGP1|H2B1K_MOUSE	-0.284	0.821311	0.0504729	0.878	FALSE	FALSE	0.142	-0.142	0.284
Histone H2B type 1-M	P10854|H2B1M_MOUSE	-0.284	0.821311	0.0504729	0.878	FALSE	FALSE	0.142	-0.142	0.284
Histone H2B type 1-P	Q8CGP2|H2B1P_MOUSE	-0.284	0.821311	0.0504729	0.878	FALSE	FALSE	0.142	-0.142	0.284
Histone H2B type 2-B	Q64525|H2B2B_MOUSE	-0.284	0.821311	0.0504729	0.878	FALSE	FALSE	0.142	-0.142	0.284
Receptor expression-enhancing protein 6	Q9JM62|REEP6_MOUSE	0.549	1.46307	0.0504911	0.878	FALSE	FALSE	-0.274	0.274	-0.549
NADH dehydrogenase [ubiquinone] 1 alpha subcomplex subunit 13	Q9ERS2|NDUAD_MOUSE	0.465	1.38032	0.050717	0.879	FALSE	FALSE	-0.233	0.233	-0.465
Galectin-9	O08573|LEG9_MOUSE	-0.409	0.753145	0.0514319	0.88	FALSE	FALSE	0.205	-0.205	0.409
Legumain	O89017|LGMN_MOUSE	-0.697	0.616854	0.0515613	0.88	FALSE	FALSE	0.349	-0.349	0.697
Drebrin-like protein	Q62418|DBNL_MOUSE	-0.84	0.558644	0.0517539	0.88	FALSE	FALSE	0.42	-0.42	0.84
Tripeptidyl-peptidase 1	O89023|TPP1_MOUSE	-0.339	0.790589	0.0517681	0.88	FALSE	FALSE	0.17	-0.17	0.339
Phosphoglucomutase-2	Q7TSV4|PGM2_MOUSE	-2.38	0.192109	0.0519823	0.881	FALSE	FALSE	1.19	-1.19	2.38
Acyl-CoA dehydrogenase family member 11	Q80XL6|ACD11_MOUSE	0.473	1.38799	0.0522095	0.881	FALSE	FALSE	-0.236	0.236	-0.473
Cytochrome b	P00158|CYB_MOUSE	-0.3	0.812252	0.0523998	0.881	FALSE	FALSE	0.15	-0.15	0.3
Phosphatidylcholine transfer protein	P53808|PPCT_MOUSE	1	2	0.0524968	0.881	FALSE	FALSE	-0.501	0.501	-1
5-formyltetrahydrofolate cyclo-ligase	tr|L7N466|L7N466_MOUSE	0.427	1.34443	0.052643	0.882	FALSE	FALSE	-0.213	0.213	-0.427
Retinol dehydrogenase 7	O88451|RDH7_MOUSE	0.27	1.20581	0.052912	0.882	FALSE	FALSE	-0.135	0.135	-0.27
ADP-ribosylation factor GTPase-activating protein 2	Q99K28|ARFG2_MOUSE	3.73	13.2691	0.0529953	0.882	FALSE	FALSE	-1.87	1.87	-3.73
Thioredoxin domain-containing protein 17	Q9CQM5|TXD17_MOUSE	0.333	1.25963	0.053006	0.882	FALSE	FALSE	-0.166	0.166	-0.333
Catenin delta-1	P30999|CTND1_MOUSE	1.37	2.58471	0.0530158	0.882	FALSE	FALSE	-0.683	0.683	-1.37
Histidine ammonia-lyase	P35492|HUTH_MOUSE	0.747	1.6783	0.0530442	0.882	FALSE	FALSE	-0.373	0.373	-0.747
Ataxin-2	O70305|ATX2_MOUSE	0.715	1.64148	0.0537033	0.883	FALSE	FALSE	-0.358	0.358	-0.715
Protein-glucosylgalactosylhydroxylysine glucosidase	Q8BP56|PGGHG_MOUSE	3.39	10.4831	0.0537631	0.883	FALSE	FALSE	-1.7	1.7	-3.39
40S ribosomal protein S15a	P62245|RS15A_MOUSE	-0.294	0.815637	0.0540163	0.883	FALSE	FALSE	0.147	-0.147	0.294
Mitochondrial import inner membrane translocase subunit Tim8 A	Q9WVA2|TIM8A_MOUSE	1.02	2.02792	0.0541413	0.884	FALSE	FALSE	-0.51	0.51	-1.02
60S ribosomal protein L5	P47962|RL5_MOUSE	-0.301	0.81169	0.0542427	0.884	FALSE	FALSE	0.151	-0.151	0.301
Acyl-protein thioesterase 2	Q9WTL7|LYPA2_MOUSE	-1.57	0.336808	0.0543237	0.884	FALSE	FALSE	0.785	-0.785	1.57
39S ribosomal protein L48 mitochondrial	Q8JZS9|RM48_MOUSE	-0.88	0.543367	0.0546374	0.884	FALSE	FALSE	0.44	-0.44	0.88
39S ribosomal protein L41 mitochondrial	Q9CQN7|RM41_MOUSE	-1.57	0.336808	0.0546518	0.884	FALSE	FALSE	0.785	-0.785	1.57
Eukaryotic translation initiation factor 6	O55135|IF6_MOUSE	0.981	1.97383	0.0549788	0.885	FALSE	FALSE	-0.49	0.49	-0.981
60S acidic ribosomal protein P0	P14869|RLA0_MOUSE	-0.311	0.806083	0.05517	0.885	FALSE	FALSE	0.155	-0.155	0.311
Nucleophosmin	Q61937|NPM_MOUSE	-0.288	0.819037	0.0552294	0.885	FALSE	FALSE	0.144	-0.144	0.288
Glutaredoxin-related protein 5 mitochondrial	Q80Y14|GLRX5_MOUSE	0.906	1.87384	0.0557536	0.886	FALSE	FALSE	-0.453	0.453	-0.906
Dual specificity protein phosphatase 3	Q9D7X3|DUS3_MOUSE	0.758	1.69114	0.0559323	0.886	FALSE	FALSE	-0.379	0.379	-0.758
Centrosome-associated protein 350	E9Q309|CE350_MOUSE	2.67	6.36429	0.0559332	0.886	FALSE	FALSE	-1.33	1.33	-2.67
NADH dehydrogenase [ubiquinone] 1 beta subcomplex subunit 6	Q3UIU2|NDUB6_MOUSE	0.661	1.58118	0.0562391	0.886	FALSE	FALSE	-0.331	0.331	-0.661
Probable ATP-dependent RNA helicase DDX5	Q61656|DDX5_MOUSE	0.296	1.22774	0.0564232	0.887	FALSE	FALSE	-0.148	0.148	-0.296
Acyl-CoA desaturase 1	P13516|ACOD1_MOUSE	2.13	4.37717	0.0570117	0.887	FALSE	FALSE	-1.07	1.07	-2.13
Reticulon-4	Q99P72|RTN4_MOUSE	0.775	1.71119	0.0570436	0.887	FALSE	FALSE	-0.388	0.388	-0.775
Phosphoribosylformylglycinamidine synthase	Q5SUR0|PUR4_MOUSE	-1.71	0.30566	0.0575959	0.888	FALSE	FALSE	0.855	-0.855	1.71
Inter alpha-trypsin inhibitor heavy chain 4	A6X935|ITIH4_MOUSE	1.31	2.47942	0.0576581	0.888	FALSE	FALSE	-0.655	0.655	-1.31
40S ribosomal protein S3a	P97351|RS3A_MOUSE	-0.338	0.791137	0.0578328	0.888	FALSE	FALSE	0.169	-0.169	0.338
Heterogeneous nuclear ribonucleoprotein D0	Q60668|HNRPD_MOUSE	-0.46	0.726986	0.057879	0.888	FALSE	FALSE	0.23	-0.23	0.46
Acetyl-CoA carboxylase 1	Q5SWU9|ACACA_MOUSE	1.11	2.15846	0.0582426	0.889	FALSE	FALSE	-0.554	0.554	-1.11
Clathrin heavy chain 1	Q68FD5|CLH1_MOUSE	-0.256	0.837406	0.0587992	0.89	FALSE	FALSE	0.128	-0.128	0.256
Methionine--tRNA ligase cytoplasmic	Q68FL6|SYMC_MOUSE	0.75	1.68179	0.0592486	0.89	FALSE	FALSE	-0.375	0.375	-0.75
Sterol-4-alpha-carboxylate 3-dehydrogenase decarboxylating	Q9R1J0|NSDHL_MOUSE	0.673	1.59438	0.0595358	0.89	FALSE	FALSE	-0.336	0.336	-0.673
Ribonuclease T2-A	C0HKG5|RNT2A_MOUSE	-0.671	0.628071	0.0595457	0.89	FALSE	FALSE	0.336	-0.336	0.671
Ribonuclease T2-B	C0HKG6|RNT2B_MOUSE	-0.671	0.628071	0.0595457	0.89	FALSE	FALSE	0.336	-0.336	0.671
Eukaryotic translation initiation factor 3 subunit L	Q8QZY1|EIF3L_MOUSE	-0.462	0.725979	0.0595886	0.89	FALSE	FALSE	0.231	-0.231	0.462
Actin cytoplasmic 1	P60710|ACTB_MOUSE	-0.346	0.786762	0.0596773	0.891	FALSE	FALSE	0.173	-0.173	0.346
Kynurenine/alpha-aminoadipate aminotransferase mitochondrial	Q9WVM8|AADAT_MOUSE	-0.987	0.504526	0.0597377	0.891	FALSE	FALSE	0.494	-0.494	0.987
Multiple coagulation factor deficiency protein 2 homolog	Q8K5B2|MCFD2_MOUSE	0.993	1.99032	0.0598922	0.891	FALSE	FALSE	-0.497	0.497	-0.993
40S ribosomal protein S3	P62908|RS3_MOUSE	-0.25	0.840896	0.0599632	0.891	FALSE	FALSE	0.125	-0.125	0.25
60S ribosomal protein L35a	O55142|RL35A_MOUSE	-0.258	0.836246	0.0602383	0.891	FALSE	FALSE	0.129	-0.129	0.258
Prolargin	Q9JK53|PRELP_MOUSE	-0.634	0.644387	0.0604481	0.891	FALSE	FALSE	0.317	-0.317	0.634
Carboxylesterase 3B	Q8VCU1|EST3B_MOUSE	-0.959	0.514413	0.0606238	0.892	FALSE	FALSE	0.479	-0.479	0.959
60S ribosomal protein L13	P47963|RL13_MOUSE	-0.281	0.82302	0.0606248	0.892	FALSE	FALSE	0.14	-0.14	0.281
Ubiquitin-40S ribosomal protein S27a	P62983|RS27A_MOUSE	-0.373	0.772175	0.0607889	0.892	FALSE	FALSE	0.186	-0.186	0.373
40S ribosomal protein S24	P62849|RS24_MOUSE	-0.34	0.790041	0.0607996	0.892	FALSE	FALSE	0.17	-0.17	0.34
Peroxisome assembly protein 26	Q8BGI5|PEX26_MOUSE	1.17	2.25012	0.0608698	0.892	FALSE	FALSE	-0.587	0.587	-1.17
60S ribosomal protein L9	P51410|RL9_MOUSE	-0.26	0.835088	0.060992	0.892	FALSE	FALSE	0.13	-0.13	0.26
Tripartite motif-containing protein 29	Q8R2Q0|TRI29_MOUSE	0.658	1.57789	0.0611087	0.892	FALSE	FALSE	-0.329	0.329	-0.658
Transport and Golgi organization protein 1 homolog	Q8BI84|TGO1_MOUSE	-0.459	0.72749	0.0612679	0.892	FALSE	FALSE	0.23	-0.23	0.459
Perilipin-2	P43883|PLIN2_MOUSE	0.933	1.90924	0.0614342	0.893	FALSE	FALSE	-0.466	0.466	-0.933
60S ribosomal protein L23a	P62751|RL23A_MOUSE	-0.401	0.757333	0.0614764	0.893	FALSE	FALSE	0.2	-0.2	0.401
Peroxisomal acyl-coenzyme A oxidase 1	Q9R0H0|ACOX1_MOUSE	0.712	1.63807	0.0615167	0.893	FALSE	FALSE	-0.356	0.356	-0.712
Na(+)/H(+) exchange regulatory cofactor NHE-RF1	P70441|NHRF1_MOUSE	-0.378	0.769504	0.0615351	0.893	FALSE	FALSE	0.189	-0.189	0.378
Translation initiation factor eIF-2B subunit epsilon	Q8CHW4|EI2BE_MOUSE	-0.403	0.756284	0.0615637	0.893	FALSE	FALSE	0.201	-0.201	0.403
Heterogeneous nuclear ribonucleoprotein D-like	Q9Z130|HNRDL_MOUSE	-4.24	0.0529216	0.0615875	0.893	FALSE	FALSE	2.12	-2.12	4.24
40S ribosomal protein S12	P63323|RS12_MOUSE	-0.591	0.663883	0.0618015	0.893	FALSE	FALSE	0.296	-0.296	0.591
NADH dehydrogenase [ubiquinone] 1 beta subcomplex subunit 1	P0DN34|NDUB1_MOUSE	0.58	1.49485	0.0620183	0.893	FALSE	FALSE	-0.29	0.29	-0.58
RNA transcription translation and transport factor protein	Q9CQE8|RTRAF_MOUSE	-1.14	0.45376	0.0621251	0.893	FALSE	FALSE	0.568	-0.568	1.14
Coronin-1B	Q9WUM3|COR1B_MOUSE	-0.368	0.774856	0.0626711	0.894	FALSE	FALSE	0.184	-0.184	0.368
Probable gluconokinase	Q8R0J8|GNTK_MOUSE	1.31	2.47942	0.06286	0.894	FALSE	FALSE	-0.655	0.655	-1.31
Prolactin regulatory element-binding protein	Q9WUQ2|PREB_MOUSE	1.93	3.81055	0.0631115	0.894	FALSE	FALSE	-0.965	0.965	-1.93
Glutathione S-transferase Mu 1	P10649|GSTM1_MOUSE	0.778	1.71475	0.063138	0.894	FALSE	FALSE	-0.389	0.389	-0.778
RIKEN cDNA 9530053A07 gene	tr|E9PVG8|E9PVG8_MOUSE	3.6	12.1257	0.0635339	0.895	FALSE	FALSE	-1.8	1.8	-3.6
40S ribosomal protein S9	Q6ZWN5|RS9_MOUSE	-0.268	0.83047	0.0635423	0.895	FALSE	FALSE	0.134	-0.134	0.268
3-ketoacyl-CoA thiolase B peroxisomal	Q8VCH0|THIKB_MOUSE	1.46	2.75108	0.0635445	0.895	FALSE	FALSE	-0.728	0.728	-1.46
GTP-binding protein SAR1b	Q9CQC9|SAR1B_MOUSE	0.423	1.34071	0.0638046	0.895	FALSE	FALSE	-0.211	0.211	-0.423
Fc fragment of IgG-binding protein	tr|E9Q0B5|E9Q0B5_MOUSE	3.61	12.2101	0.063806	0.895	FALSE	FALSE	-1.8	1.8	-3.61
Perilipin-3	Q9DBG5|PLIN3_MOUSE	0.878	1.83783	0.0645624	0.896	FALSE	FALSE	-0.439	0.439	-0.878
IgE-binding protein	P03975|IGEB_MOUSE	-1.12	0.460094	0.0647153	0.896	FALSE	FALSE	0.559	-0.559	1.12
Cysteine and histidine-rich domain-containing protein 1	Q9D1P4|CHRD1_MOUSE	0.696	1.62001	0.0647245	0.896	FALSE	FALSE	-0.348	0.348	-0.696
60S ribosomal protein L23	P62830|RL23_MOUSE	-0.246	0.843231	0.064861	0.896	FALSE	FALSE	0.123	-0.123	0.246
Neutral alpha-glucosidase AB	Q8BHN3|GANAB_MOUSE	-0.437	0.738669	0.0649717	0.896	FALSE	FALSE	0.218	-0.218	0.437
Leucine-rich PPR motif-containing protein mitochondrial	Q6PB66|LPPRC_MOUSE	-0.457	0.7285	0.0650679	0.896	FALSE	FALSE	0.228	-0.228	0.457
Heme-binding protein 1	Q9R257|HEBP1_MOUSE	0.343	1.26839	0.0654533	0.897	FALSE	FALSE	-0.171	0.171	-0.343
Carboxylesterase 1F	Q91WU0|EST1F_MOUSE	0.506	1.42011	0.0654709	0.897	FALSE	FALSE	-0.253	0.253	-0.506
NADH-ubiquinone oxidoreductase 75 kDa subunit mitochondrial	Q91VD9|NDUS1_MOUSE	0.408	1.32685	0.0654908	0.897	FALSE	FALSE	-0.204	0.204	-0.408
Serine/threonine-protein phosphatase PP1-beta catalytic subunit	P62141|PP1B_MOUSE	2.02	4.05584	0.0660545	0.897	FALSE	FALSE	-1.01	1.01	-2.02
Dehydrogenase/reductase SDR family member 4	Q99LB2|DHRS4_MOUSE	0.386	1.30677	0.0664686	0.898	FALSE	FALSE	-0.193	0.193	-0.386
Synaptophysin-like protein 1	O09117|SYPL1_MOUSE	1.99	3.97237	0.0666958	0.898	FALSE	FALSE	-0.997	0.997	-1.99
Actin-related protein 2	P61161|ARP2_MOUSE	-0.341	0.789494	0.0668885	0.898	FALSE	FALSE	0.171	-0.171	0.341
Cytochrome b-c1 complex subunit Rieske mitochondrial	Q9CR68|UCRI_MOUSE	0.303	1.23371	0.0671737	0.898	FALSE	FALSE	-0.152	0.152	-0.303
Transmembrane 9 superfamily member 4	Q8BH24|TM9S4_MOUSE	2.5	5.65685	0.067186	0.898	FALSE	FALSE	-1.25	1.25	-2.5
Actin-related protein 2/3 complex subunit 5	Q9CPW4|ARPC5_MOUSE	-0.439	0.737646	0.0684609	0.9	FALSE	FALSE	0.22	-0.22	0.439
Dolichyl-diphosphooligosaccharide--protein glycosyltransferase subunit DAD1	P61804|DAD1_MOUSE	-3.24	0.105843	0.0686781	0.9	FALSE	FALSE	1.62	-1.62	3.24
Keratin type II cytoskeletal 1b	Q6IFZ6|K2C1B_MOUSE	1.04	2.05623	0.0687526	0.9	FALSE	FALSE	-0.518	0.518	-1.04
40S ribosomal protein S17	P63276|RS17_MOUSE	-0.274	0.827023	0.0689635	0.9	FALSE	FALSE	0.137	-0.137	0.274
Mannose-binding protein A	P39039|MBL1_MOUSE	-0.704	0.613868	0.0693302	0.9	FALSE	FALSE	0.352	-0.352	0.704
Coronin-7	Q9D2V7|CORO7_MOUSE	0.468	1.38319	0.0697699	0.901	FALSE	FALSE	-0.234	0.234	-0.468
Choline dehydrogenase mitochondrial	Q8BJ64|CHDH_MOUSE	0.54	1.45397	0.0699455	0.901	FALSE	FALSE	-0.27	0.27	-0.54
Synaptophysin-like protein 2	O89104|SYPL2_MOUSE	2.1	4.28709	0.0699916	0.901	FALSE	FALSE	-1.05	1.05	-2.1
Argininosuccinate synthase	P16460|ASSY_MOUSE	0.568	1.48247	0.0708218	0.902	FALSE	FALSE	-0.284	0.284	-0.568
Arsenite methyltransferase	Q91WU5|AS3MT_MOUSE	-2.55	0.170755	0.0710075	0.902	FALSE	FALSE	1.28	-1.28	2.55
Phosphopantothenate--cysteine ligase	Q8VDG5|PPCS_MOUSE	0.522	1.43594	0.0710489	0.902	FALSE	FALSE	-0.261	0.261	-0.522
Nardilysin	Q8BHG1|NRDC_MOUSE	1.21	2.31338	0.0714635	0.902	FALSE	FALSE	-0.605	0.605	-1.21
Phospholipid hydroperoxide glutathione peroxidase	O70325|GPX4_MOUSE	1.32	2.49666	0.0717806	0.902	FALSE	FALSE	-0.659	0.659	-1.32
Complement component receptor 1-like protein	Q64735|CR1L_MOUSE	0.292	1.22434	0.0719651	0.903	FALSE	FALSE	-0.146	0.146	-0.292
Tropomyosin alpha-4 chain	Q6IRU2|TPM4_MOUSE	-0.621	0.65022	0.0721878	0.903	FALSE	FALSE	0.311	-0.311	0.621
Leukotriene A-4 hydrolase	P24527|LKHA4_MOUSE	-0.294	0.815637	0.0722393	0.903	FALSE	FALSE	0.147	-0.147	0.294
Caldesmon 1	tr|E9QA15|E9QA15_MOUSE	0.438	1.35472	0.0726025	0.903	FALSE	FALSE	-0.219	0.219	-0.438
40S ribosomal protein S5	P97461|RS5_MOUSE	-0.272	0.828171	0.072732	0.903	FALSE	FALSE	0.136	-0.136	0.272
Synaptic vesicle membrane protein VAT-1 homolog	Q62465|VAT1_MOUSE	0.672	1.59328	0.073028	0.903	FALSE	FALSE	-0.336	0.336	-0.672
Adhesion G protein-coupled receptor L2	Q8JZZ7|AGRL2_MOUSE	-1.26	0.417544	0.0732795	0.904	FALSE	FALSE	0.631	-0.631	1.26
TAR DNA-binding protein 43	Q921F2|TADBP_MOUSE	-0.425	0.744839	0.0744652	0.905	FALSE	FALSE	0.212	-0.212	0.425
Heterogeneous nuclear ribonucleoproteins A2/B1	O88569|ROA2_MOUSE	-0.292	0.816769	0.0745483	0.905	FALSE	FALSE	0.146	-0.146	0.292
Pyrethroid hydrolase Ces2e	Q8BK48|EST2E_MOUSE	0.591	1.50629	0.0747074	0.905	FALSE	FALSE	-0.295	0.295	-0.591
Protein phosphatase 1B	P36993|PPM1B_MOUSE	1.34	2.53151	0.0750718	0.905	FALSE	FALSE	-0.668	0.668	-1.34
Transmembrane protein 19	Q91W52|TMM19_MOUSE	1.12	2.17347	0.0750784	0.905	FALSE	FALSE	-0.56	0.56	-1.12
Dolichyl-diphosphooligosaccharide--protein glycosyltransferase subunit 1	Q91YQ5|RPN1_MOUSE	-0.375	0.771105	0.0753164	0.905	FALSE	FALSE	0.187	-0.187	0.375
Sulfide:quinone oxidoreductase mitochondrial	Q9R112|SQOR_MOUSE	-0.511	0.701736	0.0757643	0.906	FALSE	FALSE	0.255	-0.255	0.511
40S ribosomal protein S25	P62852|RS25_MOUSE	-0.27	0.82932	0.0758094	0.906	FALSE	FALSE	0.135	-0.135	0.27
Ubiquitin carboxyl-terminal hydrolase 34	Q6ZQ93|UBP34_MOUSE	-1.76	0.295248	0.0761337	0.906	FALSE	FALSE	0.882	-0.882	1.76
Adenosine 5'-monophosphoramidase HINT2	Q9D0S9|HINT2_MOUSE	-0.553	0.681601	0.0762615	0.906	FALSE	FALSE	0.276	-0.276	0.553
60S ribosomal protein L14	Q9CR57|RL14_MOUSE	-0.257	0.836826	0.0764311	0.906	FALSE	FALSE	0.129	-0.129	0.257
Hexokinase-1	P17710|HXK1_MOUSE	1.55	2.92817	0.0766821	0.906	FALSE	FALSE	-0.777	0.777	-1.55
Acyl-coenzyme A synthetase ACSM1 mitochondrial	Q91VA0|ACSM1_MOUSE	-0.481	0.716481	0.0768495	0.906	FALSE	FALSE	0.241	-0.241	0.481
Quinone oxidoreductase	P47199|QOR_MOUSE	0.449	1.36509	0.0772778	0.907	FALSE	FALSE	-0.225	0.225	-0.449
Methyltransferase-like 7A1	tr|Q8C6B0|Q8C6B0_MOUSE	0.222	1.16635	0.0779596	0.907	FALSE	FALSE	-0.111	0.111	-0.222
Eukaryotic translation initiation factor 3 subunit K	Q9DBZ5|EIF3K_MOUSE	1.53	2.88786	0.0782405	0.907	FALSE	FALSE	-0.764	0.764	-1.53
MICOS complex subunit Mic19	Q9CRB9|MIC19_MOUSE	0.511	1.42504	0.0782514	0.907	FALSE	FALSE	-0.255	0.255	-0.511
26S proteasome non-ATPase regulatory subunit 12	Q9D8W5|PSD12_MOUSE	0.696	1.62001	0.078442	0.908	FALSE	FALSE	-0.348	0.348	-0.696
Protein disulfide-isomerase A6	Q922R8|PDIA6_MOUSE	-0.466	0.723969	0.0785621	0.908	FALSE	FALSE	0.233	-0.233	0.466
APOBEC1 complementation factor	Q5YD48|A1CF_MOUSE	0.62	1.53688	0.0786183	0.908	FALSE	FALSE	-0.31	0.31	-0.62
Tropomyosin alpha-3 chain	P21107|TPM3_MOUSE	-0.296	0.814508	0.0786784	0.908	FALSE	FALSE	0.148	-0.148	0.296
Glycerol-3-phosphate dehydrogenase mitochondrial	Q64521|GPDM_MOUSE	-0.59	0.664343	0.0789214	0.908	FALSE	FALSE	0.295	-0.295	0.59
Lysosome-associated membrane glycoprotein 2	P17047|LAMP2_MOUSE	-0.252	0.839731	0.0795874	0.908	FALSE	FALSE	0.126	-0.126	0.252
Vitamin K epoxide reductase complex subunit 1	Q9CRC0|VKOR1_MOUSE	0.304	1.23456	0.0797324	0.908	FALSE	FALSE	-0.152	0.152	-0.304
Cytochrome P450 2D26	Q8CIM7|CP2DQ_MOUSE	0.426	1.3435	0.0797394	0.908	FALSE	FALSE	-0.213	0.213	-0.426
Putative hydrolase RBBP9	O88851|RBBP9_MOUSE	-1.2	0.435275	0.0802363	0.909	FALSE	FALSE	0.598	-0.598	1.2
COP9 signalosome complex subunit 1	Q99LD4|CSN1_MOUSE	1.59	3.01049	0.0803413	0.909	FALSE	FALSE	-0.796	0.796	-1.59
Solute carrier organic anion transporter family member 1B2	Q9JJL3|SO1B2_MOUSE	-0.313	0.804966	0.0806007	0.909	FALSE	FALSE	0.157	-0.157	0.313
Protein TOPAZ1	E5FYH1|TOPZ1_MOUSE	-0.432	0.741234	0.0807282	0.909	FALSE	FALSE	0.216	-0.216	0.432
Minor histocompatibility antigen H13	Q9D8V0|HM13_MOUSE	-0.618	0.651574	0.080926	0.909	FALSE	FALSE	0.309	-0.309	0.618
Mitochondrial coenzyme A transporter SLC25A42	Q8R0Y8|S2542_MOUSE	-0.434	0.740207	0.0809309	0.909	FALSE	FALSE	0.217	-0.217	0.434
Protein sel-1 homolog 1	Q9Z2G6|SE1L1_MOUSE	-1.88	0.271684	0.0810775	0.909	FALSE	FALSE	0.942	-0.942	1.88
O-phosphoseryl-tRNA(Sec) selenium transferase	Q6P6M7|SPCS_MOUSE	1.05	2.07053	0.0811092	0.909	FALSE	FALSE	-0.526	0.526	-1.05
Proteasome adapter and scaffold protein ECM29	Q6PDI5|ECM29_MOUSE	-1.43	0.371131	0.0811905	0.909	FALSE	FALSE	0.714	-0.714	1.43
Beta-glucuronidase	P12265|BGLR_MOUSE	-1.35	0.392292	0.0813613	0.91	FALSE	FALSE	0.675	-0.675	1.35
SPRY domain-containing protein 4	Q91WK1|SPRY4_MOUSE	0.457	1.37268	0.0814347	0.91	FALSE	FALSE	-0.229	0.229	-0.457
Elongation of very long chain fatty acids protein 5	Q8BHI7|ELOV5_MOUSE	1.2	2.2974	0.0817116	0.91	FALSE	FALSE	-0.598	0.598	-1.2
Transmembrane emp24 domain-containing protein 9	Q99KF1|TMED9_MOUSE	-2.49	0.178006	0.081954	0.91	FALSE	FALSE	1.24	-1.24	2.49
Alkylglycerol monooxygenase	Q8BS35|ALKMO_MOUSE	0.574	1.48865	0.0820821	0.91	FALSE	FALSE	-0.287	0.287	-0.574
Hydroxysteroid dehydrogenase-like protein 2	Q2TPA8|HSDL2_MOUSE	0.423	1.34071	0.0823788	0.91	FALSE	FALSE	-0.212	0.212	-0.423
Ornithine aminotransferase mitochondrial	P29758|OAT_MOUSE	0.676	1.5977	0.0824826	0.91	FALSE	FALSE	-0.338	0.338	-0.676
Cadherin-2	P15116|CADH2_MOUSE	1.04	2.05623	0.0828792	0.911	FALSE	FALSE	-0.519	0.519	-1.04
Delta(24)-sterol reductase	Q8VCH6|DHC24_MOUSE	0.834	1.78262	0.0836226	0.911	FALSE	FALSE	-0.417	0.417	-0.834
Zinc finger CCCH-type antiviral protein 1	Q3UPF5|ZCCHV_MOUSE	1.59	3.01049	0.0836599	0.911	FALSE	FALSE	-0.795	0.795	-1.59
Glyoxylate reductase/hydroxypyruvate reductase	Q91Z53|GRHPR_MOUSE	-0.248	0.842063	0.0838648	0.911	FALSE	FALSE	0.124	-0.124	0.248
Collagen alpha-2(I) chain	Q01149|CO1A2_MOUSE	-0.401	0.757333	0.0839695	0.911	FALSE	FALSE	0.2	-0.2	0.401
Ubiquitin-like modifier-activating enzyme 1	Q02053|UBA1_MOUSE	-0.244	0.844401	0.0839866	0.911	FALSE	FALSE	0.122	-0.122	0.244
Keratin type II cytoskeletal 1	P04104|K2C1_MOUSE	1.3	2.46229	0.0845379	0.912	FALSE	FALSE	-0.651	0.651	-1.3
Bifunctional purine biosynthesis protein ATIC	Q9CWJ9|PUR9_MOUSE	-0.321	0.800515	0.0849941	0.912	FALSE	FALSE	0.161	-0.161	0.321
Casein kinase II subunit beta	P67871|CSK2B_MOUSE	-2.13	0.228458	0.0851822	0.912	FALSE	FALSE	1.07	-1.07	2.13
Cytosolic 10-formyltetrahydrofolate dehydrogenase	Q8R0Y6|AL1L1_MOUSE	0.305	1.23542	0.0854934	0.912	FALSE	FALSE	-0.152	0.152	-0.305
Sterol carrier protein 2	P32020|SCP2_MOUSE	0.296	1.22774	0.085578	0.912	FALSE	FALSE	-0.148	0.148	-0.296
F-box only protein 6	Q9QZN4|FBX6_MOUSE	0.645	1.56374	0.0856835	0.912	FALSE	FALSE	-0.323	0.323	-0.645
Protein disulfide-isomerase A5	Q921X9|PDIA5_MOUSE	-0.552	0.682074	0.0861708	0.913	FALSE	FALSE	0.276	-0.276	0.552
Phytanoyl-CoA dioxygenase domain-containing protein 1	Q9DB26|PHYD1_MOUSE	0.83	1.77769	0.0862305	0.913	FALSE	FALSE	-0.415	0.415	-0.83
60S ribosomal protein L15	Q9CZM2|RL15_MOUSE	-0.251	0.840314	0.0872111	0.913	FALSE	FALSE	0.126	-0.126	0.251
Keratin type II cytoskeletal 2 oral	Q3UV17|K22O_MOUSE	0.628	1.54542	0.0872207	0.913	FALSE	FALSE	-0.314	0.314	-0.628
Methylthioribose-1-phosphate isomerase	Q9CQT1|MTNA_MOUSE	-0.469	0.722465	0.0875881	0.914	FALSE	FALSE	0.235	-0.235	0.469
Heat shock 70 kDa protein 1A	Q61696|HS71A_MOUSE	-1.1	0.466516	0.0877998	0.914	FALSE	FALSE	0.551	-0.551	1.1
Heat shock 70 kDa protein 1B	P17879|HS71B_MOUSE	-1.1	0.466516	0.0877998	0.914	FALSE	FALSE	0.551	-0.551	1.1
Regulator of microtubule dynamics protein 2	Q8BSE0|RMD2_MOUSE	0.621	1.53794	0.0880273	0.914	FALSE	FALSE	-0.31	0.31	-0.621
Calponin-3	Q9DAW9|CNN3_MOUSE	0.873	1.83147	0.0886915	0.914	FALSE	FALSE	-0.437	0.437	-0.873
Eukaryotic initiation factor 4A-I	P60843|IF4A1_MOUSE	-0.306	0.808881	0.0887181	0.914	FALSE	FALSE	0.153	-0.153	0.306
Dolichyl-diphosphooligosaccharide--protein glycosyltransferase subunit 2	Q9DBG6|RPN2_MOUSE	-0.302	0.811127	0.0894235	0.915	FALSE	FALSE	0.151	-0.151	0.302
FAS-associated factor 2	Q3TDN2|FAF2_MOUSE	0.546	1.46003	0.0895661	0.915	FALSE	FALSE	-0.273	0.273	-0.546
Peroxisomal succinyl-coenzyme A thioesterase	Q8BWN8|ACOT4_MOUSE	1.57	2.96905	0.0900131	0.915	FALSE	FALSE	-0.785	0.785	-1.57
cAMP-dependent protein kinase type I-alpha regulatory subunit	Q9DBC7|KAP0_MOUSE	-1.56	0.339151	0.0901725	0.915	FALSE	FALSE	0.778	-0.778	1.56
Charged multivesicular body protein 2a	Q9DB34|CHM2A_MOUSE	1.71	3.27161	0.0909525	0.915	FALSE	FALSE	-0.855	0.855	-1.71
Protein archease	Q505B7|ARCH_MOUSE	-2.01	0.248273	0.0913835	0.916	FALSE	FALSE	1.01	-1.01	2.01
Protein FAM162A	Q9D6U8|F162A_MOUSE	1.4	2.63902	0.0920617	0.916	FALSE	FALSE	-0.7	0.7	-1.4
Collagen alpha-2(VI) chain	Q02788|CO6A2_MOUSE	-0.594	0.662504	0.0928929	0.917	FALSE	FALSE	0.297	-0.297	0.594
Vacuolar protein sorting-associated protein 26A	P40336|VP26A_MOUSE	1.76	3.38698	0.0929681	0.917	FALSE	FALSE	-0.879	0.879	-1.76
NAD-dependent protein deacetylase sirtuin-3	Q8R104|SIR3_MOUSE	-1.65	0.31864	0.0931385	0.917	FALSE	FALSE	0.827	-0.827	1.65
T-complex protein 1 subunit zeta	P80317|TCPZ_MOUSE	-0.258	0.836246	0.0935142	0.917	FALSE	FALSE	0.129	-0.129	0.258
Cytochrome P450 1A2	P00186|CP1A2_MOUSE	-0.51	0.702222	0.0938506	0.917	FALSE	FALSE	0.255	-0.255	0.51
Liver carboxylesterase 1	Q8VCC2|EST1_MOUSE	0.73	1.65864	0.0941756	0.917	FALSE	FALSE	-0.365	0.365	-0.73
Eukaryotic initiation factor 4A-III	Q91VC3|IF4A3_MOUSE	-1.03	0.48971	0.0942774	0.917	FALSE	FALSE	0.514	-0.514	1.03
60S acidic ribosomal protein P2	P99027|RLA2_MOUSE	-0.255	0.837987	0.0945209	0.917	FALSE	FALSE	0.128	-0.128	0.255
Pro-cathepsin H	P49935|CATH_MOUSE	-0.288	0.819037	0.094782	0.918	FALSE	FALSE	0.144	-0.144	0.288
Lipolysis-stimulated lipoprotein receptor	Q99KG5|LSR_MOUSE	-0.695	0.617709	0.0949123	0.918	FALSE	FALSE	0.348	-0.348	0.695
Uroporphyrinogen decarboxylase	P70697|DCUP_MOUSE	-0.424	0.745355	0.094926	0.918	FALSE	FALSE	0.212	-0.212	0.424
Isocitrate dehydrogenase [NAD] subunit gamma 1 mitochondrial	P70404|IDHG1_MOUSE	-1.69	0.309927	0.0950036	0.918	FALSE	FALSE	0.843	-0.843	1.69
Translocon-associated protein subunit delta	Q62186|SSRD_MOUSE	-0.455	0.72951	0.0953655	0.918	FALSE	FALSE	0.228	-0.228	0.455
Succinate dehydrogenase [ubiquinone] iron-sulfur subunit mitochondrial	Q9CQA3|SDHB_MOUSE	0.244	1.18427	0.0957157	0.918	FALSE	FALSE	-0.122	0.122	-0.244
Importin-4	Q8VI75|IPO4_MOUSE	1.24	2.36199	0.0957277	0.918	FALSE	FALSE	-0.622	0.622	-1.24
60S ribosomal protein L10a	P53026|RL10A_MOUSE	-0.274	0.827023	0.0960055	0.918	FALSE	FALSE	0.137	-0.137	0.274
26S proteasome non-ATPase regulatory subunit 2	Q8VDM4|PSMD2_MOUSE	0.216	1.16151	0.096227	0.918	FALSE	FALSE	-0.108	0.108	-0.216
Keratin type II cytoskeletal 2 epidermal	Q3TTY5|K22E_MOUSE	1.29	2.44528	0.0963623	0.918	FALSE	FALSE	-0.644	0.644	-1.29
Epidermal growth factor receptor	Q01279|EGFR_MOUSE	-0.692	0.618995	0.0965478	0.918	FALSE	FALSE	0.346	-0.346	0.692
Serine/threonine-protein kinase SMG1	Q8BKX6|SMG1_MOUSE	-1.61	0.327598	0.0965903	0.918	FALSE	FALSE	0.804	-0.804	1.61
3 beta-hydroxysteroid dehydrogenase type 7	Q9EQC1|3BHS7_MOUSE	0.601	1.51677	0.0967104	0.918	FALSE	FALSE	-0.301	0.301	-0.601
N(G) N(G)-dimethylarginine dimethylaminohydrolase 1	Q9CWS0|DDAH1_MOUSE	0.761	1.69466	0.0971858	0.919	FALSE	FALSE	-0.38	0.38	-0.761
Prefoldin subunit 5	Q9WU28|PFD5_MOUSE	0.449	1.36509	0.097204	0.919	FALSE	FALSE	-0.224	0.224	-0.449
Tubulin alpha-1C chain	P68373|TBA1C_MOUSE	2.18	4.53154	0.0976451	0.919	FALSE	FALSE	-1.09	1.09	-2.18
40S ribosomal protein S21	Q9CQR2|RS21_MOUSE	-0.256	0.837406	0.0978139	0.919	FALSE	FALSE	0.128	-0.128	0.256
Phosphatidylinositol transfer protein alpha isoform	P53810|PIPNA_MOUSE	1.36	2.56685	0.0982683	0.919	FALSE	FALSE	-0.682	0.682	-1.36
Collagen type VI alpha 3	tr|E9PWQ3|E9PWQ3_MOUSE	-0.407	0.75419	0.0984415	0.919	FALSE	FALSE	0.203	-0.203	0.407
Cathepsin Z	Q9WUU7|CATZ_MOUSE	-0.424	0.745355	0.0987959	0.92	FALSE	FALSE	0.212	-0.212	0.424
Protein disulfide-isomerase A3	P27773|PDIA3_MOUSE	-0.308	0.807761	0.098945	0.92	FALSE	FALSE	0.154	-0.154	0.308
Guanylate kinase	Q64520|KGUA_MOUSE	-2.18	0.220676	0.0993164	0.92	FALSE	FALSE	1.09	-1.09	2.18
Ubiquitin carboxyl-terminal hydrolase 4	P35123|UBP4_MOUSE	0.75	1.68179	0.0998051	0.92	FALSE	FALSE	-0.375	0.375	-0.75
1-acyl-sn-glycerol-3-phosphate acyltransferase beta	Q8K3K7|PLCB_MOUSE	0.482	1.39668	0.100245	0.92	FALSE	FALSE	-0.241	0.241	-0.482
Desmin	P31001|DESM_MOUSE	-1.19	0.438303	0.100293	0.92	FALSE	FALSE	0.593	-0.593	1.19
Nestin	Q6P5H2|NEST_MOUSE	1.56	2.94854	0.100324	0.92	FALSE	FALSE	-0.78	0.78	-1.56
Fatty acid synthase	P19096|FAS_MOUSE	0.652	1.57135	0.101227	0.921	FALSE	FALSE	-0.326	0.326	-0.652
Peptidyl-prolyl cis-trans isomerase B	P24369|PPIB_MOUSE	-0.399	0.758384	0.101487	0.921	FALSE	FALSE	0.199	-0.199	0.399
60S ribosomal protein L22-like 1	Q9D7S7|RL22L_MOUSE	-1.11	0.463294	0.101755	0.921	FALSE	FALSE	0.555	-0.555	1.11
Protein FAM210B mitochondrial	Q9D8B6|F210B_MOUSE	-2.92	0.132127	0.102055	0.921	FALSE	FALSE	1.46	-1.46	2.92
DnaJ homolog subfamily C member 11	Q5U458|DJC11_MOUSE	-0.456	0.729005	0.102658	0.921	FALSE	FALSE	0.228	-0.228	0.456
Xanthine dehydrogenase/oxidase	Q00519|XDH_MOUSE	0.337	1.26313	0.102896	0.921	FALSE	FALSE	-0.169	0.169	-0.337
Myb-binding protein 1A	Q7TPV4|MBB1A_MOUSE	-0.461	0.726483	0.103643	0.922	FALSE	FALSE	0.23	-0.23	0.461
Heat shock protein HSP 90-alpha	P07901|HS90A_MOUSE	-0.217	0.860353	0.103845	0.922	FALSE	FALSE	0.109	-0.109	0.217
Tripeptidyl-peptidase 2	Q64514|TPP2_MOUSE	0.336	1.26225	0.104142	0.922	FALSE	FALSE	-0.168	0.168	-0.336
Cytochrome P450 2C70	Q91W64|CP270_MOUSE	-0.757	0.591726	0.104284	0.922	FALSE	FALSE	0.379	-0.379	0.757
Annexin A7	Q07076|ANXA7_MOUSE	-0.648	0.638164	0.104907	0.922	FALSE	FALSE	0.324	-0.324	0.648
Haloacid dehalogenase-like hydrolase domain-containing protein 3	Q9CYW4|HDHD3_MOUSE	-0.342	0.788947	0.105349	0.923	FALSE	FALSE	0.171	-0.171	0.342
Glutathione S-transferase A4	P24472|GSTA4_MOUSE	0.682	1.60436	0.105744	0.923	FALSE	FALSE	-0.341	0.341	-0.682
Vigilin	Q8VDJ3|VIGLN_MOUSE	-0.244	0.844401	0.106026	0.923	FALSE	FALSE	0.122	-0.122	0.244
60S ribosomal protein L34	Q9D1R9|RL34_MOUSE	-0.525	0.694959	0.106444	0.923	FALSE	FALSE	0.262	-0.262	0.525
Nucleoprotein TPR	F6ZDS4|TPR_MOUSE	-0.703	0.614293	0.106758	0.923	FALSE	FALSE	0.351	-0.351	0.703
Glutaminase liver isoform mitochondrial	Q571F8|GLSL_MOUSE	0.456	1.37173	0.107186	0.923	FALSE	FALSE	-0.228	0.228	-0.456
GTP-binding protein SAR1a	P36536|SAR1A_MOUSE	0.379	1.30044	0.107403	0.923	FALSE	FALSE	-0.189	0.189	-0.379
40S ribosomal protein S18	tr|F6YVP7|F6YVP7_MOUSE	-0.258	0.836246	0.107782	0.924	FALSE	FALSE	0.129	-0.129	0.258
40S ribosomal protein S18 .1	tr|A0A1Y7VKY1|A0A1Y7VKY1_MOUSE	-0.258	0.836246	0.107782	0.924	FALSE	FALSE	0.129	-0.129	0.258
40S ribosomal protein S18 .2	P62270|RS18_MOUSE	-0.258	0.836246	0.107782	0.924	FALSE	FALSE	0.129	-0.129	0.258
Peroxisomal trans-2-enoyl-CoA reductase	Q99MZ7|PECR_MOUSE	0.374	1.29594	0.107791	0.924	FALSE	FALSE	-0.187	0.187	-0.374
Serine/threonine-protein phosphatase 2A catalytic subunit beta isoform	P62715|PP2AB_MOUSE	0.411	1.32961	0.10792	0.924	FALSE	FALSE	-0.205	0.205	-0.411
Aldehyde dehydrogenase cytosolic 1	O35945|AL1A7_MOUSE	0.532	1.44593	0.108022	0.924	FALSE	FALSE	-0.266	0.266	-0.532
Plasminogen	P20918|PLMN_MOUSE	-0.891	0.53924	0.108035	0.924	FALSE	FALSE	0.446	-0.446	0.891
Prostaglandin E synthase 2	Q8BWM0|PGES2_MOUSE	-0.777	0.583579	0.108318	0.924	FALSE	FALSE	0.388	-0.388	0.777
60S ribosomal protein L7	P14148|RL7_MOUSE	-0.229	0.853226	0.109095	0.924	FALSE	FALSE	0.114	-0.114	0.229
Translationally-controlled tumor protein	P63028|TCTP_MOUSE	-0.264	0.832776	0.109181	0.924	FALSE	FALSE	0.132	-0.132	0.264
CDGSH iron-sulfur domain-containing protein 1	Q91WS0|CISD1_MOUSE	0.304	1.23456	0.109645	0.924	FALSE	FALSE	-0.152	0.152	-0.304
Lysophosphatidylserine lipase ABHD12	Q99LR1|ABD12_MOUSE	1.09	2.12874	0.110257	0.925	FALSE	FALSE	-0.547	0.547	-1.09
Carboxylesterase 1D	Q8VCT4|EST1D_MOUSE	0.445	1.36131	0.11033	0.925	FALSE	FALSE	-0.222	0.222	-0.445
S-adenosylhomocysteine hydrolase-like protein 1	Q80SW1|SAHH2_MOUSE	-1.54	0.343885	0.110392	0.925	FALSE	FALSE	0.769	-0.769	1.54
Probable N-acetyltransferase CML1	Q9JIZ0|CMLO1_MOUSE	-0.39	0.76313	0.110549	0.925	FALSE	FALSE	0.195	-0.195	0.39
Mitochondrial potassium channel ATP-binding subunit	Q9CXJ4|MITOS_MOUSE	-2.56	0.169576	0.110993	0.925	FALSE	FALSE	1.28	-1.28	2.56
Nuclear pore complex protein Nup98-Nup96	Q6PFD9|NUP98_MOUSE	-1.83	0.281265	0.111004	0.925	FALSE	FALSE	0.917	-0.917	1.83
Eukaryotic translation initiation factor 3 subunit H	Q91WK2|EIF3H_MOUSE	-0.434	0.740207	0.11104	0.925	FALSE	FALSE	0.217	-0.217	0.434
Peroxisomal coenzyme A diphosphatase NUDT7	Q99P30|NUDT7_MOUSE	-0.454	0.730016	0.111124	0.925	FALSE	FALSE	0.227	-0.227	0.454
Ribosome-binding protein 1	Q99PL5|RRBP1_MOUSE	-0.316	0.803294	0.11128	0.925	FALSE	FALSE	0.158	-0.158	0.316
Spliceosome RNA helicase Ddx39b	Q9Z1N5|DX39B_MOUSE	-0.285	0.820742	0.111298	0.925	FALSE	FALSE	0.142	-0.142	0.285
Mitochondrial amidoxime-reducing component 1	Q9CW42|MARC1_MOUSE	0.272	1.20748	0.111328	0.925	FALSE	FALSE	-0.136	0.136	-0.272
Coiled-coil domain-containing protein 90B mitochondrial	Q8C3X2|CC90B_MOUSE	1.31	2.47942	0.111366	0.925	FALSE	FALSE	-0.653	0.653	-1.31
Endoplasmin	P08113|ENPL_MOUSE	-0.378	0.769504	0.111988	0.925	FALSE	FALSE	0.189	-0.189	0.378
Neural Wiskott-Aldrich syndrome protein	Q91YD9|WASL_MOUSE	0.497	1.41128	0.112184	0.925	FALSE	FALSE	-0.248	0.248	-0.497
High mobility group protein B1	P63158|HMGB1_MOUSE	-0.297	0.813943	0.112471	0.925	FALSE	FALSE	0.148	-0.148	0.297
ADP-ribosylation factor 1	P84078|ARF1_MOUSE	-0.223	0.856782	0.1127	0.926	FALSE	FALSE	0.112	-0.112	0.223
Elongation factor Tu mitochondrial	Q8BFR5|EFTU_MOUSE	0.235	1.17691	0.112938	0.926	FALSE	FALSE	-0.118	0.118	-0.235
Tetratricopeptide repeat protein 39C	Q8VE09|TT39C_MOUSE	1.38	2.60268	0.112954	0.926	FALSE	FALSE	-0.691	0.691	-1.38
Vesicle-associated membrane protein 8	O70404|VAMP8_MOUSE	1.6	3.03143	0.113084	0.926	FALSE	FALSE	-0.801	0.801	-1.6
40S ribosomal protein S27-like	Q6ZWY3|RS27L_MOUSE	-0.22	0.858565	0.113165	0.926	FALSE	FALSE	0.11	-0.11	0.22
Isochorismatase domain-containing protein 1	Q91V64|ISOC1_MOUSE	0.263	1.19997	0.11318	0.926	FALSE	FALSE	-0.131	0.131	-0.263
40S ribosomal protein SA	P14206|RSSA_MOUSE	-0.236	0.849096	0.11329	0.926	FALSE	FALSE	0.118	-0.118	0.236
Enoyl-[acyl-carrier-protein] reductase mitochondrial	Q9DCS3|MECR_MOUSE	0.778	1.71475	0.113666	0.926	FALSE	FALSE	-0.389	0.389	-0.778
Estradiol 17-beta-dehydrogenase 11	Q9EQ06|DHB11_MOUSE	0.416	1.33422	0.113857	0.926	FALSE	FALSE	-0.208	0.208	-0.416
Malignant fibrous histiocytoma-amplified sequence 1 homolog	Q3V1N1|MFHA1_MOUSE	-2.6	0.164938	0.114127	0.926	FALSE	FALSE	1.3	-1.3	2.6
Carnitine O-acetyltransferase	P47934|CACP_MOUSE	1.41	2.65737	0.114345	0.926	FALSE	FALSE	-0.705	0.705	-1.41
60S ribosomal protein L7a	P12970|RL7A_MOUSE	-0.236	0.849096	0.114363	0.926	FALSE	FALSE	0.118	-0.118	0.236
Choline-phosphate cytidylyltransferase A	P49586|PCY1A_MOUSE	0.473	1.38799	0.114388	0.926	FALSE	FALSE	-0.236	0.236	-0.473
Predicted gene 7298	tr|A0A0N4SVU1|A0A0N4SVU1_MOUSE	1.61	3.05252	0.114502	0.926	FALSE	FALSE	-0.805	0.805	-1.61
Kynurenine 3-monooxygenase	Q91WN4|KMO_MOUSE	-0.437	0.738669	0.114556	0.926	FALSE	FALSE	0.219	-0.219	0.437
Death-associated protein 1	Q91XC8|DAP1_MOUSE	0.922	1.89474	0.114684	0.926	FALSE	FALSE	-0.461	0.461	-0.922
UDP-glucuronosyltransferase	tr|Q8K154|Q8K154_MOUSE	0.311	1.24057	0.114795	0.926	FALSE	FALSE	-0.155	0.155	-0.311
Nucleosome assembly protein 1-like 4	Q78ZA7|NP1L4_MOUSE	-0.721	0.606677	0.115137	0.926	FALSE	FALSE	0.361	-0.361	0.721
Alpha-tocopherol transfer protein	Q8BWP5|TTPA_MOUSE	0.464	1.37936	0.115536	0.927	FALSE	FALSE	-0.232	0.232	-0.464
39S ribosomal protein L37 mitochondrial	Q921S7|RM37_MOUSE	3.05	8.28212	0.115675	0.927	FALSE	FALSE	-1.53	1.53	-3.05
Galectin-1	P16045|LEG1_MOUSE	0.775	1.71119	0.117011	0.927	FALSE	FALSE	-0.387	0.387	-0.775
Protein ABHD14B	Q8VCR7|ABHEB_MOUSE	0.289	1.22179	0.117494	0.927	FALSE	FALSE	-0.145	0.145	-0.289
26S proteasome non-ATPase regulatory subunit 13	Q9WVJ2|PSD13_MOUSE	0.313	1.24229	0.117607	0.927	FALSE	FALSE	-0.156	0.156	-0.313
ATP synthase subunit gamma mitochondrial	Q91VR2|ATPG_MOUSE	0.204	1.15189	0.118144	0.928	FALSE	FALSE	-0.102	0.102	-0.204
Gephyrin	Q8BUV3|GEPH_MOUSE	0.6	1.51572	0.118164	0.928	FALSE	FALSE	-0.3	0.3	-0.6
3-alpha-hydroxysteroid dehydrogenase type 1	tr|Q91WT7|Q91WT7_MOUSE	-0.338	0.791137	0.118272	0.928	FALSE	FALSE	0.169	-0.169	0.338
Activated RNA polymerase II transcriptional coactivator p15	P11031|TCP4_MOUSE	-0.488	0.713013	0.118739	0.928	FALSE	FALSE	0.244	-0.244	0.488
ORM1-like protein 2	Q9CQZ0|ORML2_MOUSE	-1.84	0.279322	0.118871	0.928	FALSE	FALSE	0.921	-0.921	1.84
Calcium-binding mitochondrial carrier protein Aralar1	Q8BH59|CMC1_MOUSE	-1.03	0.48971	0.119119	0.928	FALSE	FALSE	0.515	-0.515	1.03
Spermidine synthase	Q64674|SPEE_MOUSE	-1.15	0.450625	0.119158	0.928	FALSE	FALSE	0.573	-0.573	1.15
T-complex protein 1 subunit alpha	P11983|TCPA_MOUSE	0.317	1.24574	0.119356	0.928	FALSE	FALSE	-0.158	0.158	-0.317
Peroxiredoxin-5 mitochondrial	P99029|PRDX5_MOUSE	-0.278	0.824734	0.119496	0.928	FALSE	FALSE	0.139	-0.139	0.278
Tyrosine--tRNA ligase cytoplasmic	Q91WQ3|SYYC_MOUSE	-0.509	0.702709	0.119509	0.928	FALSE	FALSE	0.254	-0.254	0.509
Voltage-dependent anion-selective channel protein 3	Q60931|VDAC3_MOUSE	-0.27	0.82932	0.119553	0.928	FALSE	FALSE	0.135	-0.135	0.27
60S ribosomal protein L31	P62900|RL31_MOUSE	-0.225	0.855595	0.120301	0.928	FALSE	FALSE	0.112	-0.112	0.225
Fructose-bisphosphate aldolase B	Q91Y97|ALDOB_MOUSE	0.365	1.28788	0.120436	0.928	FALSE	FALSE	-0.183	0.183	-0.365
Signal recognition particle 14 kDa protein	P16254|SRP14_MOUSE	-0.319	0.801625	0.121286	0.929	FALSE	FALSE	0.16	-0.16	0.319
MICOS complex subunit Mic60	Q8CAQ8|MIC60_MOUSE	0.217	1.16231	0.121469	0.929	FALSE	FALSE	-0.109	0.109	-0.217
S-formylglutathione hydrolase	Q9R0P3|ESTD_MOUSE	0.27	1.20581	0.121709	0.929	FALSE	FALSE	-0.135	0.135	-0.27
40S ribosomal protein S14	P62264|RS14_MOUSE	-0.228	0.853818	0.121973	0.929	FALSE	FALSE	0.114	-0.114	0.228
Bile salt export pump	Q9QY30|ABCBB_MOUSE	-0.754	0.592957	0.12373	0.929	FALSE	FALSE	0.377	-0.377	0.754
Heterogeneous nuclear ribonucleoprotein A1	P49312|ROA1_MOUSE	-0.577	0.670356	0.123995	0.93	FALSE	FALSE	0.288	-0.288	0.577
Protein adenylyltransferase SelO mitochondrial	Q9DBC0|SELO_MOUSE	1.03	2.04202	0.124026	0.93	FALSE	FALSE	-0.514	0.514	-1.03
F-actin-capping protein subunit alpha-2	P47754|CAZA2_MOUSE	-0.27	0.82932	0.124329	0.93	FALSE	FALSE	0.135	-0.135	0.27
Serine/arginine repetitive matrix protein 2	Q8BTI8|SRRM2_MOUSE	-2.78	0.145592	0.124615	0.93	FALSE	FALSE	1.39	-1.39	2.78
Thymosin beta-4	P20065|TYB4_MOUSE	0.358	1.28165	0.126951	0.93	FALSE	FALSE	-0.179	0.179	-0.358
Peroxisomal membrane protein 11B	Q9Z210|PX11B_MOUSE	1.4	2.63902	0.127366	0.931	FALSE	FALSE	-0.7	0.7	-1.4
Glycerol-3-phosphate dehydrogenase 1-like protein	Q3ULJ0|GPD1L_MOUSE	-0.227	0.85441	0.128199	0.931	FALSE	FALSE	0.113	-0.113	0.227
Serine/threonine-protein kinase MRCK beta	Q7TT50|MRCKB_MOUSE	-1.78	0.291183	0.128375	0.931	FALSE	FALSE	0.89	-0.89	1.78
Immunoglobulin kappa constant	P01837|IGKC_MOUSE	-0.677	0.625465	0.128842	0.931	FALSE	FALSE	0.338	-0.338	0.677
Cytochrome P450 family 2 subfamily c polypeptide 68	tr|K7N6C2|K7N6C2_MOUSE	0.415	1.3333	0.129137	0.931	FALSE	FALSE	-0.207	0.207	-0.415
Steryl-sulfatase	P50427|STS_MOUSE	1.07	2.09943	0.129935	0.931	FALSE	FALSE	-0.537	0.537	-1.07
Glucose-6-phosphate isomerase	P06745|G6PI_MOUSE	-0.337	0.791686	0.130284	0.932	FALSE	FALSE	0.168	-0.168	0.337
Multifunctional protein ADE2	Q9DCL9|PUR6_MOUSE	2.43	5.38893	0.131213	0.932	FALSE	FALSE	-1.21	1.21	-2.43
Programmed cell death protein 6	P12815|PDCD6_MOUSE	-0.359	0.779705	0.131298	0.932	FALSE	FALSE	0.179	-0.179	0.359
Bile acyl-CoA synthetase	Q4LDG0|S27A5_MOUSE	0.302	1.23285	0.131632	0.932	FALSE	FALSE	-0.151	0.151	-0.302
Proteasome assembly chaperone 2	Q9EST4|PSMG2_MOUSE	0.403	1.32225	0.132228	0.932	FALSE	FALSE	-0.202	0.202	-0.403
Coatomer subunit delta	Q5XJY5|COPD_MOUSE	0.83	1.77769	0.132343	0.932	FALSE	FALSE	-0.415	0.415	-0.83
Persulfide dioxygenase ETHE1 mitochondrial	Q9DCM0|ETHE1_MOUSE	0.483	1.39765	0.132976	0.932	FALSE	FALSE	-0.242	0.242	-0.483
Glycerol kinase	Q64516|GLPK_MOUSE	0.554	1.46815	0.133035	0.932	FALSE	FALSE	-0.277	0.277	-0.554
Sarcolemmal membrane-associated protein	Q3URD3|SLMAP_MOUSE	-1.06	0.479632	0.13335	0.932	FALSE	FALSE	0.532	-0.532	1.06
Probable E3 ubiquitin-protein ligase HERC4	Q6PAV2|HERC4_MOUSE	-2.65	0.15932	0.133549	0.932	FALSE	FALSE	1.33	-1.33	2.65
26S proteasome regulatory subunit 6B	P54775|PRS6B_MOUSE	0.272	1.20748	0.133695	0.933	FALSE	FALSE	-0.136	0.136	-0.272
Arylacetamide deacetylase	Q99PG0|AAAD_MOUSE	0.207	1.15429	0.133885	0.933	FALSE	FALSE	-0.103	0.103	-0.207
ATP synthase subunit a	P00848|ATP6_MOUSE	0.362	1.28521	0.134023	0.933	FALSE	FALSE	-0.181	0.181	-0.362
Collagen alpha-2(IV) chain	P08122|CO4A2_MOUSE	-0.522	0.696406	0.134328	0.933	FALSE	FALSE	0.261	-0.261	0.522
m7GpppX diphosphatase	Q9DAR7|DCPS_MOUSE	1.63	3.09513	0.13476	0.933	FALSE	FALSE	-0.815	0.815	-1.63
Cytochrome P450 4A12B	A2A974|CP4CB_MOUSE	-1.67	0.314253	0.134871	0.933	FALSE	FALSE	0.833	-0.833	1.67
ATP-dependent RNA helicase TDRD9	Q14BI7|TDRD9_MOUSE	2.22	4.65893	0.134907	0.933	FALSE	FALSE	-1.11	1.11	-2.22
60S ribosomal protein L27	P61358|RL27_MOUSE	-0.244	0.844401	0.135337	0.933	FALSE	FALSE	0.122	-0.122	0.244
NADPH--cytochrome P450 reductase	P37040|NCPR_MOUSE	0.314	1.24315	0.135342	0.933	FALSE	FALSE	-0.157	0.157	-0.314
60S ribosomal protein L35	Q6ZWV7|RL35_MOUSE	-0.228	0.853818	0.135427	0.933	FALSE	FALSE	0.114	-0.114	0.228
Probable imidazolonepropionase	Q9DBA8|HUTI_MOUSE	0.442	1.35849	0.135469	0.933	FALSE	FALSE	-0.221	0.221	-0.442
39S ribosomal protein L38 mitochondrial	Q8K2M0|RM38_MOUSE	1.24	2.36199	0.135636	0.933	FALSE	FALSE	-0.619	0.619	-1.24
Ras-related protein Rab-11B	P46638|RB11B_MOUSE	-0.541	0.687294	0.135647	0.933	FALSE	FALSE	0.271	-0.271	0.541
Carcinoembryonic antigen-related cell adhesion molecule 1	P31809|CEAM1_MOUSE	-0.428	0.743291	0.135823	0.933	FALSE	FALSE	0.214	-0.214	0.428
Carcinoembryonic antigen-related cell adhesion molecule 2	Q925P2|CEAM2_MOUSE	-0.428	0.743291	0.135823	0.933	FALSE	FALSE	0.214	-0.214	0.428
2-oxoglutarate and iron-dependent oxygenase domain-containing protein 2	Q9CQ04|OGFD2_MOUSE	1.92	3.78423	0.136087	0.933	FALSE	FALSE	-0.959	0.959	-1.92
Cytochrome b5 type B	Q9CQX2|CYB5B_MOUSE	0.294	1.22603	0.136721	0.933	FALSE	FALSE	-0.147	0.147	-0.294
Heat shock 70 kDa protein 4	Q61316|HSP74_MOUSE	0.245	1.18509	0.136863	0.933	FALSE	FALSE	-0.123	0.123	-0.245
Translocating chain-associated membrane protein 1	Q91V04|TRAM1_MOUSE	-0.56	0.678302	0.136965	0.933	FALSE	FALSE	0.28	-0.28	0.56
Junction plakoglobin	Q02257|PLAK_MOUSE	0.516	1.42998	0.137116	0.933	FALSE	FALSE	-0.258	0.258	-0.516
START domain-containing protein 10	Q9JMD3|STA10_MOUSE	0.302	1.23285	0.137205	0.934	FALSE	FALSE	-0.151	0.151	-0.302
28S ribosomal protein S29 mitochondrial	Q9ER88|RT29_MOUSE	1.47	2.77022	0.138079	0.934	FALSE	FALSE	-0.737	0.737	-1.47
Fumarylacetoacetate hydrolase domain-containing protein 2A	Q3TC72|FAHD2_MOUSE	1.13	2.18859	0.138173	0.934	FALSE	FALSE	-0.567	0.567	-1.13
Ran GTPase-activating protein 1	P46061|RAGP1_MOUSE	0.508	1.42208	0.139515	0.934	FALSE	FALSE	-0.254	0.254	-0.508
Protein disulfide-isomerase A4	P08003|PDIA4_MOUSE	-0.327	0.797192	0.139663	0.934	FALSE	FALSE	0.163	-0.163	0.327
Haloacid dehalogenase-like hydrolase domain-containing protein 2	Q3UGR5|HDHD2_MOUSE	-0.619	0.651122	0.140344	0.934	FALSE	FALSE	0.309	-0.309	0.619
Signal peptidase complex catalytic subunit SEC11A	Q9R0P6|SC11A_MOUSE	-0.38	0.768438	0.140565	0.934	FALSE	FALSE	0.19	-0.19	0.38
Vesicular integral-membrane protein VIP36	Q9DBH5|LMAN2_MOUSE	-0.857	0.552099	0.140827	0.934	FALSE	FALSE	0.429	-0.429	0.857
60S ribosomal protein L18a	P62717|RL18A_MOUSE	-0.268	0.83047	0.140843	0.934	FALSE	FALSE	0.134	-0.134	0.268
Cytoplasmic dynein 1 intermediate chain 2	O88487|DC1I2_MOUSE	0.214	1.1599	0.141309	0.935	FALSE	FALSE	-0.107	0.107	-0.214
Glutathione S-transferase Mu 2	P15626|GSTM2_MOUSE	0.771	1.70645	0.141508	0.935	FALSE	FALSE	-0.386	0.386	-0.771
Integrin alpha-5	P11688|ITA5_MOUSE	-1.59	0.332171	0.142285	0.935	FALSE	FALSE	0.794	-0.794	1.59
DnaJ homolog subfamily A member 2	Q9QYJ0|DNJA2_MOUSE	0.197	1.14631	0.14242	0.935	FALSE	FALSE	-0.0985	0.0985	-0.197
Alpha-1-antitrypsin 1-4	Q00897|A1AT4_MOUSE	-0.335	0.792784	0.142484	0.935	FALSE	FALSE	0.168	-0.168	0.335
Malonate--CoA ligase ACSF3 mitochondrial	Q3URE1|ACSF3_MOUSE	0.337	1.26313	0.142656	0.935	FALSE	FALSE	-0.168	0.168	-0.337
Fatty acid-binding protein intestinal	P55050|FABPI_MOUSE	0.659	1.57899	0.142931	0.935	FALSE	FALSE	-0.33	0.33	-0.659
Heterogeneous nuclear ribonucleoprotein K	P61979|HNRPK_MOUSE	-0.21	0.864537	0.143301	0.935	FALSE	FALSE	0.105	-0.105	0.21
Amine oxidase [flavin-containing] B	Q8BW75|AOFB_MOUSE	0.461	1.3765	0.143305	0.935	FALSE	FALSE	-0.231	0.231	-0.461
Dolichyl-diphosphooligosaccharide--protein glycosyltransferase subunit STT3B	Q3TDQ1|STT3B_MOUSE	0.768	1.70291	0.143383	0.935	FALSE	FALSE	-0.384	0.384	-0.768
Eukaryotic translation initiation factor 5B	Q05D44|IF2P_MOUSE	-1.2	0.435275	0.143496	0.935	FALSE	FALSE	0.598	-0.598	1.2
Protein odr-4 homolog	Q4PJX1|ODR4_MOUSE	0.403	1.32225	0.143816	0.935	FALSE	FALSE	-0.201	0.201	-0.403
Neutral cholesterol ester hydrolase 1	Q8BLF1|NCEH1_MOUSE	-0.661	0.63244	0.14456	0.935	FALSE	FALSE	0.33	-0.33	0.661
1 2-dihydroxy-3-keto-5-methylthiopentene dioxygenase	Q99JT9|MTND_MOUSE	-0.634	0.644387	0.144595	0.935	FALSE	FALSE	0.317	-0.317	0.634
SH3 domain-binding glutamic acid-rich-like protein	Q9JJU8|SH3L1_MOUSE	0.442	1.35849	0.144903	0.936	FALSE	FALSE	-0.221	0.221	-0.442
Glutamate dehydrogenase 1 mitochondrial	P26443|DHE3_MOUSE	-0.189	0.877214	0.145019	0.936	FALSE	FALSE	0.0947	-0.0947	0.189
Proteasome subunit alpha type-3	O70435|PSA3_MOUSE	-0.564	0.676424	0.145031	0.936	FALSE	FALSE	0.282	-0.282	0.564
AP-2 complex subunit beta	Q9DBG3|AP2B1_MOUSE	0.25	1.18921	0.145163	0.936	FALSE	FALSE	-0.125	0.125	-0.25
ER membrane protein complex subunit 1	Q8C7X2|EMC1_MOUSE	-0.467	0.723467	0.145363	0.936	FALSE	FALSE	0.234	-0.234	0.467
C-type lectin domain family 4 member F	P70194|CLC4F_MOUSE	-2.07	0.238159	0.145365	0.936	FALSE	FALSE	1.04	-1.04	2.07
Monoglyceride lipase	O35678|MGLL_MOUSE	1.17	2.25012	0.146079	0.936	FALSE	FALSE	-0.583	0.583	-1.17
Dolichyl-diphosphooligosaccharide--protein glycosyltransferase subunit STT3A	P46978|STT3A_MOUSE	-0.535	0.690159	0.146319	0.936	FALSE	FALSE	0.268	-0.268	0.535
Family with sequence similarity 131 member C	tr|A2ADB2|A2ADB2_MOUSE	0.69	1.61328	0.1466	0.936	FALSE	FALSE	-0.345	0.345	-0.69
Cytochrome P450	tr|Q9JKY7|Q9JKY7_MOUSE	0.343	1.26839	0.147029	0.936	FALSE	FALSE	-0.172	0.172	-0.343
Ras-related protein Rab-21	P35282|RAB21_MOUSE	0.484	1.39862	0.147111	0.936	FALSE	FALSE	-0.242	0.242	-0.484
Exportin-1	Q6P5F9|XPO1_MOUSE	-1.71	0.30566	0.14716	0.936	FALSE	FALSE	0.857	-0.857	1.71
Eukaryotic translation initiation factor 2A	Q8BJW6|EIF2A_MOUSE	0.334	1.2605	0.147161	0.936	FALSE	FALSE	-0.167	0.167	-0.334
Heterogeneous nuclear ribonucleoprotein U-like protein 2	Q00PI9|HNRL2_MOUSE	-0.511	0.701736	0.147251	0.936	FALSE	FALSE	0.255	-0.255	0.511
Cysteine sulfinic acid decarboxylase	Q9DBE0|CSAD_MOUSE	0.436	1.35285	0.14748	0.936	FALSE	FALSE	-0.218	0.218	-0.436
Glutamate--cysteine ligase regulatory subunit	O09172|GSH0_MOUSE	-0.229	0.853226	0.148081	0.936	FALSE	FALSE	0.115	-0.115	0.229
GTP cyclohydrolase 1 feedback regulatory protein	P99025|GFRP_MOUSE	0.332	1.25876	0.148146	0.936	FALSE	FALSE	-0.166	0.166	-0.332
Isoleucine--tRNA ligase mitochondrial	Q8BIJ6|SYIM_MOUSE	0.524	1.43794	0.148217	0.936	FALSE	FALSE	-0.262	0.262	-0.524
NADH dehydrogenase [ubiquinone] 1 alpha subcomplex subunit 7	Q9Z1P6|NDUA7_MOUSE	0.47	1.38511	0.148254	0.936	FALSE	FALSE	-0.235	0.235	-0.47
Phenylalanine--tRNA ligase alpha subunit	Q8C0C7|SYFA_MOUSE	0.208	1.15509	0.148576	0.936	FALSE	FALSE	-0.104	0.104	-0.208
Glutathione S-transferase P 1	P19157|GSTP1_MOUSE	-0.654	0.635516	0.148704	0.936	FALSE	FALSE	0.327	-0.327	0.654
Dihydropteridine reductase	Q8BVI4|DHPR_MOUSE	0.311	1.24057	0.14875	0.937	FALSE	FALSE	-0.155	0.155	-0.311
Inorganic pyrophosphatase 2 mitochondrial	Q91VM9|IPYR2_MOUSE	-0.586	0.666187	0.148912	0.937	FALSE	FALSE	0.293	-0.293	0.586
Adenylate kinase 2 mitochondrial	Q9WTP6|KAD2_MOUSE	0.28	1.21419	0.14949	0.937	FALSE	FALSE	-0.14	0.14	-0.28
Interferon-inducible GTPase 1	Q9QZ85|IIGP1_MOUSE	-0.409	0.753145	0.149641	0.937	FALSE	FALSE	0.204	-0.204	0.409
Proteasome subunit alpha type-5	Q9Z2U1|PSA5_MOUSE	0.215	1.1607	0.149671	0.937	FALSE	FALSE	-0.107	0.107	-0.215
Chloride channel accessory 3B	tr|E9PUL3|E9PUL3_MOUSE	0.373	1.29504	0.149849	0.937	FALSE	FALSE	-0.186	0.186	-0.373
Sulfotransferase 2A8	Q8BGL3|ST2A8_MOUSE	-0.687	0.621144	0.150083	0.937	FALSE	FALSE	0.343	-0.343	0.687
Proteasome subunit alpha type-1	Q9R1P4|PSA1_MOUSE	-0.267	0.831046	0.150523	0.937	FALSE	FALSE	0.133	-0.133	0.267
Acetyl-coenzyme A thioesterase	Q9DBK0|ACO12_MOUSE	-1.53	0.346277	0.151105	0.937	FALSE	FALSE	0.765	-0.765	1.53
Kinesin-like protein KIF26B	Q7TNC6|KI26B_MOUSE	0.429	1.3463	0.152733	0.937	FALSE	FALSE	-0.214	0.214	-0.429
Molybdenum cofactor biosynthesis protein 1	Q5RKZ7|MOCS1_MOUSE	0.335	1.26138	0.153689	0.938	FALSE	FALSE	-0.167	0.167	-0.335
Transaldolase	Q93092|TALDO_MOUSE	0.3	1.23114	0.154347	0.938	FALSE	FALSE	-0.15	0.15	-0.3
Ras-related protein Rab-5C	P35278|RAB5C_MOUSE	-0.497	0.708579	0.154649	0.938	FALSE	FALSE	0.249	-0.249	0.497
Nicotinate-nucleotide pyrophosphorylase [carboxylating]	Q91X91|NADC_MOUSE	0.173	1.1274	0.155178	0.938	FALSE	FALSE	-0.0865	0.0865	-0.173
Iron-sulfur clusters transporter ABCB7 mitochondrial	Q61102|ABCB7_MOUSE	0.298	1.22944	0.155527	0.938	FALSE	FALSE	-0.149	0.149	-0.298
Platelet-activating factor acetylhydrolase 2 cytoplasmic	Q8VDG7|PAFA2_MOUSE	2.28	4.85678	0.155893	0.938	FALSE	FALSE	-1.14	1.14	-2.28
Lupus La protein homolog	P32067|LA_MOUSE	0.25	1.18921	0.156914	0.938	FALSE	FALSE	-0.125	0.125	-0.25
PAT complex subunit CCDC47	Q9D024|CCD47_MOUSE	0.329	1.25614	0.15776	0.939	FALSE	FALSE	-0.165	0.165	-0.329
17-beta-hydroxysteroid dehydrogenase type 6	Q9R092|H17B6_MOUSE	1.3	2.46229	0.158025	0.939	FALSE	FALSE	-0.651	0.651	-1.3
Golgi reassembly-stacking protein 2	Q99JX3|GORS2_MOUSE	-0.637	0.643049	0.158045	0.939	FALSE	FALSE	0.319	-0.319	0.637
E3 ubiquitin-protein ligase UBR4	A2AN08|UBR4_MOUSE	0.464	1.37936	0.159482	0.939	FALSE	FALSE	-0.232	0.232	-0.464
Protein NDRG2	Q9QYG0|NDRG2_MOUSE	0.271	1.20664	0.159647	0.939	FALSE	FALSE	-0.136	0.136	-0.271
Cytochrome P450 2B9	P12790|CP2B9_MOUSE	0.645	1.56374	0.160524	0.939	FALSE	FALSE	-0.322	0.322	-0.645
Protoporphyrinogen oxidase	P51175|PPOX_MOUSE	3.27	9.64646	0.160823	0.939	FALSE	FALSE	-1.63	1.63	-3.27
HMG box domain-containing 4	tr|Q80Y32|Q80Y32_MOUSE	-0.748	0.595428	0.160972	0.939	FALSE	FALSE	0.374	-0.374	0.748
Pantetheinase	Q9Z0K8|VNN1_MOUSE	-0.747	0.595841	0.161103	0.939	FALSE	FALSE	0.373	-0.373	0.747
Peroxisomal sarcosine oxidase	Q9D826|SOX_MOUSE	-1.06	0.479632	0.161182	0.939	FALSE	FALSE	0.528	-0.528	1.06
Dynamin-1-like protein	Q8K1M6|DNM1L_MOUSE	-0.312	0.805524	0.161334	0.939	FALSE	FALSE	0.156	-0.156	0.312
Inter-alpha-trypsin inhibitor heavy chain H1	Q61702|ITIH1_MOUSE	-0.882	0.542615	0.16143	0.939	FALSE	FALSE	0.441	-0.441	0.882
TFG protein	tr|Q9Z1A1|Q9Z1A1_MOUSE	-0.388	0.764188	0.161813	0.939	FALSE	FALSE	0.194	-0.194	0.388
Ubiquinone biosynthesis protein COQ9 mitochondrial	Q8K1Z0|COQ9_MOUSE	0.282	1.21588	0.162045	0.939	FALSE	FALSE	-0.141	0.141	-0.282
RNA-splicing ligase RtcB homolog	Q99LF4|RTCB_MOUSE	0.246	1.18591	0.162518	0.94	FALSE	FALSE	-0.123	0.123	-0.246
Acylpyruvase FAHD1 mitochondrial	Q8R0F8|FAHD1_MOUSE	0.485	1.39959	0.163704	0.94	FALSE	FALSE	-0.243	0.243	-0.485
Lysosome-associated membrane glycoprotein 1	P11438|LAMP1_MOUSE	-0.73	0.602904	0.164092	0.94	FALSE	FALSE	0.365	-0.365	0.73
Aldehyde dehydrogenase X mitochondrial	Q9CZS1|AL1B1_MOUSE	0.327	1.2544	0.164299	0.94	FALSE	FALSE	-0.164	0.164	-0.327
Cytochrome c oxidase assembly protein COX20 mitochondrial	Q9D7J4|COX20_MOUSE	0.402	1.32134	0.16479	0.94	FALSE	FALSE	-0.201	0.201	-0.402
3-hydroxyisobutyrate dehydrogenase mitochondrial	Q99L13|3HIDH_MOUSE	0.436	1.35285	0.164922	0.94	FALSE	FALSE	-0.218	0.218	-0.436
Elongation factor 1-alpha 1	P10126|EF1A1_MOUSE	-0.165	0.891929	0.166021	0.94	FALSE	FALSE	0.0823	-0.0823	0.165
Predicted pseudogene 9774	tr|A0A0A6YVU8|A0A0A6YVU8_MOUSE	0.214	1.1599	0.16609	0.94	FALSE	FALSE	-0.107	0.107	-0.214
Proteasomal ubiquitin receptor ADRM1	Q9JKV1|ADRM1_MOUSE	0.214	1.1599	0.16609	0.94	FALSE	FALSE	-0.107	0.107	-0.214
Ras-related protein Rab-1B	Q9D1G1|RAB1B_MOUSE	0.269	1.20497	0.166617	0.94	FALSE	FALSE	-0.135	0.135	-0.269
DNA polymerase delta catalytic subunit	P52431|DPOD1_MOUSE	0.257	1.19499	0.167104	0.941	FALSE	FALSE	-0.128	0.128	-0.257
Slc24a2 protein	tr|Q14BI1|Q14BI1_MOUSE	-0.7	0.615572	0.167264	0.941	FALSE	FALSE	0.35	-0.35	0.7
26S proteasome non-ATPase regulatory subunit 1	Q3TXS7|PSMD1_MOUSE	0.24	1.18099	0.167839	0.941	FALSE	FALSE	-0.12	0.12	-0.24
MMS19 nucleotide excision repair protein homolog	Q9D071|MMS19_MOUSE	-0.511	0.701736	0.167918	0.941	FALSE	FALSE	0.256	-0.256	0.511
Bifunctional glutamate/proline--tRNA ligase	Q8CGC7|SYEP_MOUSE	0.205	1.15269	0.167948	0.941	FALSE	FALSE	-0.102	0.102	-0.205
Annexin A6	P14824|ANXA6_MOUSE	0.203	1.15109	0.168276	0.941	FALSE	FALSE	-0.102	0.102	-0.203
Coatomer subunit zeta-1	P61924|COPZ1_MOUSE	0.259	1.19665	0.168572	0.941	FALSE	FALSE	-0.129	0.129	-0.259
Aldehyde dehydrogenase family 3 member A2	P47740|AL3A2_MOUSE	0.809	1.752	0.168683	0.941	FALSE	FALSE	-0.404	0.404	-0.809
Histone H4	P62806|H4_MOUSE	-0.202	0.869345	0.168914	0.941	FALSE	FALSE	0.101	-0.101	0.202
NADH-ubiquinone oxidoreductase chain 5	P03921|NU5M_MOUSE	-0.508	0.703197	0.169719	0.941	FALSE	FALSE	0.254	-0.254	0.508
Dolichyl-phosphate beta-glucosyltransferase	Q9DB25|ALG5_MOUSE	-1.36	0.389582	0.17014	0.941	FALSE	FALSE	0.68	-0.68	1.36
Immunoglobulin heavy constant mu	P01872|IGHM_MOUSE	-0.633	0.644834	0.17024	0.941	FALSE	FALSE	0.317	-0.317	0.633
Annexin A4	P97429|ANXA4_MOUSE	0.229	1.17202	0.170588	0.941	FALSE	FALSE	-0.114	0.114	-0.229
Myosin-9	Q8VDD5|MYH9_MOUSE	-0.354	0.782412	0.170772	0.941	FALSE	FALSE	0.177	-0.177	0.354
Acyl-coenzyme A thioesterase 13	Q9CQR4|ACO13_MOUSE	0.319	1.24747	0.170931	0.941	FALSE	FALSE	-0.16	0.16	-0.319
Proline dehydrogenase 1 mitochondrial	Q9WU79|PROD_MOUSE	-0.36	0.779165	0.171114	0.941	FALSE	FALSE	0.18	-0.18	0.36
Endoribonuclease LACTB2	Q99KR3|LACB2_MOUSE	0.325	1.25266	0.171278	0.941	FALSE	FALSE	-0.163	0.163	-0.325
Vacuolar protein sorting-associated protein 26B	Q8C0E2|VP26B_MOUSE	-1.09	0.469761	0.171508	0.941	FALSE	FALSE	0.545	-0.545	1.09
Solute carrier family 22 member 1	O08966|S22A1_MOUSE	-0.643	0.64038	0.171808	0.941	FALSE	FALSE	0.321	-0.321	0.643
Protein NipSnap homolog 1	O55125|NIPS1_MOUSE	0.439	1.35566	0.171853	0.941	FALSE	FALSE	-0.22	0.22	-0.439
Medium-chain specific acyl-CoA dehydrogenase mitochondrial	P45952|ACADM_MOUSE	0.358	1.28165	0.172207	0.942	FALSE	FALSE	-0.179	0.179	-0.358
KH domain-containing RNA-binding signal transduction-associated protein 1	Q60749|KHDR1_MOUSE	-0.736	0.600402	0.172288	0.942	FALSE	FALSE	0.368	-0.368	0.736
Sarcoplasmic/endoplasmic reticulum calcium ATPase 2	O55143|AT2A2_MOUSE	-0.193	0.874785	0.172923	0.942	FALSE	FALSE	0.0964	-0.0964	0.193
85/88 kDa calcium-independent phospholipase A2	P97819|PLPL9_MOUSE	-0.908	0.532923	0.172957	0.942	FALSE	FALSE	0.454	-0.454	0.908
NLR family member X1	Q3TL44|NLRX1_MOUSE	1.3	2.46229	0.174113	0.942	FALSE	FALSE	-0.649	0.649	-1.3
UDP-glucuronosyltransferase .4	tr|Q8R084|Q8R084_MOUSE	-0.312	0.805524	0.174507	0.942	FALSE	FALSE	0.156	-0.156	0.312
3'(2') 5'-bisphosphate nucleotidase 1	Q9Z0S1|BPNT1_MOUSE	0.24	1.18099	0.176115	0.942	FALSE	FALSE	-0.12	0.12	-0.24
EF-hand domain-containing protein D2	Q9D8Y0|EFHD2_MOUSE	-0.568	0.674551	0.176281	0.942	FALSE	FALSE	0.284	-0.284	0.568
Phospholipid-transporting ATPase VB	B1AWN4|AT10B_MOUSE	-0.198	0.871758	0.177713	0.943	FALSE	FALSE	0.0992	-0.0992	0.198
Carbonic anhydrase-related protein	P28651|CAH8_MOUSE	-2.56	0.169576	0.177749	0.943	FALSE	FALSE	1.28	-1.28	2.56
UBX domain-containing protein 4	Q8VCH8|UBXN4_MOUSE	-2.03	0.244855	0.178217	0.943	FALSE	FALSE	1.01	-1.01	2.03
Ubiquitin carboxyl-terminal hydrolase 15	Q8R5H1|UBP15_MOUSE	0.897	1.86219	0.178522	0.943	FALSE	FALSE	-0.449	0.449	-0.897
Interferon-gamma-inducible GTPase Ifgga2 protein	tr|Q3UED7|Q3UED7_MOUSE	-0.594	0.662504	0.178596	0.943	FALSE	FALSE	0.297	-0.297	0.594
Proteasome subunit beta type-5	O55234|PSB5_MOUSE	0.432	1.3491	0.179008	0.943	FALSE	FALSE	-0.216	0.216	-0.432
Cytoplasmic dynein 1 heavy chain 1	Q9JHU4|DYHC1_MOUSE	-0.254	0.838568	0.179264	0.943	FALSE	FALSE	0.127	-0.127	0.254
17-beta-hydroxysteroid dehydrogenase 13	Q8VCR2|DHB13_MOUSE	0.382	1.30315	0.179793	0.943	FALSE	FALSE	-0.191	0.191	-0.382
Transmembrane p24-trafficking protein 7	tr|D3YZZ5|D3YZZ5_MOUSE	-0.279	0.824162	0.180694	0.943	FALSE	FALSE	0.14	-0.14	0.279
Ribosyldihydronicotinamide dehydrogenase [quinone]	Q9JI75|NQO2_MOUSE	0.333	1.25963	0.181164	0.943	FALSE	FALSE	-0.167	0.167	-0.333
Polypyrimidine tract-binding protein 1	P17225|PTBP1_MOUSE	-0.276	0.825878	0.181276	0.943	FALSE	FALSE	0.138	-0.138	0.276
Keratinocyte-associated protein 2	Q5RL79|KTAP2_MOUSE	-0.989	0.503827	0.181578	0.943	FALSE	FALSE	0.495	-0.495	0.989
Ribose-phosphate diphosphokinase	tr|G3UXL2|G3UXL2_MOUSE	-0.402	0.756808	0.181712	0.943	FALSE	FALSE	0.201	-0.201	0.402
Ribose-phosphate pyrophosphokinase 1	Q9D7G0|PRPS1_MOUSE	-0.402	0.756808	0.181712	0.943	FALSE	FALSE	0.201	-0.201	0.402
Sorting nexin-12	O70493|SNX12_MOUSE	0.22	1.16473	0.18284	0.943	FALSE	FALSE	-0.11	0.11	-0.22
Laminin subunit gamma-1	P02468|LAMC1_MOUSE	-0.337	0.791686	0.184309	0.944	FALSE	FALSE	0.169	-0.169	0.337
Xylulose kinase	Q3TNA1|XYLB_MOUSE	0.175	1.12896	0.184472	0.944	FALSE	FALSE	-0.0876	0.0876	-0.175
Collagen alpha-1(IV) chain	P02463|CO4A1_MOUSE	-0.38	0.768438	0.184667	0.944	FALSE	FALSE	0.19	-0.19	0.38
1-acyl-sn-glycerol-3-phosphate acyltransferase gamma	Q9D517|PLCC_MOUSE	1.69	3.22657	0.185268	0.944	FALSE	FALSE	-0.845	0.845	-1.69
SEC14-like protein 4	Q8R0F9|S14L4_MOUSE	0.3	1.23114	0.185275	0.944	FALSE	FALSE	-0.15	0.15	-0.3
Electron transfer flavoprotein-ubiquinone oxidoreductase mitochondrial	Q921G7|ETFD_MOUSE	0.227	1.1704	0.185346	0.944	FALSE	FALSE	-0.114	0.114	-0.227
NHL repeat-containing protein 2	Q8BZW8|NHLC2_MOUSE	1.76	3.38698	0.185459	0.944	FALSE	FALSE	-0.88	0.88	-1.76
NADH dehydrogenase [ubiquinone] 1 alpha subcomplex subunit 9 mitochondrial	Q9DC69|NDUA9_MOUSE	0.171	1.12584	0.185605	0.944	FALSE	FALSE	-0.0853	0.0853	-0.171
Polypyrimidine tract-binding protein 3	Q8BHD7|PTBP3_MOUSE	0.329	1.25614	0.185925	0.944	FALSE	FALSE	-0.165	0.165	-0.329
60S ribosomal protein L18	P35980|RL18_MOUSE	-0.211	0.863938	0.187039	0.944	FALSE	FALSE	0.105	-0.105	0.211
Alpha-2-HS-glycoprotein	P29699|FETUA_MOUSE	-0.363	0.777546	0.187159	0.944	FALSE	FALSE	0.181	-0.181	0.363
40S ribosomal protein S4 X isoform	P62702|RS4X_MOUSE	-0.219	0.859161	0.187172	0.944	FALSE	FALSE	0.109	-0.109	0.219
Glutamine amidotransferase-like class 1 domain-containing protein 3 mitochondrial	Q9D172|GAL3A_MOUSE	0.203	1.15109	0.187305	0.944	FALSE	FALSE	-0.101	0.101	-0.203
Sorting nexin-2	Q9CWK8|SNX2_MOUSE	-0.445	0.734584	0.187704	0.944	FALSE	FALSE	0.223	-0.223	0.445
Poly(rC)-binding protein 2	Q61990|PCBP2_MOUSE	-0.28	0.823591	0.188587	0.944	FALSE	FALSE	0.14	-0.14	0.28
Selenide water dikinase 2	P97364|SPS2_MOUSE	-0.362	0.778085	0.188808	0.944	FALSE	FALSE	0.181	-0.181	0.362
ATP-dependent Clp protease proteolytic subunit mitochondrial	O88696|CLPP_MOUSE	0.384	1.30495	0.190349	0.945	FALSE	FALSE	-0.192	0.192	-0.384
Aspartate--tRNA ligase cytoplasmic	Q922B2|SYDC_MOUSE	-0.223	0.856782	0.190953	0.945	FALSE	FALSE	0.112	-0.112	0.223
Protein SET	Q9EQU5|SET_MOUSE	-0.233	0.850864	0.191072	0.945	FALSE	FALSE	0.117	-0.117	0.233
Carbonyl reductase [NADPH] 1	P48758|CBR1_MOUSE	0.368	1.29056	0.191843	0.945	FALSE	FALSE	-0.184	0.184	-0.368
Ubiquitin-conjugating enzyme E2 D2	P62838|UB2D2_MOUSE	-1.43	0.371131	0.192164	0.945	FALSE	FALSE	0.716	-0.716	1.43
Ubiquitin-conjugating enzyme E2 D3	P61079|UB2D3_MOUSE	-1.43	0.371131	0.192164	0.945	FALSE	FALSE	0.716	-0.716	1.43
Membrane-associated progesterone receptor component 2	Q80UU9|PGRC2_MOUSE	-0.801	0.573951	0.192726	0.945	FALSE	FALSE	0.4	-0.4	0.801
Basement membrane-specific heparan sulfate proteoglycan core protein	Q05793|PGBM_MOUSE	-0.259	0.835667	0.192761	0.945	FALSE	FALSE	0.129	-0.129	0.259
Eukaryotic translation initiation factor 5	P59325|IF5_MOUSE	-0.42	0.747425	0.193217	0.945	FALSE	FALSE	0.21	-0.21	0.42
Tubulin beta-4B chain	P68372|TBB4B_MOUSE	-0.206	0.866938	0.193514	0.945	FALSE	FALSE	0.103	-0.103	0.206
Dihydrolipoyllysine-residue acetyltransferase component of pyruvate dehydrogenase complex mitochondrial	Q8BMF4|ODP2_MOUSE	0.402	1.32134	0.193835	0.945	FALSE	FALSE	-0.201	0.201	-0.402
Phosphatidylinositol transfer protein beta isoform	P53811|PIPNB_MOUSE	0.358	1.28165	0.19385	0.945	FALSE	FALSE	-0.179	0.179	-0.358
Estradiol 17 beta-dehydrogenase 5	P70694|DHB5_MOUSE	-0.194	0.874179	0.193952	0.945	FALSE	FALSE	0.097	-0.097	0.194
28S ribosomal protein S35 mitochondrial	Q8BJZ4|RT35_MOUSE	-1.24	0.423373	0.194151	0.945	FALSE	FALSE	0.621	-0.621	1.24
Hydroxymethylglutaryl-CoA lyase mitochondrial	P38060|HMGCL_MOUSE	0.395	1.31494	0.194387	0.945	FALSE	FALSE	-0.197	0.197	-0.395
Dynactin subunit 1	O08788|DCTN1_MOUSE	-0.374	0.77164	0.194803	0.945	FALSE	FALSE	0.187	-0.187	0.374
GDP-L-fucose synthase	P23591|FCL_MOUSE	-0.362	0.778085	0.194947	0.945	FALSE	FALSE	0.181	-0.181	0.362
Aldehyde dehydrogenase mitochondrial	P47738|ALDH2_MOUSE	0.192	1.14235	0.195131	0.945	FALSE	FALSE	-0.0959	0.0959	-0.192
Stomatin	P54116|STOM_MOUSE	-1.82	0.283221	0.197215	0.946	FALSE	FALSE	0.908	-0.908	1.82
Peptidyl-prolyl cis-trans isomerase FKBP2	P45878|FKBP2_MOUSE	-0.224	0.856188	0.197369	0.946	FALSE	FALSE	0.112	-0.112	0.224
Glutathione S-transferase theta-2	Q61133|GSTT2_MOUSE	0.748	1.67946	0.197802	0.946	FALSE	FALSE	-0.374	0.374	-0.748
Tyrosine-protein kinase Fes/Fps	P16879|FES_MOUSE	-1.08	0.473029	0.198021	0.946	FALSE	FALSE	0.539	-0.539	1.08
Succinate--CoA ligase [GDP-forming] subunit beta mitochondrial	Q9Z2I8|SUCB2_MOUSE	0.296	1.22774	0.198914	0.946	FALSE	FALSE	-0.148	0.148	-0.296
Peroxiredoxin-like 2C	Q9D1A0|PXL2C_MOUSE	1.36	2.56685	0.199851	0.946	FALSE	FALSE	-0.678	0.678	-1.36
S-adenosylmethionine synthase isoform type-1	Q91X83|METK1_MOUSE	0.347	1.27191	0.200105	0.946	FALSE	FALSE	-0.174	0.174	-0.347
Heterogeneous nuclear ribonucleoproteins C1/C2	Q9Z204|HNRPC_MOUSE	-0.178	0.883928	0.200188	0.946	FALSE	FALSE	0.0892	-0.0892	0.178
Ubiquitin-60S ribosomal protein L40	P62984|RL40_MOUSE	-0.306	0.808881	0.200488	0.946	FALSE	FALSE	0.153	-0.153	0.306
26S proteasome non-ATPase regulatory subunit 8	Q9CX56|PSMD8_MOUSE	0.177	1.13053	0.20066	0.946	FALSE	FALSE	-0.0884	0.0884	-0.177
ATP-dependent Clp protease ATP-binding subunit clpX-like mitochondrial	Q9JHS4|CLPX_MOUSE	1.09	2.12874	0.20127	0.946	FALSE	FALSE	-0.545	0.545	-1.09
Aquaporin-1	Q02013|AQP1_MOUSE	-0.304	0.810003	0.201977	0.946	FALSE	FALSE	0.152	-0.152	0.304
Glutathione S-transferase Mu 5	P48774|GSTM5_MOUSE	-1.33	0.397768	0.203296	0.947	FALSE	FALSE	0.663	-0.663	1.33
Poly(rC)-binding protein 1	P60335|PCBP1_MOUSE	-0.194	0.874179	0.203652	0.947	FALSE	FALSE	0.0971	-0.0971	0.194
Glucosamine 6-phosphate N-acetyltransferase	Q9JK38|GNA1_MOUSE	1.45	2.73208	0.203834	0.947	FALSE	FALSE	-0.726	0.726	-1.45
Farnesyl pyrophosphate synthase	Q920E5|FPPS_MOUSE	0.797	1.73748	0.204524	0.947	FALSE	FALSE	-0.399	0.399	-0.797
Core histone macro-H2A.1	Q9QZQ8|H2AY_MOUSE	-0.191	0.875998	0.204958	0.947	FALSE	FALSE	0.0956	-0.0956	0.191
Hexokinase-4	P52792|HXK4_MOUSE	-0.29	0.817902	0.205104	0.947	FALSE	FALSE	0.145	-0.145	0.29
Fibronectin	P11276|FINC_MOUSE	-0.446	0.734075	0.205115	0.947	FALSE	FALSE	0.223	-0.223	0.446
Phospholipid-transporting ATPase 11C	Q9QZW0|AT11C_MOUSE	-0.273	0.827597	0.205134	0.947	FALSE	FALSE	0.136	-0.136	0.273
Myosin regulatory light chain 12B	Q3THE2|ML12B_MOUSE	-0.655	0.635075	0.205455	0.947	FALSE	FALSE	0.327	-0.327	0.655
Histone H2A type 2-A	Q6GSS7|H2A2A_MOUSE	0.378	1.29954	0.20567	0.947	FALSE	FALSE	-0.189	0.189	-0.378
Histone H2A type 2-C	Q64523|H2A2C_MOUSE	0.378	1.29954	0.20567	0.947	FALSE	FALSE	-0.189	0.189	-0.378
Regulator of microtubule dynamics protein 1	Q9DCV4|RMD1_MOUSE	0.343	1.26839	0.205795	0.947	FALSE	FALSE	-0.171	0.171	-0.343
Casein kinase II subunit alpha	Q60737|CSK21_MOUSE	-0.426	0.744323	0.206369	0.947	FALSE	FALSE	0.213	-0.213	0.426
Glutathione S-transferase theta-3	Q99L20|GSTT3_MOUSE	0.858	1.81252	0.207002	0.947	FALSE	FALSE	-0.429	0.429	-0.858
Complement component C6	tr|E9Q6D8|E9Q6D8_MOUSE	-1.96	0.257028	0.207105	0.947	FALSE	FALSE	0.982	-0.982	1.96
Heterogeneous nuclear ribonucleoprotein L-like	Q921F4|HNRLL_MOUSE	-0.682	0.623301	0.207432	0.947	FALSE	FALSE	0.341	-0.341	0.682
Uridine-cytidine kinase 1	P52623|UCK1_MOUSE	0.935	1.91189	0.207677	0.947	FALSE	FALSE	-0.468	0.468	-0.935
Protein MIX23	Q8R3Q6|MIX23_MOUSE	0.166	1.12194	0.207713	0.947	FALSE	FALSE	-0.0832	0.0832	-0.166
60S ribosomal protein L28	P41105|RL28_MOUSE	-0.206	0.866938	0.208623	0.947	FALSE	FALSE	0.103	-0.103	0.206
Olfactory receptor 753 pseudogene 1	tr|A0A140LHN3|A0A140LHN3_MOUSE	1.05	2.07053	0.208704	0.947	FALSE	FALSE	-0.526	0.526	-1.05
Presequence protease mitochondrial	Q8K411|PREP_MOUSE	1.01	2.01391	0.209868	0.948	FALSE	FALSE	-0.507	0.507	-1.01
26S proteasome non-ATPase regulatory subunit 3	P14685|PSMD3_MOUSE	0.423	1.34071	0.209953	0.948	FALSE	FALSE	-0.212	0.212	-0.423
Phenazine biosynthesis-like domain-containing protein 1	Q9DCG6|PBLD1_MOUSE	0.365	1.28788	0.210875	0.948	FALSE	FALSE	-0.182	0.182	-0.365
Oligosaccharyltransferase complex subunit OSTC	Q78XF5|OSTC_MOUSE	-1.81	0.285191	0.210932	0.948	FALSE	FALSE	0.904	-0.904	1.81
UDP-glucose:glycoprotein glucosyltransferase 1	Q6P5E4|UGGG1_MOUSE	0.778	1.71475	0.211687	0.948	FALSE	FALSE	-0.389	0.389	-0.778
Calmodulin-1	P0DP26|CALM1_MOUSE	-0.215	0.861546	0.212024	0.948	FALSE	FALSE	0.107	-0.107	0.215
Calmodulin-2	P0DP27|CALM2_MOUSE	-0.215	0.861546	0.212024	0.948	FALSE	FALSE	0.107	-0.107	0.215
Calmodulin-3	P0DP28|CALM3_MOUSE	-0.215	0.861546	0.212024	0.948	FALSE	FALSE	0.107	-0.107	0.215
Vacuolar protein sorting-associated protein 29	Q9QZ88|VPS29_MOUSE	-0.282	0.82245	0.212684	0.948	FALSE	FALSE	0.141	-0.141	0.282
Scavenger receptor class B member 1	Q61009|SCRB1_MOUSE	-0.741	0.598324	0.213475	0.948	FALSE	FALSE	0.371	-0.371	0.741
Alpha-aminoadipic semialdehyde dehydrogenase	Q9DBF1|AL7A1_MOUSE	0.25	1.18921	0.214496	0.948	FALSE	FALSE	-0.125	0.125	-0.25
Growth hormone-inducible transmembrane protein	Q91VC9|GHITM_MOUSE	1.04	2.05623	0.214564	0.948	FALSE	FALSE	-0.522	0.522	-1.04
Transmembrane 9 superfamily member 2	P58021|TM9S2_MOUSE	-2.84	0.139661	0.215378	0.948	FALSE	FALSE	1.42	-1.42	2.84
Ethanolamine-phosphate phospho-lyase	Q8BWU8|AT2L1_MOUSE	-0.96	0.514057	0.21546	0.948	FALSE	FALSE	0.48	-0.48	0.96
Dolichyl-diphosphooligosaccharide--protein glycosyltransferase 48 kDa subunit	O54734|OST48_MOUSE	-0.244	0.844401	0.216304	0.948	FALSE	FALSE	0.122	-0.122	0.244
UMP-CMP kinase	Q9DBP5|KCY_MOUSE	0.303	1.23371	0.217731	0.949	FALSE	FALSE	-0.152	0.152	-0.303
WD repeat-containing protein 1	O88342|WDR1_MOUSE	-0.316	0.803294	0.217896	0.949	FALSE	FALSE	0.158	-0.158	0.316
E3 ubiquitin-protein ligase RBX1	P62878|RBX1_MOUSE	-0.432	0.741234	0.218358	0.949	FALSE	FALSE	0.216	-0.216	0.432
Regulator of nonsense transcripts 1	Q9EPU0|RENT1_MOUSE	-0.424	0.745355	0.218443	0.949	FALSE	FALSE	0.212	-0.212	0.424
ATP synthase subunit e mitochondrial	Q06185|ATP5I_MOUSE	0.167	1.12272	0.21851	0.949	FALSE	FALSE	-0.0837	0.0837	-0.167
DnaJ homolog subfamily B member 11	Q99KV1|DJB11_MOUSE	-0.785	0.580352	0.218868	0.949	FALSE	FALSE	0.392	-0.392	0.785
ATP synthase membrane subunit K mitochondrial	Q78IK2|ATPMK_MOUSE	-0.328	0.79664	0.219938	0.949	FALSE	FALSE	0.164	-0.164	0.328
Arachidonate 12-lipoxygenase 12R-type	O70582|LX12B_MOUSE	-0.534	0.690637	0.220166	0.949	FALSE	FALSE	0.267	-0.267	0.534
Ubiquitin-conjugating enzyme E2 K	P61087|UBE2K_MOUSE	1.05	2.07053	0.220616	0.949	FALSE	FALSE	-0.523	0.523	-1.05
Cyclin-G-associated kinase	Q99KY4|GAK_MOUSE	0.177	1.13053	0.22107	0.949	FALSE	FALSE	-0.0884	0.0884	-0.177
Gasdermin-D	Q9D8T2|GSDMD_MOUSE	-0.669	0.628942	0.221087	0.949	FALSE	FALSE	0.335	-0.335	0.669
Cytochrome P450 4A10	O88833|CP4AA_MOUSE	1.91	3.75809	0.221141	0.949	FALSE	FALSE	-0.954	0.954	-1.91
Ubiquitin-conjugating enzyme E2 variant 1	Q9CZY3|UB2V1_MOUSE	-0.378	0.769504	0.221535	0.949	FALSE	FALSE	0.189	-0.189	0.378
Membrane progesterone receptor epsilon	Q6TCG2|PAQR9_MOUSE	1.47	2.77022	0.221821	0.949	FALSE	FALSE	-0.736	0.736	-1.47
1 4-alpha-glucan-branching enzyme	Q9D6Y9|GLGB_MOUSE	0.418	1.33607	0.221901	0.949	FALSE	FALSE	-0.209	0.209	-0.418
Lathosterol oxidase	O88822|SC5D_MOUSE	1.22	2.32947	0.225229	0.95	FALSE	FALSE	-0.612	0.612	-1.22
Proteasome subunit beta type-2	Q9R1P3|PSB2_MOUSE	0.177	1.13053	0.227531	0.95	FALSE	FALSE	-0.0883	0.0883	-0.177
Acid ceramidase	Q9WV54|ASAH1_MOUSE	-0.77	0.586417	0.227622	0.95	FALSE	FALSE	0.385	-0.385	0.77
Cullin-associated NEDD8-dissociated protein 1	Q6ZQ38|CAND1_MOUSE	0.211	1.15749	0.22787	0.95	FALSE	FALSE	-0.106	0.106	-0.211
Ceramide synthase 2	Q924Z4|CERS2_MOUSE	0.167	1.12272	0.22788	0.95	FALSE	FALSE	-0.0837	0.0837	-0.167
Acylamino-acid-releasing enzyme	Q8R146|APEH_MOUSE	-0.289	0.818469	0.228276	0.95	FALSE	FALSE	0.144	-0.144	0.289
Hepatoma-derived growth factor	P51859|HDGF_MOUSE	-0.413	0.75106	0.228377	0.95	FALSE	FALSE	0.207	-0.207	0.413
Ankyrin repeat domain 36	tr|D3Z4K0|D3Z4K0_MOUSE	-1.51	0.351111	0.22843	0.95	FALSE	FALSE	0.756	-0.756	1.51
Thioredoxin reductase 1 cytoplasmic	Q9JMH6|TRXR1_MOUSE	0.239	1.18017	0.229701	0.95	FALSE	FALSE	-0.119	0.119	-0.239
Aldo-keto reductase family 1 member A1	Q9JII6|AK1A1_MOUSE	0.213	1.1591	0.229788	0.95	FALSE	FALSE	-0.107	0.107	-0.213
Metaxin-1	P47802|MTX1_MOUSE	-0.501	0.706617	0.229887	0.95	FALSE	FALSE	0.251	-0.251	0.501
Transcription factor BTF3	Q64152|BTF3_MOUSE	-0.303	0.810565	0.230301	0.95	FALSE	FALSE	0.151	-0.151	0.303
3-hydroxyanthranilate 3 4-dioxygenase	Q78JT3|3HAO_MOUSE	0.196	1.14552	0.230576	0.95	FALSE	FALSE	-0.0982	0.0982	-0.196
Protein FAM136A	Q9CR98|F136A_MOUSE	0.255	1.19334	0.231029	0.95	FALSE	FALSE	-0.128	0.128	-0.255
Dipeptidyl peptidase 1	P97821|CATC_MOUSE	1.63	3.09513	0.231401	0.95	FALSE	FALSE	-0.817	0.817	-1.63
Cytochrome c oxidase subunit 6B1	P56391|CX6B1_MOUSE	-0.145	0.904379	0.231851	0.95	FALSE	FALSE	0.0724	-0.0724	0.145
Cytochrome P450 3A13	Q64464|CP3AD_MOUSE	-0.228	0.853818	0.232102	0.95	FALSE	FALSE	0.114	-0.114	0.228
FAD-linked sulfhydryl oxidase ALR	P56213|ALR_MOUSE	1.04	2.05623	0.232211	0.95	FALSE	FALSE	-0.521	0.521	-1.04
Carbonic anhydrase 5B mitochondrial	Q9QZA0|CAH5B_MOUSE	-2.21	0.216134	0.232277	0.95	FALSE	FALSE	1.11	-1.11	2.21
Oligoribonuclease mitochondrial	Q9D8S4|ORN_MOUSE	0.527	1.44093	0.232354	0.95	FALSE	FALSE	-0.263	0.263	-0.527
Carnitine O-palmitoyltransferase 2 mitochondrial	P52825|CPT2_MOUSE	0.275	1.20999	0.233581	0.951	FALSE	FALSE	-0.137	0.137	-0.275
2' 5'-phosphodiesterase 12	Q3TIU4|PDE12_MOUSE	-2.23	0.213159	0.233584	0.951	FALSE	FALSE	1.11	-1.11	2.23
Transgelin-2	Q9WVA4|TAGL2_MOUSE	-0.516	0.699308	0.233665	0.951	FALSE	FALSE	0.258	-0.258	0.516
Transcriptional activator protein Pur-alpha	P42669|PURA_MOUSE	0.209	1.15589	0.233729	0.951	FALSE	FALSE	-0.105	0.105	-0.209
Cathepsin B	P10605|CATB_MOUSE	-0.168	0.890076	0.233763	0.951	FALSE	FALSE	0.0839	-0.0839	0.168
Cofilin-2	P45591|COF2_MOUSE	-0.229	0.853226	0.233801	0.951	FALSE	FALSE	0.115	-0.115	0.229
Isovaleryl-CoA dehydrogenase mitochondrial	Q9JHI5|IVD_MOUSE	0.236	1.17772	0.233964	0.951	FALSE	FALSE	-0.118	0.118	-0.236
Myeloid-derived growth factor	Q9CPT4|MYDGF_MOUSE	0.653	1.57243	0.234756	0.951	FALSE	FALSE	-0.326	0.326	-0.653
Transcription factor A mitochondrial	P40630|TFAM_MOUSE	0.258	1.19582	0.235003	0.951	FALSE	FALSE	-0.129	0.129	-0.258
AP-1 complex subunit gamma-1	P22892|AP1G1_MOUSE	-1.06	0.479632	0.235857	0.951	FALSE	FALSE	0.531	-0.531	1.06
DNA polymerase zeta catalytic subunit	Q61493|REV3L_MOUSE	-0.822	0.565657	0.236371	0.951	FALSE	FALSE	0.411	-0.411	0.822
E3 ubiquitin/ISG15 ligase TRIM25	Q61510|TRI25_MOUSE	0.257	1.19499	0.237253	0.951	FALSE	FALSE	-0.129	0.129	-0.257
Peroxiredoxin-1	P35700|PRDX1_MOUSE	0.149	1.1088	0.23745	0.951	FALSE	FALSE	-0.0743	0.0743	-0.149
Sodium/potassium-transporting ATPase subunit beta-3	P97370|AT1B3_MOUSE	-0.981	0.506628	0.23763	0.951	FALSE	FALSE	0.49	-0.49	0.981
Protein farnesyltransferase/geranylgeranyltransferase type-1 subunit alpha	Q61239|FNTA_MOUSE	0.325	1.25266	0.237663	0.951	FALSE	FALSE	-0.162	0.162	-0.325
Fatty-acid amide hydrolase 1	O08914|FAAH1_MOUSE	0.186	1.13761	0.237921	0.951	FALSE	FALSE	-0.0932	0.0932	-0.186
ATP synthase subunit epsilon mitochondrial	P56382|ATP5E_MOUSE	0.174	1.12818	0.238304	0.951	FALSE	FALSE	-0.0868	0.0868	-0.174
Sodium/potassium-transporting ATPase subunit alpha-1	Q8VDN2|AT1A1_MOUSE	0.212	1.15829	0.239892	0.951	FALSE	FALSE	-0.106	0.106	-0.212
Tetratricopeptide repeat domain 37	tr|F8VPK0|F8VPK0_MOUSE	-0.943	0.52015	0.240136	0.951	FALSE	FALSE	0.472	-0.472	0.943
Thiosulfate sulfurtransferase	P52196|THTR_MOUSE	-0.188	0.877822	0.240614	0.951	FALSE	FALSE	0.0942	-0.0942	0.188
ATP-binding cassette sub-family C member 3	B2RX12|MRP3_MOUSE	-1.74	0.29937	0.240625	0.951	FALSE	FALSE	0.87	-0.87	1.74
Superkiller viralicidic activity 2-like (S. cerevisiae)	tr|Q6NZR5|Q6NZR5_MOUSE	0.539	1.45297	0.242461	0.952	FALSE	FALSE	-0.27	0.27	-0.539
ATP-binding cassette sub-family E member 1	P61222|ABCE1_MOUSE	0.449	1.36509	0.24254	0.952	FALSE	FALSE	-0.225	0.225	-0.449
FAS-associated factor 1	P54731|FAF1_MOUSE	1.49	2.80889	0.242837	0.952	FALSE	FALSE	-0.743	0.743	-1.49
Apolipoprotein A-I	Q00623|APOA1_MOUSE	-0.356	0.781328	0.243272	0.952	FALSE	FALSE	0.178	-0.178	0.356
SEC14-like protein 2	Q99J08|S14L2_MOUSE	0.195	1.14472	0.243587	0.952	FALSE	FALSE	-0.0975	0.0975	-0.195
Myelin expression factor 2	Q8C854|MYEF2_MOUSE	1.61	3.05252	0.243776	0.952	FALSE	FALSE	-0.804	0.804	-1.61
Ras GTPase-activating-like protein IQGAP2	Q3UQ44|IQGA2_MOUSE	-0.184	0.880259	0.244225	0.952	FALSE	FALSE	0.092	-0.092	0.184
Kynurenine formamidase	Q8K4H1|KFA_MOUSE	0.92	1.89212	0.244795	0.952	FALSE	FALSE	-0.46	0.46	-0.92
Sphingosine-1-phosphate lyase 1	Q8R0X7|SGPL1_MOUSE	1.04	2.05623	0.245419	0.952	FALSE	FALSE	-0.52	0.52	-1.04
Dynactin subunit 2	Q99KJ8|DCTN2_MOUSE	1.65	3.13834	0.245917	0.952	FALSE	FALSE	-0.825	0.825	-1.65
Proteasome subunit beta type-6	Q60692|PSB6_MOUSE	0.206	1.15349	0.245966	0.952	FALSE	FALSE	-0.103	0.103	-0.206
Glycine N-acyltransferase-like protein Keg1	Q9DCY0|KEG1_MOUSE	-0.458	0.727995	0.246598	0.952	FALSE	FALSE	0.229	-0.229	0.458
Cytochrome P450 4A14	O35728|CP4AE_MOUSE	-1.13	0.456916	0.24688	0.952	FALSE	FALSE	0.566	-0.566	1.13
Nodal modulator 1	Q6GQT9|NOMO1_MOUSE	-1.04	0.486327	0.246931	0.952	FALSE	FALSE	0.519	-0.519	1.04
Leucine-rich repeat-containing protein 47	Q505F5|LRC47_MOUSE	0.681	1.60325	0.247045	0.952	FALSE	FALSE	-0.34	0.34	-0.681
Trimethyllysine dioxygenase mitochondrial	Q91ZE0|TMLH_MOUSE	0.78	1.71713	0.247193	0.952	FALSE	FALSE	-0.39	0.39	-0.78
Methylmalonic aciduria type A homolog mitochondrial	Q8C7H1|MMAA_MOUSE	-0.62	0.650671	0.247803	0.952	FALSE	FALSE	0.31	-0.31	0.62
Diacylglycerol O-acyltransferase 1	Q9Z2A7|DGAT1_MOUSE	1.64	3.11666	0.2479	0.952	FALSE	FALSE	-0.818	0.818	-1.64
Tubulin beta-5 chain	P99024|TBB5_MOUSE	-0.294	0.815637	0.247935	0.952	FALSE	FALSE	0.147	-0.147	0.294
Selenocysteine lyase	Q9JLI6|SCLY_MOUSE	0.196	1.14552	0.248447	0.952	FALSE	FALSE	-0.0982	0.0982	-0.196
2-amino-3-ketobutyrate coenzyme A ligase mitochondrial	O88986|KBL_MOUSE	1.14	2.20381	0.248864	0.952	FALSE	FALSE	-0.571	0.571	-1.14
Peptidyl-prolyl cis-trans isomerase A	P17742|PPIA_MOUSE	-0.165	0.891929	0.248867	0.952	FALSE	FALSE	0.0824	-0.0824	0.165
3-hydroxyisobutyryl-CoA hydrolase mitochondrial	Q8QZS1|HIBCH_MOUSE	-0.552	0.682074	0.249056	0.952	FALSE	FALSE	0.276	-0.276	0.552
Carboxymethylenebutenolidase homolog	Q8R1G2|CMBL_MOUSE	0.342	1.26751	0.249296	0.952	FALSE	FALSE	-0.171	0.171	-0.342
D-glutamate cyclase mitochondrial	Q8BH86|GLUCM_MOUSE	0.517	1.43098	0.249492	0.952	FALSE	FALSE	-0.258	0.258	-0.517
Alpha-actinin-1	Q7TPR4|ACTN1_MOUSE	-0.708	0.612168	0.249781	0.952	FALSE	FALSE	0.354	-0.354	0.708
NADH dehydrogenase [ubiquinone] iron-sulfur protein 6 mitochondrial	P52503|NDUS6_MOUSE	0.396	1.31585	0.250116	0.952	FALSE	FALSE	-0.198	0.198	-0.396
Costars family protein ABRACL	Q4KML4|ABRAL_MOUSE	-0.53	0.692555	0.250238	0.952	FALSE	FALSE	0.265	-0.265	0.53
Ras-related GTP-binding protein A	Q80X95|RRAGA_MOUSE	0.935	1.91189	0.250393	0.952	FALSE	FALSE	-0.468	0.468	-0.935
Frataxin mitochondrial	O35943|FRDA_MOUSE	-1.11	0.463294	0.250767	0.952	FALSE	FALSE	0.557	-0.557	1.11
Oxysterol-binding protein-related protein 1	Q91XL9|OSBL1_MOUSE	-2	0.25	0.250986	0.952	FALSE	FALSE	1	-1	2
Small nuclear ribonucleoprotein Sm D2	P62317|SMD2_MOUSE	-0.997	0.501041	0.251905	0.953	FALSE	FALSE	0.498	-0.498	0.997
Outer mitochondrial transmembrane helix translocase	Q9D5T0|ATAD1_MOUSE	1.09	2.12874	0.252035	0.953	FALSE	FALSE	-0.545	0.545	-1.09
Major urinary protein 21	tr|Q80YX8|Q80YX8_MOUSE	-0.85	0.554785	0.252235	0.953	FALSE	FALSE	0.425	-0.425	0.85
Dihydropyrimidinase	Q9EQF5|DPYS_MOUSE	0.377	1.29864	0.25305	0.953	FALSE	FALSE	-0.188	0.188	-0.377
N-acetyltransferase family 8 member 2	Q8CHQ9|NT8F2_MOUSE	-0.324	0.798852	0.253607	0.953	FALSE	FALSE	0.162	-0.162	0.324
Argininosuccinate lyase	Q91YI0|ARLY_MOUSE	0.295	1.22688	0.254032	0.953	FALSE	FALSE	-0.147	0.147	-0.295
Bis(5'-nucleosyl)-tetraphosphatase [asymmetrical]	P56380|AP4A_MOUSE	0.337	1.26313	0.254367	0.953	FALSE	FALSE	-0.168	0.168	-0.337
3-mercaptopyruvate sulfurtransferase	Q99J99|THTM_MOUSE	0.35	1.27456	0.254865	0.953	FALSE	FALSE	-0.175	0.175	-0.35
1 5-anhydro-D-fructose reductase	Q9DCT1|AKCL2_MOUSE	0.481	1.39571	0.255205	0.953	FALSE	FALSE	-0.241	0.241	-0.481
60S ribosomal protein L36	P47964|RL36_MOUSE	-0.211	0.863938	0.25537	0.953	FALSE	FALSE	0.105	-0.105	0.211
Keratin type II cytoskeletal 75	Q8BGZ7|K2C75_MOUSE	-0.682	0.623301	0.255471	0.953	FALSE	FALSE	0.341	-0.341	0.682
Phosphoinositide 3-kinase adapter protein 1	Q9EQ32|BCAP_MOUSE	-1.62	0.325335	0.25594	0.953	FALSE	FALSE	0.811	-0.811	1.62
Gap junction beta-2 protein	Q00977|CXB2_MOUSE	1.8	3.4822	0.256234	0.953	FALSE	FALSE	-0.901	0.901	-1.8
Phenazine biosynthesis-like domain-containing protein 2	Q9CXN7|PBLD2_MOUSE	0.215	1.1607	0.256484	0.953	FALSE	FALSE	-0.108	0.108	-0.215
Serine racemase	Q9QZX7|SRR_MOUSE	0.913	1.88296	0.258143	0.953	FALSE	FALSE	-0.456	0.456	-0.913
Citrate synthase mitochondrial	Q9CZU6|CISY_MOUSE	-0.202	0.869345	0.25921	0.953	FALSE	FALSE	0.101	-0.101	0.202
Nesprin-2	Q6ZWQ0|SYNE2_MOUSE	2.31	4.95883	0.259275	0.953	FALSE	FALSE	-1.15	1.15	-2.31
Solute carrier family 12 member 8	Q8VI23|S12A8_MOUSE	1.26	2.39496	0.259397	0.953	FALSE	FALSE	-0.632	0.632	-1.26
Calcium-binding mitochondrial carrier protein SCaMC-3	Q6GQS1|SCMC3_MOUSE	0.636	1.55401	0.259501	0.953	FALSE	FALSE	-0.318	0.318	-0.636
Enoyl-CoA hydratase domain-containing protein 2 mitochondrial	Q3TLP5|ECHD2_MOUSE	-0.251	0.840314	0.25983	0.953	FALSE	FALSE	0.126	-0.126	0.251
DNA replication ATP-dependent helicase/nuclease DNA2	Q6ZQJ5|DNA2_MOUSE	-1.08	0.473029	0.259879	0.953	FALSE	FALSE	0.539	-0.539	1.08
ER membrane protein complex subunit 8	O70378|EMC8_MOUSE	0.736	1.66555	0.260043	0.953	FALSE	FALSE	-0.368	0.368	-0.736
Plasma protease C1 inhibitor	P97290|IC1_MOUSE	-0.9	0.535887	0.260453	0.953	FALSE	FALSE	0.45	-0.45	0.9
Serine hydroxymethyltransferase mitochondrial	Q9CZN7|GLYM_MOUSE	-0.178	0.883928	0.260788	0.953	FALSE	FALSE	0.0891	-0.0891	0.178
Nucleolin	P09405|NUCL_MOUSE	-0.2	0.870551	0.262104	0.954	FALSE	FALSE	0.1	-0.1	0.2
ADP-ribosylation factor-like protein 8B	Q9CQW2|ARL8B_MOUSE	0.186	1.13761	0.262366	0.954	FALSE	FALSE	-0.093	0.093	-0.186
Hydroxyacid oxidase 1	Q9WU19|HAOX1_MOUSE	0.234	1.17609	0.262385	0.954	FALSE	FALSE	-0.117	0.117	-0.234
ATP-binding cassette sub-family F member 1	Q6P542|ABCF1_MOUSE	-0.959	0.514413	0.262925	0.954	FALSE	FALSE	0.479	-0.479	0.959
39S ribosomal protein L12 mitochondrial	Q9DB15|RM12_MOUSE	-0.364	0.777007	0.263141	0.954	FALSE	FALSE	0.182	-0.182	0.364
Histidine--tRNA ligase cytoplasmic	Q61035|HARS1_MOUSE	-1.11	0.463294	0.263375	0.954	FALSE	FALSE	0.557	-0.557	1.11
Exportin-7	Q9EPK7|XPO7_MOUSE	-1.16	0.447513	0.263887	0.954	FALSE	FALSE	0.578	-0.578	1.16
Cytoplasmic dynein 1 light intermediate chain 1	Q8R1Q8|DC1L1_MOUSE	0.441	1.35754	0.26475	0.954	FALSE	FALSE	-0.22	0.22	-0.441
T-complex protein 1 subunit eta	P80313|TCPH_MOUSE	-0.152	0.900002	0.266012	0.954	FALSE	FALSE	0.0759	-0.0759	0.152
Chromobox protein homolog 1	P83917|CBX1_MOUSE	-1.3	0.406126	0.266508	0.954	FALSE	FALSE	0.648	-0.648	1.3
7-alpha-hydroxycholest-4-en-3-one 12-alpha-hydroxylase	O88962|CP8B1_MOUSE	0.453	1.36888	0.266607	0.954	FALSE	FALSE	-0.226	0.226	-0.453
Toll-like receptor 5	Q9JLF7|TLR5_MOUSE	-0.225	0.855595	0.266718	0.954	FALSE	FALSE	0.112	-0.112	0.225
Serine--pyruvate aminotransferase mitochondrial	O35423|SPYA_MOUSE	0.566	1.48041	0.267492	0.954	FALSE	FALSE	-0.283	0.283	-0.566
V-type proton ATPase subunit d 1	P51863|VA0D1_MOUSE	1.39	2.62079	0.267769	0.954	FALSE	FALSE	-0.695	0.695	-1.39
Biglycan	P28653|PGS1_MOUSE	-0.533	0.691116	0.268008	0.954	FALSE	FALSE	0.266	-0.266	0.533
Dihydrofolate reductase	P00375|DYR_MOUSE	0.319	1.24747	0.268291	0.954	FALSE	FALSE	-0.16	0.16	-0.319
Clustered mitochondria protein homolog	Q5SW19|CLU_MOUSE	-0.271	0.828745	0.268518	0.954	FALSE	FALSE	0.135	-0.135	0.271
Histone H2A.V	Q3THW5|H2AV_MOUSE	-0.187	0.87843	0.268687	0.954	FALSE	FALSE	0.0933	-0.0933	0.187
Histone H2A.Z	P0C0S6|H2AZ_MOUSE	-0.187	0.87843	0.268687	0.954	FALSE	FALSE	0.0933	-0.0933	0.187
DDB1- and CUL4-associated factor 11	Q91VU6|DCA11_MOUSE	1.7	3.24901	0.268933	0.954	FALSE	FALSE	-0.851	0.851	-1.7
Peptidyl-prolyl cis-trans isomerase FKBP8	O35465|FKBP8_MOUSE	0.449	1.36509	0.269554	0.954	FALSE	FALSE	-0.225	0.225	-0.449
Lambda-crystallin homolog	Q99KP3|CRYL1_MOUSE	0.996	1.99446	0.269579	0.954	FALSE	FALSE	-0.498	0.498	-0.996
39S ribosomal protein L23 mitochondrial	O35972|RM23_MOUSE	-0.318	0.802181	0.270805	0.954	FALSE	FALSE	0.159	-0.159	0.318
Eukaryotic translation initiation factor 2 subunit 2	Q99L45|IF2B_MOUSE	-0.163	0.893166	0.27082	0.954	FALSE	FALSE	0.0816	-0.0816	0.163
UDP-glucuronosyltransferase 2A3	Q8BWQ1|UD2A3_MOUSE	0.207	1.15429	0.271303	0.954	FALSE	FALSE	-0.103	0.103	-0.207
6-phosphogluconolactonase	Q9CQ60|6PGL_MOUSE	0.316	1.24487	0.271865	0.954	FALSE	FALSE	-0.158	0.158	-0.316
Cold shock domain-containing protein E1	Q91W50|CSDE1_MOUSE	-0.427	0.743807	0.272175	0.955	FALSE	FALSE	0.214	-0.214	0.427
Coiled-coil-helix-coiled-coil-helix domain-containing protein 2	Q9D1L0|CHCH2_MOUSE	0.821	1.76663	0.27416	0.955	FALSE	FALSE	-0.41	0.41	-0.821
SCAN domain containing 3	tr|B2RPU8|B2RPU8_MOUSE	0.821	1.76663	0.27416	0.955	FALSE	FALSE	-0.41	0.41	-0.821
Isoleucine--tRNA ligase cytoplasmic	Q8BU30|SYIC_MOUSE	-0.464	0.724973	0.274469	0.955	FALSE	FALSE	0.232	-0.232	0.464
Hemopexin	Q91X72|HEMO_MOUSE	-0.594	0.662504	0.274484	0.955	FALSE	FALSE	0.297	-0.297	0.594
CEP295 N-terminal-like protein	Q497N6|C295L_MOUSE	1.84	3.5801	0.27475	0.955	FALSE	FALSE	-0.919	0.919	-1.84
60S ribosomal protein L8	P62918|RL8_MOUSE	-0.156	0.89751	0.275254	0.955	FALSE	FALSE	0.0782	-0.0782	0.156
Density-regulated protein	Q9CQJ6|DENR_MOUSE	-0.874	0.545632	0.27624	0.955	FALSE	FALSE	0.437	-0.437	0.874
Glucokinase regulatory protein	Q91X44|GCKR_MOUSE	0.208	1.15509	0.277204	0.955	FALSE	FALSE	-0.104	0.104	-0.208
Enoyl-CoA delta isomerase 2	Q9WUR2|ECI2_MOUSE	-0.341	0.789494	0.277551	0.955	FALSE	FALSE	0.171	-0.171	0.341
Membrane progestin receptor alpha	Q80ZE4|PAQR7_MOUSE	0.338	1.264	0.277867	0.955	FALSE	FALSE	-0.169	0.169	-0.338
Sarcosine dehydrogenase mitochondrial	Q99LB7|SARDH_MOUSE	0.247	1.18674	0.278456	0.955	FALSE	FALSE	-0.124	0.124	-0.247
V-type proton ATPase subunit C 1	Q9Z1G3|VATC1_MOUSE	-0.761	0.590087	0.278473	0.955	FALSE	FALSE	0.381	-0.381	0.761
ATP-binding cassette sub-family C member 2	Q8VI47|MRP2_MOUSE	-0.226	0.855002	0.278621	0.955	FALSE	FALSE	0.113	-0.113	0.226
Phenylalanine--tRNA ligase beta subunit	Q9WUA2|SYFB_MOUSE	-1.13	0.456916	0.279023	0.955	FALSE	FALSE	0.564	-0.564	1.13
U5 small nuclear ribonucleoprotein 200 kDa helicase	Q6P4T2|U520_MOUSE	-0.841	0.558256	0.279196	0.955	FALSE	FALSE	0.421	-0.421	0.841
Cysteine desulfurase mitochondrial	Q9Z1J3|NFS1_MOUSE	0.595	1.51047	0.279213	0.955	FALSE	FALSE	-0.298	0.298	-0.595
Proteasome subunit beta type-9	P28076|PSB9_MOUSE	0.186	1.13761	0.279818	0.955	FALSE	FALSE	-0.0928	0.0928	-0.186
Carboxylesterase 1C	P23953|EST1C_MOUSE	-0.39	0.76313	0.279882	0.955	FALSE	FALSE	0.195	-0.195	0.39
28S ribosomal protein S23 mitochondrial	Q8VE22|RT23_MOUSE	0.427	1.34443	0.27993	0.955	FALSE	FALSE	-0.214	0.214	-0.427
Nucleolar protein 56	Q9D6Z1|NOP56_MOUSE	-0.622	0.64977	0.279965	0.955	FALSE	FALSE	0.311	-0.311	0.622
Protein S100-A10	P08207|S10AA_MOUSE	0.456	1.37173	0.279998	0.955	FALSE	FALSE	-0.228	0.228	-0.456
Septin-7	O55131|SEPT7_MOUSE	-0.304	0.810003	0.280137	0.955	FALSE	FALSE	0.152	-0.152	0.304
Cathepsin D	P18242|CATD_MOUSE	-0.191	0.875998	0.280871	0.955	FALSE	FALSE	0.0953	-0.0953	0.191
m-AAA protease-interacting protein 1 mitochondrial	Q8BHE8|MAIP1_MOUSE	1.23	2.34567	0.280966	0.955	FALSE	FALSE	-0.617	0.617	-1.23
Partner of Y14 and mago	Q8CHP5|PYM1_MOUSE	-0.615	0.65293	0.281131	0.955	FALSE	FALSE	0.307	-0.307	0.615
Hydroxylysine kinase	Q5U5V2|HYKK_MOUSE	-0.334	0.793334	0.281514	0.955	FALSE	FALSE	0.167	-0.167	0.334
Glycine N-acyltransferase	Q91XE0|GLYAT_MOUSE	-0.177	0.88454	0.281931	0.955	FALSE	FALSE	0.0885	-0.0885	0.177
Transthyretin	P07309|TTHY_MOUSE	0.357	1.28076	0.281959	0.955	FALSE	FALSE	-0.179	0.179	-0.357
Vitamin D-binding protein	P21614|VTDB_MOUSE	0.245	1.18509	0.28201	0.955	FALSE	FALSE	-0.122	0.122	-0.245
Kinesin family member 13B	tr|A0A286YCV9|A0A286YCV9_MOUSE	0.338	1.264	0.282513	0.955	FALSE	FALSE	-0.169	0.169	-0.338
Serum paraoxonase/arylesterase 2	Q62086|PON2_MOUSE	0.924	1.89737	0.282566	0.955	FALSE	FALSE	-0.462	0.462	-0.924
DNA-(apurinic or apyrimidinic site) endonuclease	P28352|APEX1_MOUSE	-0.543	0.686342	0.282676	0.955	FALSE	FALSE	0.271	-0.271	0.543
4-aminobutyrate aminotransferase mitochondrial	P61922|GABT_MOUSE	0.338	1.264	0.282717	0.955	FALSE	FALSE	-0.169	0.169	-0.338
Peroxisome assembly factor 2	Q99LC9|PEX6_MOUSE	0.831	1.77892	0.283132	0.955	FALSE	FALSE	-0.415	0.415	-0.831
Protein DDI1 homolog 2	A2ADY9|DDI2_MOUSE	-0.338	0.791137	0.283156	0.955	FALSE	FALSE	0.169	-0.169	0.338
Eukaryotic translation initiation factor 3 subunit A	P23116|EIF3A_MOUSE	0.194	1.14393	0.283467	0.955	FALSE	FALSE	-0.0972	0.0972	-0.194
Catenin beta-1	Q02248|CTNB1_MOUSE	0.574	1.48865	0.283917	0.956	FALSE	FALSE	-0.287	0.287	-0.574
Aspartate aminotransferase cytoplasmic	P05201|AATC_MOUSE	0.515	1.42899	0.284607	0.956	FALSE	FALSE	-0.257	0.257	-0.515
Destrin	Q9R0P5|DEST_MOUSE	-0.15	0.90125	0.284976	0.956	FALSE	FALSE	0.0749	-0.0749	0.15
NACHT LRR and PYD domains-containing protein 9B	Q66X22|NLR9B_MOUSE	-1.04	0.486327	0.285406	0.956	FALSE	FALSE	0.52	-0.52	1.04
Eukaryotic translation initiation factor 3 subunit I	Q9QZD9|EIF3I_MOUSE	-0.369	0.774319	0.286142	0.956	FALSE	FALSE	0.184	-0.184	0.369
Deoxyribose-phosphate aldolase	Q91YP3|DEOC_MOUSE	0.633	1.55079	0.286823	0.956	FALSE	FALSE	-0.316	0.316	-0.633
Methylmalonate-semialdehyde dehydrogenase [acylating] mitochondrial	Q9EQ20|MMSA_MOUSE	0.233	1.17528	0.287635	0.956	FALSE	FALSE	-0.116	0.116	-0.233
NAD(P) transhydrogenase mitochondrial	Q61941|NNTM_MOUSE	0.575	1.48968	0.287766	0.956	FALSE	FALSE	-0.288	0.288	-0.575
Dynamin-like 120 kDa protein mitochondrial	P58281|OPA1_MOUSE	0.259	1.19665	0.287986	0.956	FALSE	FALSE	-0.13	0.13	-0.259
Proteasome subunit beta type-4	P99026|PSB4_MOUSE	-0.274	0.827023	0.288159	0.956	FALSE	FALSE	0.137	-0.137	0.274
Splicing factor 3B subunit 1	Q99NB9|SF3B1_MOUSE	-0.258	0.836246	0.288244	0.956	FALSE	FALSE	0.129	-0.129	0.258
Inter-alpha-trypsin inhibitor heavy chain H2	Q61703|ITIH2_MOUSE	-1.18	0.441351	0.288444	0.956	FALSE	FALSE	0.588	-0.588	1.18
Vesicle-associated membrane protein-associated protein A	Q9WV55|VAPA_MOUSE	0.175	1.12896	0.288515	0.956	FALSE	FALSE	-0.0877	0.0877	-0.175
Eukaryotic translation initiation factor 5A-1	P63242|IF5A1_MOUSE	-0.149	0.901875	0.289273	0.956	FALSE	FALSE	0.0746	-0.0746	0.149
Sigma non-opioid intracellular receptor 1	O55242|SGMR1_MOUSE	0.308	1.23799	0.290125	0.956	FALSE	FALSE	-0.154	0.154	-0.308
Signal peptidase complex subunit 3	Q6ZWQ7|SPCS3_MOUSE	-0.171	0.888227	0.290138	0.956	FALSE	FALSE	0.0855	-0.0855	0.171
S-methyl-5'-thioadenosine phosphorylase	Q9CQ65|MTAP_MOUSE	-0.712	0.610473	0.290252	0.956	FALSE	FALSE	0.356	-0.356	0.712
Endoplasmic reticulum-Golgi intermediate compartment protein 1	Q9DC16|ERGI1_MOUSE	0.971	1.9602	0.290621	0.956	FALSE	FALSE	-0.485	0.485	-0.971
Tight junction protein ZO-1	P39447|ZO1_MOUSE	0.546	1.46003	0.291223	0.956	FALSE	FALSE	-0.273	0.273	-0.546
Nuclear migration protein nudC	O35685|NUDC_MOUSE	0.334	1.2605	0.291462	0.956	FALSE	FALSE	-0.167	0.167	-0.334
Trichohyalin-like protein 1	Q9D3P1|TCHL1_MOUSE	1.75	3.36359	0.29197	0.956	FALSE	FALSE	-0.875	0.875	-1.75
Aldo-keto reductase family 1 member C13	Q8VC28|AK1CD_MOUSE	0.138	1.10038	0.29307	0.956	FALSE	FALSE	-0.0691	0.0691	-0.138
MICOS complex subunit Mic25	Q91VN4|MIC25_MOUSE	1.81	3.50642	0.293167	0.956	FALSE	FALSE	-0.905	0.905	-1.81
Keratin 78	tr|E9Q0F0|E9Q0F0_MOUSE	0.497	1.41128	0.293299	0.956	FALSE	FALSE	-0.248	0.248	-0.497
Keratin type I cytoskeletal 17	Q9QWL7|K1C17_MOUSE	0.641	1.55941	0.294097	0.956	FALSE	FALSE	-0.32	0.32	-0.641
Very-long-chain 3-oxoacyl-CoA reductase	O70503|DHB12_MOUSE	0.256	1.19416	0.29459	0.956	FALSE	FALSE	-0.128	0.128	-0.256
Tubulin alpha-4A chain	P68368|TBA4A_MOUSE	-0.197	0.872363	0.294601	0.956	FALSE	FALSE	0.0985	-0.0985	0.197
Selenium-binding protein 2	Q63836|SBP2_MOUSE	-1.22	0.429283	0.297168	0.957	FALSE	FALSE	0.611	-0.611	1.22
Protein ITPRID2	Q922B9|ITPI2_MOUSE	-0.345	0.787308	0.297889	0.957	FALSE	FALSE	0.173	-0.173	0.345
Eukaryotic translation initiation factor 4B	Q8BGD9|IF4B_MOUSE	0.516	1.42998	0.299034	0.957	FALSE	FALSE	-0.258	0.258	-0.516
Protein piccolo	Q9QYX7|PCLO_MOUSE	-0.867	0.548286	0.299956	0.957	FALSE	FALSE	0.434	-0.434	0.867
Lamina-associated polypeptide 2 isoforms alpha/zeta	Q61033|LAP2A_MOUSE	-0.619	0.651122	0.30011	0.957	FALSE	FALSE	0.31	-0.31	0.619
U2 small nuclear ribonucleoprotein B''	Q9CQI7|RU2B_MOUSE	-0.6	0.659754	0.300881	0.957	FALSE	FALSE	0.3	-0.3	0.6
Uridine 5'-monophosphate synthase	P13439|UMPS_MOUSE	0.279	1.21335	0.301021	0.957	FALSE	FALSE	-0.14	0.14	-0.279
Lumican	P51885|LUM_MOUSE	-0.796	0.575944	0.302116	0.957	FALSE	FALSE	0.398	-0.398	0.796
Phospholemman	Q9Z239|PLM_MOUSE	-0.33	0.795536	0.303618	0.957	FALSE	FALSE	0.165	-0.165	0.33
Dipeptidyl peptidase 2	Q9ET22|DPP2_MOUSE	-1.16	0.447513	0.303882	0.957	FALSE	FALSE	0.581	-0.581	1.16
Calumenin	O35887|CALU_MOUSE	-0.495	0.709562	0.30401	0.957	FALSE	FALSE	0.248	-0.248	0.495
AP-1 complex subunit beta-1	O35643|AP1B1_MOUSE	-0.147	0.903127	0.304274	0.957	FALSE	FALSE	0.0735	-0.0735	0.147
Rab GDP dissociation inhibitor alpha	P50396|GDIA_MOUSE	-0.392	0.762072	0.304396	0.957	FALSE	FALSE	0.196	-0.196	0.392
Long-chain specific acyl-CoA dehydrogenase mitochondrial	P51174|ACADL_MOUSE	0.251	1.19003	0.305333	0.957	FALSE	FALSE	-0.125	0.125	-0.251
Heterogeneous nuclear ribonucleoprotein Q	Q7TMK9|HNRPQ_MOUSE	0.122	1.08824	0.306019	0.957	FALSE	FALSE	-0.0612	0.0612	-0.122
Aldehyde oxidase 3	G3X982|AOXC_MOUSE	0.164	1.12039	0.307042	0.957	FALSE	FALSE	-0.0822	0.0822	-0.164
CDGSH iron-sulfur domain-containing protein 2	Q9CQB5|CISD2_MOUSE	1.92	3.78423	0.30736	0.957	FALSE	FALSE	-0.961	0.961	-1.92
Cytochrome c oxidase assembly factor 6 homolog	Q8BGD8|COA6_MOUSE	-0.784	0.580754	0.307371	0.957	FALSE	FALSE	0.392	-0.392	0.784
Mitochondrial import receptor subunit TOM70	Q9CZW5|TOM70_MOUSE	-0.275	0.82645	0.307693	0.957	FALSE	FALSE	0.137	-0.137	0.275
Beta-2-microglobulin	P01887|B2MG_MOUSE	0.246	1.18591	0.307803	0.957	FALSE	FALSE	-0.123	0.123	-0.246
Dual specificity mitogen-activated protein kinase kinase 3	O09110|MP2K3_MOUSE	-1.63	0.323088	0.308236	0.957	FALSE	FALSE	0.816	-0.816	1.63
Myristoylated alanine-rich C-kinase substrate	P26645|MARCS_MOUSE	-1.51	0.351111	0.308598	0.957	FALSE	FALSE	0.757	-0.757	1.51
Enoyl-CoA hydratase mitochondrial	Q8BH95|ECHM_MOUSE	0.132	1.09581	0.309779	0.958	FALSE	FALSE	-0.066	0.066	-0.132
Dynein light chain 2 cytoplasmic	Q9D0M5|DYL2_MOUSE	0.141	1.10267	0.311883	0.958	FALSE	FALSE	-0.0705	0.0705	-0.141
Caspase-3	P70677|CASP3_MOUSE	0.28	1.21419	0.311993	0.958	FALSE	FALSE	-0.14	0.14	-0.28
Arginase-1	Q61176|ARGI1_MOUSE	0.209	1.15589	0.31203	0.958	FALSE	FALSE	-0.105	0.105	-0.209
Antiviral innate immune response receptor RIG-I	Q6Q899|DDX58_MOUSE	-0.213	0.862741	0.312179	0.958	FALSE	FALSE	0.106	-0.106	0.213
Ubiquitin-fold modifier-conjugating enzyme 1	Q9CR09|UFC1_MOUSE	0.258	1.19582	0.31332	0.958	FALSE	FALSE	-0.129	0.129	-0.258
Malate dehydrogenase cytoplasmic	P14152|MDHC_MOUSE	0.154	1.11265	0.313789	0.958	FALSE	FALSE	-0.077	0.077	-0.154
Eukaryotic peptide chain release factor GTP-binding subunit ERF3A	Q8R050|ERF3A_MOUSE	0.341	1.26663	0.313799	0.958	FALSE	FALSE	-0.171	0.171	-0.341
Nebulin	tr|A0A571BF58|A0A571BF58_MOUSE	-1.37	0.386891	0.313804	0.958	FALSE	FALSE	0.687	-0.687	1.37
40S ribosomal protein S15	P62843|RS15_MOUSE	-0.151	0.900626	0.314575	0.958	FALSE	FALSE	0.0756	-0.0756	0.151
Proliferation-associated protein 2G4	P50580|PA2G4_MOUSE	0.114	1.08222	0.314723	0.958	FALSE	FALSE	-0.057	0.057	-0.114
Fatty acid-binding protein adipocyte	P04117|FABP4_MOUSE	-0.391	0.762601	0.314807	0.958	FALSE	FALSE	0.195	-0.195	0.391
L-lactate dehydrogenase A chain	P06151|LDHA_MOUSE	-0.131	0.913198	0.315983	0.958	FALSE	FALSE	0.0657	-0.0657	0.131
Protein transport protein Sec31A	Q3UPL0|SC31A_MOUSE	-0.255	0.837987	0.316178	0.958	FALSE	FALSE	0.128	-0.128	0.255
ATP synthase subunit delta mitochondrial	Q9D3D9|ATPD_MOUSE	0.165	1.12117	0.316206	0.958	FALSE	FALSE	-0.0824	0.0824	-0.165
Clusterin	Q06890|CLUS_MOUSE	-0.293	0.816203	0.317109	0.958	FALSE	FALSE	0.147	-0.147	0.293
Sorbitol dehydrogenase	Q64442|DHSO_MOUSE	0.171	1.12584	0.317981	0.958	FALSE	FALSE	-0.0853	0.0853	-0.171
Tartrate-resistant acid phosphatase type 5	Q05117|PPA5_MOUSE	-0.722	0.606256	0.318526	0.958	FALSE	FALSE	0.361	-0.361	0.722
Heterogeneous nuclear ribonucleoprotein L	Q8R081|HNRPL_MOUSE	-0.213	0.862741	0.318544	0.958	FALSE	FALSE	0.107	-0.107	0.213
Integrin-linked protein kinase	O55222|ILK_MOUSE	1.9	3.73213	0.318833	0.958	FALSE	FALSE	-0.952	0.952	-1.9
60 kDa heat shock protein mitochondrial	P63038|CH60_MOUSE	-0.123	0.918276	0.319127	0.958	FALSE	FALSE	0.0616	-0.0616	0.123
Histone H1.5	P43276|H15_MOUSE	-0.353	0.782954	0.319671	0.958	FALSE	FALSE	0.177	-0.177	0.353
Mitochondrial-processing peptidase subunit beta	Q9CXT8|MPPB_MOUSE	-0.576	0.670821	0.320078	0.958	FALSE	FALSE	0.288	-0.288	0.576
Acetyl-CoA acetyltransferase mitochondrial	Q8QZT1|THIL_MOUSE	0.232	1.17446	0.320594	0.958	FALSE	FALSE	-0.116	0.116	-0.232
Elongation factor 2	P58252|EF2_MOUSE	-0.13	0.913831	0.321488	0.958	FALSE	FALSE	0.0648	-0.0648	0.13
60S ribosomal protein L32	P62911|RL32_MOUSE	-0.147	0.903127	0.321904	0.958	FALSE	FALSE	0.0735	-0.0735	0.147
Proteasome subunit alpha type-4	Q9R1P0|PSA4_MOUSE	-0.198	0.871758	0.321917	0.958	FALSE	FALSE	0.0991	-0.0991	0.198
Plastin-2	Q61233|PLSL_MOUSE	-0.182	0.88148	0.322192	0.958	FALSE	FALSE	0.0911	-0.0911	0.182
Transmembrane emp24 domain-containing protein 2	Q9R0Q3|TMED2_MOUSE	0.268	1.20414	0.322679	0.958	FALSE	FALSE	-0.134	0.134	-0.268
Dipeptidyl peptidase 3	Q99KK7|DPP3_MOUSE	-0.455	0.72951	0.322826	0.958	FALSE	FALSE	0.228	-0.228	0.455
Phospholipase A-2-activating protein	P27612|PLAP_MOUSE	-0.493	0.710546	0.323223	0.959	FALSE	FALSE	0.247	-0.247	0.493
Peptidyl-prolyl cis-trans isomerase D	Q9CR16|PPID_MOUSE	-0.198	0.871758	0.323381	0.959	FALSE	FALSE	0.0991	-0.0991	0.198
GrpE protein homolog 1 mitochondrial	Q99LP6|GRPE1_MOUSE	0.108	1.07773	0.325228	0.959	FALSE	FALSE	-0.0542	0.0542	-0.108
Alcohol dehydrogenase class-3	P28474|ADHX_MOUSE	-0.131	0.913198	0.325484	0.959	FALSE	FALSE	0.0657	-0.0657	0.131
Zyxin	Q62523|ZYX_MOUSE	0.598	1.51362	0.325874	0.959	FALSE	FALSE	-0.299	0.299	-0.598
Protein transport protein Sec23A	Q01405|SC23A_MOUSE	-0.239	0.847332	0.326058	0.959	FALSE	FALSE	0.12	-0.12	0.239
NADH dehydrogenase [ubiquinone] 1 beta subcomplex subunit 8 mitochondrial	Q9D6J5|NDUB8_MOUSE	0.629	1.54649	0.326238	0.959	FALSE	FALSE	-0.315	0.315	-0.629
Methylcrotonoyl-CoA carboxylase beta chain mitochondrial	Q3ULD5|MCCB_MOUSE	0.187	1.13839	0.327088	0.959	FALSE	FALSE	-0.0937	0.0937	-0.187
H-2 class I histocompatibility antigen K-B alpha chain	P01901|HA1B_MOUSE	0.297	1.22859	0.327382	0.959	FALSE	FALSE	-0.149	0.149	-0.297
60S ribosomal protein L36a	P83882|RL36A_MOUSE	-0.167	0.890693	0.327641	0.959	FALSE	FALSE	0.0833	-0.0833	0.167
Ribosomal protein L36A pseudogene 1	tr|A0A2I3BPG9|A0A2I3BPG9_MOUSE	-0.167	0.890693	0.327641	0.959	FALSE	FALSE	0.0833	-0.0833	0.167
Glutathione S-transferase A3	P30115|GSTA3_MOUSE	0.167	1.12272	0.328155	0.959	FALSE	FALSE	-0.0834	0.0834	-0.167
Basic leucine zipper and W2 domain-containing protein 1	Q9CQC6|BZW1_MOUSE	-0.589	0.664804	0.328289	0.959	FALSE	FALSE	0.295	-0.295	0.589
Tropomyosin 3 related sequence 7	tr|D3Z2H9|D3Z2H9_MOUSE	-0.148	0.902501	0.328592	0.959	FALSE	FALSE	0.0742	-0.0742	0.148
UDP-glucuronosyltransferase 3A2	Q8JZZ0|UD3A2_MOUSE	-0.423	0.745872	0.329399	0.959	FALSE	FALSE	0.211	-0.211	0.423
Sorcin	Q6P069|SORCN_MOUSE	-0.339	0.790589	0.32951	0.959	FALSE	FALSE	0.169	-0.169	0.339
Carboxylesterase 3A	Q63880|EST3A_MOUSE	-0.168	0.890076	0.329555	0.959	FALSE	FALSE	0.0841	-0.0841	0.168
Immunoglobulin-binding protein 1	Q61249|IGBP1_MOUSE	0.136	1.09885	0.329689	0.959	FALSE	FALSE	-0.0681	0.0681	-0.136
ATP synthase F(0) complex subunit B1 mitochondrial	Q9CQQ7|AT5F1_MOUSE	0.138	1.10038	0.331929	0.959	FALSE	FALSE	-0.0688	0.0688	-0.138
Mitogen-activated protein kinase 14	P47811|MK14_MOUSE	2.3	4.92458	0.332168	0.959	FALSE	FALSE	-1.15	1.15	-2.3
Proliferation marker protein Ki-67	E9PVX6|KI67_MOUSE	1.04	2.05623	0.332378	0.959	FALSE	FALSE	-0.521	0.521	-1.04
Inhibitor of carbonic anhydrase	Q9DBD0|ICA_MOUSE	0.571	1.48555	0.332692	0.959	FALSE	FALSE	-0.286	0.286	-0.571
Torsin-1A-interacting protein 2	Q8BYU6|TOIP2_MOUSE	-0.244	0.844401	0.333287	0.959	FALSE	FALSE	0.122	-0.122	0.244
Barrier-to-autointegration factor	O54962|BAF_MOUSE	0.424	1.34164	0.333766	0.959	FALSE	FALSE	-0.212	0.212	-0.424
Cytochrome P450 CYP4F13	tr|Q99N19|Q99N19_MOUSE	0.763	1.69702	0.334121	0.959	FALSE	FALSE	-0.381	0.381	-0.763
Afadin	Q9QZQ1|AFAD_MOUSE	-0.508	0.703197	0.334134	0.959	FALSE	FALSE	0.254	-0.254	0.508
Bifunctional 3'-phosphoadenosine 5'-phosphosulfate synthase 2	O88428|PAPS2_MOUSE	0.312	1.24143	0.334253	0.959	FALSE	FALSE	-0.156	0.156	-0.312
Glucosylceramide transporter ABCA12	E9Q876|ABCAC_MOUSE	1.19	2.28153	0.334925	0.959	FALSE	FALSE	-0.595	0.595	-1.19
Selenocysteine-specific elongation factor	Q9JHW4|SELB_MOUSE	0.353	1.27721	0.335144	0.959	FALSE	FALSE	-0.177	0.177	-0.353
Aminoacylase-1	Q99JW2|ACY1_MOUSE	0.173	1.1274	0.335318	0.959	FALSE	FALSE	-0.0866	0.0866	-0.173
26S proteasome regulatory subunit 4	P62192|PRS4_MOUSE	0.143	1.1042	0.335733	0.959	FALSE	FALSE	-0.0716	0.0716	-0.143
Succinate--CoA ligase [ADP/GDP-forming] subunit alpha mitochondrial	Q9WUM5|SUCA_MOUSE	0.166	1.12194	0.335842	0.959	FALSE	FALSE	-0.083	0.083	-0.166
Translin	Q62348|TSN_MOUSE	-0.141	0.90689	0.336286	0.959	FALSE	FALSE	0.0705	-0.0705	0.141
Mitochondrial 2-oxodicarboxylate carrier	Q8BZ09|ODC_MOUSE	-0.151	0.900626	0.336788	0.959	FALSE	FALSE	0.0753	-0.0753	0.151
Keratin type I cytoskeletal 18	P05784|K1C18_MOUSE	0.198	1.14711	0.337194	0.959	FALSE	FALSE	-0.099	0.099	-0.198
Cone cGMP-specific 3' 5'-cyclic phosphodiesterase subunit alpha'	Q91ZQ1|PDE6C_MOUSE	-0.351	0.78404	0.33848	0.96	FALSE	FALSE	0.176	-0.176	0.351
Apolipoprotein C-III	P33622|APOC3_MOUSE	1.14	2.20381	0.338929	0.96	FALSE	FALSE	-0.568	0.568	-1.14
Sodium- and chloride-dependent GABA transporter 2	P31649|S6A13_MOUSE	-0.398	0.75891	0.33902	0.96	FALSE	FALSE	0.199	-0.199	0.398
TraB domain-containing protein	Q99JY4|TRABD_MOUSE	-0.992	0.50278	0.339698	0.96	FALSE	FALSE	0.496	-0.496	0.992
Glycogen [starch] synthase liver	Q8VCB3|GYS2_MOUSE	0.152	1.11111	0.340233	0.96	FALSE	FALSE	-0.0759	0.0759	-0.152
Ubiquitin-like modifier-activating enzyme ATG7	Q9D906|ATG7_MOUSE	0.631	1.54864	0.340282	0.96	FALSE	FALSE	-0.316	0.316	-0.631
Inositol monophosphatase 1	O55023|IMPA1_MOUSE	0.632	1.54971	0.340367	0.96	FALSE	FALSE	-0.316	0.316	-0.632
Protein diaphanous homolog 1	O08808|DIAP1_MOUSE	0.91	1.87905	0.340608	0.96	FALSE	FALSE	-0.455	0.455	-0.91
Thyroid hormone-inducible hepatic protein	Q62264|THRSP_MOUSE	0.36	1.28343	0.34083	0.96	FALSE	FALSE	-0.18	0.18	-0.36
Glyoxalase domain-containing protein 4	Q9CPV4|GLOD4_MOUSE	0.239	1.18017	0.341287	0.96	FALSE	FALSE	-0.12	0.12	-0.239
PC4 and SFRS1-interacting protein	Q99JF8|PSIP1_MOUSE	1.61	3.05252	0.341488	0.96	FALSE	FALSE	-0.804	0.804	-1.61
Group XIIB secretory phospholipase A2-like protein	Q99P27|PG12B_MOUSE	-0.931	0.524495	0.341991	0.96	FALSE	FALSE	0.466	-0.466	0.931
Kynurenine--oxoglutarate transaminase 3	Q71RI9|KAT3_MOUSE	-0.322	0.79996	0.342495	0.96	FALSE	FALSE	0.161	-0.161	0.322
Golgin-45	Q8R2X8|GO45_MOUSE	1.03	2.04202	0.343446	0.96	FALSE	FALSE	-0.516	0.516	-1.03
Cysteine and glycine-rich protein 1	P97315|CSRP1_MOUSE	0.271	1.20664	0.343915	0.96	FALSE	FALSE	-0.136	0.136	-0.271
Murinoglobulin-2	P28666|MUG2_MOUSE	0.531	1.44493	0.344575	0.96	FALSE	FALSE	-0.265	0.265	-0.531
Peroxisomal membrane protein 2	P42925|PXMP2_MOUSE	0.2	1.1487	0.344743	0.96	FALSE	FALSE	-0.1	0.1	-0.2
Vacuolar protein sorting-associated protein 35	Q9EQH3|VPS35_MOUSE	-0.192	0.875391	0.345611	0.96	FALSE	FALSE	0.0962	-0.0962	0.192
NAD kinase 2 mitochondrial	Q8C5H8|NAKD2_MOUSE	-0.248	0.842063	0.34575	0.96	FALSE	FALSE	0.124	-0.124	0.248
NADH dehydrogenase [ubiquinone] 1 beta subcomplex subunit 5 mitochondrial	Q9CQH3|NDUB5_MOUSE	-0.151	0.900626	0.345881	0.96	FALSE	FALSE	0.0755	-0.0755	0.151
Mitochondrial glutamate carrier 1	Q9D6M3|GHC1_MOUSE	0.158	1.11574	0.34668	0.96	FALSE	FALSE	-0.0789	0.0789	-0.158
Ubiquitin carboxyl-terminal hydrolase 20	Q8C6M1|UBP20_MOUSE	-0.553	0.681601	0.348411	0.96	FALSE	FALSE	0.276	-0.276	0.553
Collagen alpha-1(I) chain	P11087|CO1A1_MOUSE	-0.528	0.693515	0.348489	0.96	FALSE	FALSE	0.264	-0.264	0.528
Serotransferrin	Q921I1|TRFE_MOUSE	-0.348	0.785673	0.350197	0.96	FALSE	FALSE	0.174	-0.174	0.348
Alpha-aminoadipic semialdehyde synthase mitochondrial	Q99K67|AASS_MOUSE	0.394	1.31403	0.350906	0.96	FALSE	FALSE	-0.197	0.197	-0.394
60S ribosomal protein L22	P67984|RL22_MOUSE	-0.124	0.91764	0.35121	0.96	FALSE	FALSE	0.0619	-0.0619	0.124
Peroxisomal biogenesis factor 3	Q9QXY9|PEX3_MOUSE	-0.66	0.632878	0.351874	0.96	FALSE	FALSE	0.33	-0.33	0.66
Medium-chain acyl-CoA ligase ACSF2 mitochondrial	Q8VCW8|ACSF2_MOUSE	-0.17	0.888843	0.352389	0.96	FALSE	FALSE	0.0848	-0.0848	0.17
rRNA 2'-O-methyltransferase fibrillarin	P35550|FBRL_MOUSE	-0.474	0.719966	0.352683	0.96	FALSE	FALSE	0.237	-0.237	0.474
Target of Myb protein 1	O88746|TOM1_MOUSE	-0.819	0.566835	0.352819	0.96	FALSE	FALSE	0.409	-0.409	0.819
28S ribosomal protein S30 mitochondrial	Q9D0G0|RT30_MOUSE	0.803	1.74473	0.353115	0.96	FALSE	FALSE	-0.401	0.401	-0.803
Developmentally-regulated GTP-binding protein 2	Q9QXB9|DRG2_MOUSE	-0.959	0.514413	0.353848	0.96	FALSE	FALSE	0.479	-0.479	0.959
Synaptic vesicle glycoprotein 2B	Q8BG39|SV2B_MOUSE	0.18	1.13288	0.3539	0.96	FALSE	FALSE	-0.0898	0.0898	-0.18
Superoxide dismutase [Mn] mitochondrial	P09671|SODM_MOUSE	0.13	1.09429	0.355778	0.961	FALSE	FALSE	-0.065	0.065	-0.13
Cordon-bleu protein-like 1	Q3UMF0|COBL1_MOUSE	-0.12	0.920188	0.35751	0.961	FALSE	FALSE	0.0602	-0.0602	0.12
DNA damage-binding protein 1	Q3U1J4|DDB1_MOUSE	0.189	1.13997	0.358422	0.961	FALSE	FALSE	-0.0944	0.0944	-0.189
ATP-dependent RNA helicase DDX3Y	Q62095|DDX3Y_MOUSE	0.391	1.3113	0.358438	0.961	FALSE	FALSE	-0.195	0.195	-0.391
Mitogen-activated protein kinase 3	Q63844|MK03_MOUSE	0.162	1.11884	0.358747	0.961	FALSE	FALSE	-0.081	0.081	-0.162
DNA-directed RNA polymerase subunit	tr|B2RXC6|B2RXC6_MOUSE	-0.887	0.540737	0.359123	0.961	FALSE	FALSE	0.443	-0.443	0.887
Mitochondrial pyruvate carrier 1	P63030|MPC1_MOUSE	0.246	1.18591	0.359421	0.961	FALSE	FALSE	-0.123	0.123	-0.246
Apolipoprotein C-I	P34928|APOC1_MOUSE	-0.403	0.756284	0.359717	0.961	FALSE	FALSE	0.202	-0.202	0.403
Bax inhibitor 1	Q9D2C7|BI1_MOUSE	0.173	1.1274	0.360741	0.961	FALSE	FALSE	-0.0863	0.0863	-0.173
Guanine nucleotide-binding protein subunit alpha-11	P21278|GNA11_MOUSE	-1.71	0.30566	0.361128	0.961	FALSE	FALSE	0.856	-0.856	1.71
Hydrocephalus-inducing protein	Q80W93|HYDIN_MOUSE	-0.561	0.677832	0.363101	0.961	FALSE	FALSE	0.281	-0.281	0.561
Ubiquinone biosynthesis monooxygenase COQ6 mitochondrial	Q8R1S0|COQ6_MOUSE	-1.74	0.29937	0.363383	0.961	FALSE	FALSE	0.872	-0.872	1.74
Secernin-3	Q3TMH2|SCRN3_MOUSE	0.519	1.43296	0.364756	0.961	FALSE	FALSE	-0.259	0.259	-0.519
Mitochondrial carrier homolog 2	Q791V5|MTCH2_MOUSE	-0.122	0.918913	0.365307	0.961	FALSE	FALSE	0.061	-0.061	0.122
5-hydroxyisourate hydrolase	Q9CRB3|HIUH_MOUSE	0.144	1.10496	0.365367	0.961	FALSE	FALSE	-0.0719	0.0719	-0.144
Lon protease homolog mitochondrial	Q8CGK3|LONM_MOUSE	0.221	1.16554	0.365585	0.961	FALSE	FALSE	-0.111	0.111	-0.221
Signal recognition particle 54 kDa protein	P14576|SRP54_MOUSE	0.86	1.81504	0.367421	0.961	FALSE	FALSE	-0.43	0.43	-0.86
Bleomycin hydrolase	Q8R016|BLMH_MOUSE	-0.246	0.843231	0.367706	0.961	FALSE	FALSE	0.123	-0.123	0.246
Calcium-regulated heat stable protein 1	Q9CR86|CHSP1_MOUSE	0.2	1.1487	0.367961	0.961	FALSE	FALSE	-0.0998	0.0998	-0.2
ATP synthase protein 8	P03930|ATP8_MOUSE	0.313	1.24229	0.36809	0.961	FALSE	FALSE	-0.156	0.156	-0.313
Protein canopy homolog 2	Q9QXT0|CNPY2_MOUSE	-0.273	0.827597	0.368447	0.961	FALSE	FALSE	0.137	-0.137	0.273
Peflin	Q8BFY6|PEF1_MOUSE	-0.414	0.75054	0.368942	0.961	FALSE	FALSE	0.207	-0.207	0.414
Serine hydroxymethyltransferase cytosolic	P50431|GLYC_MOUSE	-0.142	0.906262	0.369146	0.961	FALSE	FALSE	0.0711	-0.0711	0.142
Tapasin	Q9R233|TPSN_MOUSE	0.589	1.5042	0.369566	0.961	FALSE	FALSE	-0.295	0.295	-0.589
Serine beta-lactamase-like protein LACTB mitochondrial	Q9EP89|LACTB_MOUSE	0.221	1.16554	0.369639	0.961	FALSE	FALSE	-0.11	0.11	-0.221
V-type proton ATPase subunit G 1	Q9CR51|VATG1_MOUSE	0.254	1.19251	0.369695	0.961	FALSE	FALSE	-0.127	0.127	-0.254
40S ribosomal protein S6	P62754|RS6_MOUSE	-0.124	0.91764	0.370524	0.961	FALSE	FALSE	0.0622	-0.0622	0.124
NADP-dependent malic enzyme	P06801|MAOX_MOUSE	0.435	1.35191	0.37067	0.961	FALSE	FALSE	-0.218	0.218	-0.435
Eukaryotic translation initiation factor 3 subunit G	Q9Z1D1|EIF3G_MOUSE	-0.165	0.891929	0.371289	0.961	FALSE	FALSE	0.0826	-0.0826	0.165
Thymidine phosphorylase	Q99N42|TYPH_MOUSE	-0.978	0.507683	0.372818	0.962	FALSE	FALSE	0.489	-0.489	0.978
Elongin-B	P62869|ELOB_MOUSE	0.12	1.08673	0.372901	0.962	FALSE	FALSE	-0.0599	0.0599	-0.12
Small ubiquitin-related modifier 2	P61957|SUMO2_MOUSE	0.78	1.71713	0.372907	0.962	FALSE	FALSE	-0.39	0.39	-0.78
Small ubiquitin-related modifier 3	Q9Z172|SUMO3_MOUSE	0.78	1.71713	0.372907	0.962	FALSE	FALSE	-0.39	0.39	-0.78
2-oxoglutarate dehydrogenase mitochondrial	Q60597|ODO1_MOUSE	-0.111	0.925946	0.373171	0.962	FALSE	FALSE	0.0557	-0.0557	0.111
ADP-ribosylation factor-like protein 1	P61211|ARL1_MOUSE	0.586	1.50108	0.373213	0.962	FALSE	FALSE	-0.293	0.293	-0.586
Retinol-binding protein 4	Q00724|RET4_MOUSE	-0.417	0.74898	0.373913	0.962	FALSE	FALSE	0.208	-0.208	0.417
Histone H1.0	P10922|H10_MOUSE	-0.203	0.868742	0.374267	0.962	FALSE	FALSE	0.102	-0.102	0.203
Hypoxanthine-guanine phosphoribosyltransferase	P00493|HPRT_MOUSE	0.584	1.499	0.375733	0.962	FALSE	FALSE	-0.292	0.292	-0.584
Filamin-B	Q80X90|FLNB_MOUSE	-0.13	0.913831	0.375983	0.962	FALSE	FALSE	0.0648	-0.0648	0.13
Thyroid hormone receptor-associated protein 3	Q569Z6|TR150_MOUSE	-0.326	0.797745	0.376589	0.962	FALSE	FALSE	0.163	-0.163	0.326
Cytochrome P450 2F2	P33267|CP2F2_MOUSE	0.236	1.17772	0.376839	0.962	FALSE	FALSE	-0.118	0.118	-0.236
V-type proton ATPase catalytic subunit A	P50516|VATA_MOUSE	-0.139	0.908148	0.377142	0.962	FALSE	FALSE	0.0697	-0.0697	0.139
Alpha-parvin	Q9EPC1|PARVA_MOUSE	0.98	1.97247	0.377215	0.962	FALSE	FALSE	-0.49	0.49	-0.98
Aldo-keto reductase family 1 member D1	Q8VCX1|AK1D1_MOUSE	0.245	1.18509	0.377365	0.962	FALSE	FALSE	-0.123	0.123	-0.245
Eukaryotic translation initiation factor 3 subunit C	Q8R1B4|EIF3C_MOUSE	-0.285	0.820742	0.377395	0.962	FALSE	FALSE	0.143	-0.143	0.285
Alanine--glyoxylate aminotransferase 2 mitochondrial	Q3UEG6|AGT2_MOUSE	0.307	1.23713	0.377468	0.962	FALSE	FALSE	-0.154	0.154	-0.307
Apolipoprotein B-100	E9Q414|APOB_MOUSE	-0.641	0.641268	0.377711	0.962	FALSE	FALSE	0.32	-0.32	0.641
ERO1-like protein alpha	Q8R180|ERO1A_MOUSE	0.597	1.51257	0.379066	0.962	FALSE	FALSE	-0.298	0.298	-0.597
Sodium/potassium-transporting ATPase subunit beta-1	P14094|AT1B1_MOUSE	-0.215	0.861546	0.379186	0.962	FALSE	FALSE	0.107	-0.107	0.215
Sulfite oxidase mitochondrial	Q8R086|SUOX_MOUSE	0.133	1.09657	0.37956	0.962	FALSE	FALSE	-0.0663	0.0663	-0.133
Ornithine transcarbamylase mitochondrial	P11725|OTC_MOUSE	0.192	1.14235	0.379603	0.962	FALSE	FALSE	-0.0958	0.0958	-0.192
Delta-1-pyrroline-5-carboxylate dehydrogenase mitochondrial	Q8CHT0|AL4A1_MOUSE	0.178	1.13131	0.379674	0.962	FALSE	FALSE	-0.089	0.089	-0.178
Alpha-1-acid glycoprotein 1	Q60590|A1AG1_MOUSE	-1.4	0.378929	0.379717	0.962	FALSE	FALSE	0.698	-0.698	1.4
Transcriptional regulator Kaiso	Q8BN78|KAISO_MOUSE	0.287	1.2201	0.380127	0.962	FALSE	FALSE	-0.143	0.143	-0.287
Talin-1	P26039|TLN1_MOUSE	-0.166	0.89131	0.380836	0.962	FALSE	FALSE	0.0828	-0.0828	0.166
Peptidyl-prolyl cis-trans isomerase FKBP3	Q62446|FKBP3_MOUSE	-0.4	0.757858	0.381115	0.962	FALSE	FALSE	0.2	-0.2	0.4
Phosphoacetylglucosamine mutase	Q9CYR6|AGM1_MOUSE	-0.245	0.843816	0.381129	0.962	FALSE	FALSE	0.123	-0.123	0.245
Cytochrome c oxidase subunit 7B mitochondrial	P56393|COX7B_MOUSE	-0.253	0.83915	0.381251	0.962	FALSE	FALSE	0.126	-0.126	0.253
Transcription elongation factor A protein 1	P10711|TCEA1_MOUSE	-1.9	0.267943	0.381589	0.962	FALSE	FALSE	0.952	-0.952	1.9
Guanine nucleotide-binding protein subunit alpha-14	P30677|GNA14_MOUSE	-1.6	0.329877	0.3827	0.962	FALSE	FALSE	0.799	-0.799	1.6
Oxidative stress-responsive serine-rich protein 1	Q9D722|OSER1_MOUSE	-1.72	0.303549	0.382912	0.962	FALSE	FALSE	0.86	-0.86	1.72
Ras-related protein Rab-6A	P35279|RAB6A_MOUSE	-1.35	0.392292	0.383531	0.962	FALSE	FALSE	0.676	-0.676	1.35
Ras-related protein Rab-6B	P61294|RAB6B_MOUSE	-1.35	0.392292	0.383531	0.962	FALSE	FALSE	0.676	-0.676	1.35
Signal recognition particle receptor subunit alpha	Q9DBG7|SRPRA_MOUSE	-0.705	0.613442	0.384332	0.962	FALSE	FALSE	0.353	-0.353	0.705
Glycine N-methyltransferase	Q9QXF8|GNMT_MOUSE	0.258	1.19582	0.384597	0.962	FALSE	FALSE	-0.129	0.129	-0.258
Ubiquitin-conjugating enzyme E2 N	P61089|UBE2N_MOUSE	0.175	1.12896	0.384777	0.962	FALSE	FALSE	-0.0874	0.0874	-0.175
Serine-threonine kinase receptor-associated protein	Q9Z1Z2|STRAP_MOUSE	-0.212	0.86334	0.385842	0.962	FALSE	FALSE	0.106	-0.106	0.212
Glutathione S-transferase kappa 1	Q9DCM2|GSTK1_MOUSE	0.28	1.21419	0.386842	0.962	FALSE	FALSE	-0.14	0.14	-0.28
Cleavage and polyadenylation specificity factor subunit 6	Q6NVF9|CPSF6_MOUSE	-0.36	0.779165	0.387231	0.962	FALSE	FALSE	0.18	-0.18	0.36
Protein Mpv17	P19258|MPV17_MOUSE	1.04	2.05623	0.387342	0.962	FALSE	FALSE	-0.519	0.519	-1.04
Acyl-protein thioesterase 1	P97823|LYPA1_MOUSE	0.142	1.10343	0.387528	0.962	FALSE	FALSE	-0.0709	0.0709	-0.142
Ras-related protein Rab-1A	P62821|RAB1A_MOUSE	-0.132	0.912565	0.3877	0.962	FALSE	FALSE	0.0659	-0.0659	0.132
Arylamine N-acetyltransferase 2	P50295|ARY2_MOUSE	-0.333	0.793884	0.387773	0.962	FALSE	FALSE	0.167	-0.167	0.333
Coactosin-like protein	Q9CQI6|COTL1_MOUSE	-0.353	0.782954	0.389127	0.962	FALSE	FALSE	0.177	-0.177	0.353
Carbonic anhydrase 3	P16015|CAH3_MOUSE	0.26	1.19748	0.389172	0.962	FALSE	FALSE	-0.13	0.13	-0.26
Sideroflexin-2	Q925N2|SFXN2_MOUSE	-0.85	0.554785	0.389281	0.962	FALSE	FALSE	0.425	-0.425	0.85
NEDD8	P29595|NEDD8_MOUSE	-0.941	0.520872	0.389605	0.962	FALSE	FALSE	0.471	-0.471	0.941
Selenide water dikinase 1	Q8BH69|SPS1_MOUSE	-0.249	0.841479	0.390457	0.962	FALSE	FALSE	0.124	-0.124	0.249
Ubiquitin carboxyl-terminal hydrolase 7	Q6A4J8|UBP7_MOUSE	0.694	1.61776	0.390799	0.962	FALSE	FALSE	-0.347	0.347	-0.694
Tyrosine-protein phosphatase non-receptor type 21	Q62136|PTN21_MOUSE	0.179	1.1321	0.390876	0.963	FALSE	FALSE	-0.0897	0.0897	-0.179
Endoplasmic reticulum resident protein 29	P57759|ERP29_MOUSE	0.18	1.13288	0.390933	0.963	FALSE	FALSE	-0.0902	0.0902	-0.18
ATP synthase subunit ATP5MJ mitochondrial	P56379|ATP68_MOUSE	0.246	1.18591	0.391509	0.963	FALSE	FALSE	-0.123	0.123	-0.246
Procollagen galactosyltransferase 1	Q8K297|GT251_MOUSE	-1.14	0.45376	0.39454	0.963	FALSE	FALSE	0.572	-0.572	1.14
Trans-L-3-hydroxyproline dehydratase	Q9CXA2|T3HPD_MOUSE	0.682	1.60436	0.395234	0.963	FALSE	FALSE	-0.341	0.341	-0.682
Leukotriene-B4 omega-hydroxylase 3	Q9EP75|CP4FE_MOUSE	1.32	2.49666	0.395556	0.963	FALSE	FALSE	-0.661	0.661	-1.32
Haloacid dehalogenase-like hydrolase domain-containing 5	Q91WM2|HDHD5_MOUSE	0.696	1.62001	0.396331	0.963	FALSE	FALSE	-0.348	0.348	-0.696
ATPase GET3	O54984|GET3_MOUSE	-0.305	0.809442	0.396379	0.963	FALSE	FALSE	0.153	-0.153	0.305
Cytidine monophosphate-N-acetylneuraminic acid hydroxylase	Q61419|CMAH_MOUSE	1.37	2.58471	0.396722	0.963	FALSE	FALSE	-0.683	0.683	-1.37
DDRGK domain-containing protein 1	Q80WW9|DDRGK_MOUSE	-0.355	0.78187	0.397678	0.963	FALSE	FALSE	0.177	-0.177	0.355
Protein kinase C and casein kinase substrate in neurons protein 2	Q9WVE8|PACN2_MOUSE	0.518	1.43197	0.397941	0.963	FALSE	FALSE	-0.259	0.259	-0.518
F-actin-capping protein subunit beta	P47757|CAPZB_MOUSE	-0.386	0.765248	0.398726	0.963	FALSE	FALSE	0.193	-0.193	0.386
Cytochrome P450 4V2	Q9DBW0|CP4V2_MOUSE	-0.331	0.794985	0.400374	0.963	FALSE	FALSE	0.166	-0.166	0.331
Glutaryl-CoA dehydrogenase mitochondrial	Q60759|GCDH_MOUSE	0.156	1.11419	0.401068	0.963	FALSE	FALSE	-0.0779	0.0779	-0.156
Cytochrome c oxidase subunit 2	P00405|COX2_MOUSE	-0.139	0.908148	0.401764	0.963	FALSE	FALSE	0.0693	-0.0693	0.139
AP-2 complex subunit mu	P84091|AP2M1_MOUSE	0.146	1.1065	0.401849	0.963	FALSE	FALSE	-0.0729	0.0729	-0.146
Synapse-associated protein 1	Q9D5V6|SYAP1_MOUSE	-0.878	0.544121	0.401932	0.963	FALSE	FALSE	0.439	-0.439	0.878
Glutathione synthetase	P51855|GSHB_MOUSE	0.24	1.18099	0.402912	0.963	FALSE	FALSE	-0.12	0.12	-0.24
Surfeit locus protein 4	Q64310|SURF4_MOUSE	-0.131	0.913198	0.403643	0.963	FALSE	FALSE	0.0655	-0.0655	0.131
E3 ubiquitin-protein ligase RNF213	E9Q555|RN213_MOUSE	-0.941	0.520872	0.403749	0.963	FALSE	FALSE	0.47	-0.47	0.941
Isochorismatase domain-containing protein 2A	P85094|ISC2A_MOUSE	0.164	1.12039	0.405146	0.963	FALSE	FALSE	-0.082	0.082	-0.164
Lon protease homolog 2 peroxisomal	Q9DBN5|LONP2_MOUSE	-1	0.5	0.406203	0.963	FALSE	FALSE	0.502	-0.502	1
V-type proton ATPase subunit B brain isoform	P62814|VATB2_MOUSE	0.169	1.12428	0.406479	0.963	FALSE	FALSE	-0.0847	0.0847	-0.169
40S ribosomal protein S28	P62858|RS28_MOUSE	-0.239	0.847332	0.406486	0.963	FALSE	FALSE	0.12	-0.12	0.239
Mitochondrial peptide methionine sulfoxide reductase	Q9D6Y7|MSRA_MOUSE	0.164	1.12039	0.406597	0.963	FALSE	FALSE	-0.0822	0.0822	-0.164
Mitochondrial import inner membrane translocase subunit Tim13	P62075|TIM13_MOUSE	0.147	1.10726	0.407405	0.963	FALSE	FALSE	-0.0735	0.0735	-0.147
ER lumen protein-retaining receptor 2	Q9CQM2|ERD22_MOUSE	-1.21	0.432269	0.407767	0.963	FALSE	FALSE	0.606	-0.606	1.21
Homogentisate 1 2-dioxygenase	O09173|HGD_MOUSE	0.176	1.12975	0.408403	0.963	FALSE	FALSE	-0.0878	0.0878	-0.176
Protein Daple	Q6VGS5|DAPLE_MOUSE	-1.29	0.408951	0.40873	0.963	FALSE	FALSE	0.643	-0.643	1.29
Valacyclovir hydrolase	Q8R164|BPHL_MOUSE	-0.18	0.882703	0.408977	0.963	FALSE	FALSE	0.0901	-0.0901	0.18
Coagulation factor XII	Q80YC5|FA12_MOUSE	0.332	1.25876	0.409204	0.963	FALSE	FALSE	-0.166	0.166	-0.332
Lysosomal alpha-mannosidase	O09159|MA2B1_MOUSE	0.252	1.19086	0.410227	0.963	FALSE	FALSE	-0.126	0.126	-0.252
DnaJ heat shock protein family (Hsp40) member C13	tr|D4AFX7|D4AFX7_MOUSE	1.33	2.51403	0.410728	0.963	FALSE	FALSE	-0.666	0.666	-1.33
Adenylosuccinate lyase	P54822|PUR8_MOUSE	-1.21	0.432269	0.410763	0.963	FALSE	FALSE	0.605	-0.605	1.21
Armadillo repeat-containing protein 1	Q9D7A8|ARMC1_MOUSE	-0.518	0.698339	0.411133	0.963	FALSE	FALSE	0.259	-0.259	0.518
Parkinson disease protein 7 homolog	Q99LX0|PARK7_MOUSE	0.112	1.08073	0.412183	0.964	FALSE	FALSE	-0.0559	0.0559	-0.112
Albumin	P07724|ALBU_MOUSE	-0.288	0.819037	0.412561	0.964	FALSE	FALSE	0.144	-0.144	0.288
Sorting and assembly machinery component 50 homolog	Q8BGH2|SAM50_MOUSE	-0.536	0.68968	0.414549	0.964	FALSE	FALSE	0.268	-0.268	0.536
Metalloreductase STEAP4	Q923B6|STEA4_MOUSE	-0.555	0.680657	0.414905	0.964	FALSE	FALSE	0.277	-0.277	0.555
Immunoglobulin heavy constant alpha (Fragment)	tr|A0A0A6YXW6|A0A0A6YXW6_MOUSE	-0.346	0.786762	0.415977	0.964	FALSE	FALSE	0.173	-0.173	0.346
14-3-3 protein zeta/delta	P63101|1433Z_MOUSE	-0.105	0.929805	0.416893	0.964	FALSE	FALSE	0.0526	-0.0526	0.105
Cytochrome c oxidase subunit 1	P00397|COX1_MOUSE	0.121	1.08749	0.418821	0.964	FALSE	FALSE	-0.0605	0.0605	-0.121
Histone H3.1	P68433|H31_MOUSE	0.392	1.31221	0.419212	0.964	FALSE	FALSE	-0.196	0.196	-0.392
Hydroxyproline dehydrogenase	Q8VCZ9|HYPDH_MOUSE	0.263	1.19997	0.419243	0.964	FALSE	FALSE	-0.131	0.131	-0.263
Peroxiredoxin-4	O08807|PRDX4_MOUSE	-0.136	0.910039	0.419507	0.964	FALSE	FALSE	0.068	-0.068	0.136
Complement component C8 alpha chain	Q8K182|CO8A_MOUSE	-1.28	0.411796	0.419715	0.964	FALSE	FALSE	0.639	-0.639	1.28
Protein LYRIC	Q80WJ7|LYRIC_MOUSE	-1.03	0.48971	0.420141	0.964	FALSE	FALSE	0.516	-0.516	1.03
Protein C19orf12 homolog	Q8WUR0|CS012_MOUSE	0.354	1.2781	0.420355	0.964	FALSE	FALSE	-0.177	0.177	-0.354
Rab GDP dissociation inhibitor beta	Q61598|GDIB_MOUSE	0.111	1.07998	0.421421	0.964	FALSE	FALSE	-0.0554	0.0554	-0.111
Leucine-rich repeat-containing protein 40	Q9CRC8|LRC40_MOUSE	0.509	1.42306	0.421662	0.964	FALSE	FALSE	-0.254	0.254	-0.509
Kinesin-1 heavy chain	Q61768|KINH_MOUSE	0.137	1.09962	0.421859	0.964	FALSE	FALSE	-0.0687	0.0687	-0.137
Mitochondrial Rho GTPase 1	Q8BG51|MIRO1_MOUSE	-0.469	0.722465	0.423126	0.964	FALSE	FALSE	0.235	-0.235	0.469
Solute carrier family 37 (glucose-6-phosphate transporter) member 4	tr|A0A1L1SUI3|A0A1L1SUI3_MOUSE	-0.156	0.89751	0.424131	0.964	FALSE	FALSE	0.0778	-0.0778	0.156
Oxygen-dependent coproporphyrinogen-III oxidase mitochondrial	P36552|HEM6_MOUSE	-0.193	0.874785	0.42414	0.964	FALSE	FALSE	0.0963	-0.0963	0.193
Ras-related protein Rab-8A	P55258|RAB8A_MOUSE	0.33	1.25701	0.426144	0.964	FALSE	FALSE	-0.165	0.165	-0.33
Plasminogen activator inhibitor 1 RNA-binding protein	Q9CY58|PAIRB_MOUSE	0.0877	1.06267	0.426488	0.964	FALSE	FALSE	-0.0439	0.0439	-0.0877
60S ribosomal protein L26	P61255|RL26_MOUSE	-0.107	0.928517	0.426944	0.964	FALSE	FALSE	0.0533	-0.0533	0.107
Voltage-dependent anion-selective channel protein 1	Q60932|VDAC1_MOUSE	-0.0987	0.933874	0.427319	0.964	FALSE	FALSE	0.0494	-0.0494	0.0987
Tyrosine-protein phosphatase non-receptor type 6	P29351|PTN6_MOUSE	-0.88	0.543367	0.42732	0.964	FALSE	FALSE	0.44	-0.44	0.88
Malignant T-cell-amplified sequence 1	Q9DB27|MCTS1_MOUSE	-0.669	0.628942	0.427357	0.964	FALSE	FALSE	0.335	-0.335	0.669
U6 snRNA-associated Sm-like protein LSm4	Q9QXA5|LSM4_MOUSE	-0.265	0.832199	0.428279	0.964	FALSE	FALSE	0.132	-0.132	0.265
26S proteasome non-ATPase regulatory subunit 11	Q8BG32|PSD11_MOUSE	-0.0949	0.936337	0.428365	0.964	FALSE	FALSE	0.0475	-0.0475	0.0949
Proteasome subunit alpha type-7	Q9Z2U0|PSA7_MOUSE	0.133	1.09657	0.428384	0.964	FALSE	FALSE	-0.0666	0.0666	-0.133
Thioredoxin reductase-like selenoprotein T	P62342|SELT_MOUSE	0.607	1.52309	0.428447	0.964	FALSE	FALSE	-0.304	0.304	-0.607
Maleylacetoacetate isomerase	Q9WVL0|MAAI_MOUSE	0.122	1.08824	0.430436	0.964	FALSE	FALSE	-0.0609	0.0609	-0.122
DnaJ homolog subfamily C member 3	Q91YW3|DNJC3_MOUSE	-0.485	0.714497	0.431085	0.964	FALSE	FALSE	0.242	-0.242	0.485
Transcriptional activator protein Pur-beta	O35295|PURB_MOUSE	-0.438	0.738157	0.431259	0.964	FALSE	FALSE	0.219	-0.219	0.438
3-ketoacyl-CoA thiolase mitochondrial	Q8BWT1|THIM_MOUSE	-0.121	0.91955	0.431984	0.964	FALSE	FALSE	0.0605	-0.0605	0.121
Glutathione reductase mitochondrial	P47791|GSHR_MOUSE	0.181	1.13367	0.43212	0.964	FALSE	FALSE	-0.0907	0.0907	-0.181
Translin-associated protein X	Q9QZE7|TSNAX_MOUSE	0.568	1.48247	0.432419	0.964	FALSE	FALSE	-0.284	0.284	-0.568
Tubulin-specific chaperone A	P48428|TBCA_MOUSE	0.118	1.08523	0.432647	0.964	FALSE	FALSE	-0.059	0.059	-0.118
Signal recognition particle receptor subunit beta	P47758|SRPRB_MOUSE	0.336	1.26225	0.433014	0.964	FALSE	FALSE	-0.168	0.168	-0.336
Single-stranded DNA-binding protein mitochondrial	Q9CYR0|SSBP_MOUSE	0.732	1.66094	0.433264	0.964	FALSE	FALSE	-0.366	0.366	-0.732
Heat shock cognate 71 kDa protein	P63017|HSP7C_MOUSE	-0.0934	0.937311	0.434277	0.965	FALSE	FALSE	0.0467	-0.0467	0.0934
Eukaryotic translation initiation factor 3 subunit D	O70194|EIF3D_MOUSE	0.173	1.1274	0.434749	0.965	FALSE	FALSE	-0.0864	0.0864	-0.173
CDK5 regulatory subunit-associated protein 3	Q99LM2|CK5P3_MOUSE	0.136	1.09885	0.436124	0.965	FALSE	FALSE	-0.0681	0.0681	-0.136
DnaJ homolog subfamily A member 3 mitochondrial	Q99M87|DNJA3_MOUSE	-0.567	0.675019	0.436401	0.965	FALSE	FALSE	0.283	-0.283	0.567
40S ribosomal protein S26	P62855|RS26_MOUSE	-0.112	0.925304	0.436654	0.965	FALSE	FALSE	0.0559	-0.0559	0.112
COP9 signalosome complex subunit 7a	Q9CZ04|CSN7A_MOUSE	-0.335	0.792784	0.436715	0.965	FALSE	FALSE	0.168	-0.168	0.335
cAMP-dependent protein kinase catalytic subunit alpha	P05132|KAPCA_MOUSE	0.504	1.41814	0.43728	0.965	FALSE	FALSE	-0.252	0.252	-0.504
Keratin type II cytoskeletal 5	Q922U2|K2C5_MOUSE	1.25	2.37841	0.43898	0.965	FALSE	FALSE	-0.626	0.626	-1.25
Plastin-3	Q99K51|PLST_MOUSE	0.154	1.11265	0.43945	0.965	FALSE	FALSE	-0.0771	0.0771	-0.154
Histone H1.4	P43274|H14_MOUSE	-0.118	0.921464	0.440543	0.965	FALSE	FALSE	0.0592	-0.0592	0.118
Starch-binding domain-containing protein 1	Q8C7E7|STBD1_MOUSE	0.131	1.09505	0.440965	0.965	FALSE	FALSE	-0.0657	0.0657	-0.131
Phospholipase ABHD3	Q91ZH7|ABHD3_MOUSE	-1.37	0.386891	0.440997	0.965	FALSE	FALSE	0.683	-0.683	1.37
Indolethylamine N-methyltransferase	P40936|INMT_MOUSE	0.295	1.22688	0.441214	0.965	FALSE	FALSE	-0.148	0.148	-0.295
Short/branched chain specific acyl-CoA dehydrogenase mitochondrial	Q9DBL1|ACDSB_MOUSE	0.171	1.12584	0.442811	0.965	FALSE	FALSE	-0.0855	0.0855	-0.171
Dehydrogenase/reductase SDR family member 11	Q3U0B3|DHR11_MOUSE	0.342	1.26751	0.443817	0.965	FALSE	FALSE	-0.171	0.171	-0.342
Nuclear ubiquitous casein and cyclin-dependent kinase substrate 1	Q80XU3|NUCKS_MOUSE	-0.118	0.921464	0.443856	0.965	FALSE	FALSE	0.059	-0.059	0.118
Caprin-1	Q60865|CAPR1_MOUSE	0.176	1.12975	0.444101	0.965	FALSE	FALSE	-0.0881	0.0881	-0.176
Mitochondrial carnitine/acylcarnitine carrier protein	Q9Z2Z6|MCAT_MOUSE	0.192	1.14235	0.444429	0.965	FALSE	FALSE	-0.0958	0.0958	-0.192
ATPase family AAA domain-containing protein 3	Q925I1|ATAD3_MOUSE	-0.219	0.859161	0.445453	0.965	FALSE	FALSE	0.109	-0.109	0.219
Apolipoprotein A-II	P09813|APOA2_MOUSE	0.689	1.61217	0.44548	0.965	FALSE	FALSE	-0.344	0.344	-0.689
Myoferlin	Q69ZN7|MYOF_MOUSE	1.26	2.39496	0.445975	0.965	FALSE	FALSE	-0.63	0.63	-1.26
Interferon regulatory factor 6	P97431|IRF6_MOUSE	-0.841	0.558256	0.44809	0.965	FALSE	FALSE	0.421	-0.421	0.841
Dihydrolipoyllysine-residue succinyltransferase component of 2-oxoglutarate dehydrogenase complex mitochondrial	Q9D2G2|ODO2_MOUSE	0.106	1.07624	0.449508	0.965	FALSE	FALSE	-0.0528	0.0528	-0.106
Transducin beta-like protein 2	Q9R099|TBL2_MOUSE	0.15	1.10957	0.44996	0.965	FALSE	FALSE	-0.075	0.075	-0.15
Dihydrolipoyl dehydrogenase mitochondrial	O08749|DLDH_MOUSE	0.141	1.10267	0.450939	0.965	FALSE	FALSE	-0.0707	0.0707	-0.141
Cysteine--tRNA ligase cytoplasmic	Q9ER72|SYCC_MOUSE	-0.516	0.699308	0.451404	0.965	FALSE	FALSE	0.258	-0.258	0.516
EKC/KEOPS complex subunit Tprkb	Q8QZZ7|TPRKB_MOUSE	-2.01	0.248273	0.451406	0.965	FALSE	FALSE	1	-1	2.01
NudC domain-containing protein 2	Q9CQ48|NUDC2_MOUSE	-0.762	0.589678	0.451731	0.965	FALSE	FALSE	0.381	-0.381	0.762
Succinate--CoA ligase [ADP-forming] subunit beta mitochondrial	Q9Z2I9|SUCB1_MOUSE	0.103	1.074	0.452729	0.965	FALSE	FALSE	-0.0517	0.0517	-0.103
Testis-expressed 13A	tr|A2AFS9|A2AFS9_MOUSE	0.153	1.11188	0.452918	0.965	FALSE	FALSE	-0.0766	0.0766	-0.153
Kynureninase	Q9CXF0|KYNU_MOUSE	-0.126	0.916369	0.453354	0.965	FALSE	FALSE	0.0629	-0.0629	0.126
Protein transport protein Sec61 subunit alpha isoform 1	P61620|S61A1_MOUSE	-0.207	0.866337	0.453881	0.965	FALSE	FALSE	0.104	-0.104	0.207
ATP-dependent 6-phosphofructokinase liver type	P12382|PFKAL_MOUSE	0.492	1.40639	0.454422	0.965	FALSE	FALSE	-0.246	0.246	-0.492
Cystathionine beta-synthase	Q91WT9|CBS_MOUSE	0.206	1.15349	0.454848	0.965	FALSE	FALSE	-0.103	0.103	-0.206
Methylthioribulose-1-phosphate dehydratase	Q9WVQ5|MTNB_MOUSE	-0.113	0.924663	0.454972	0.965	FALSE	FALSE	0.0567	-0.0567	0.113
Tricarboxylate transport protein mitochondrial	Q8JZU2|TXTP_MOUSE	0.0929	1.06651	0.455165	0.965	FALSE	FALSE	-0.0465	0.0465	-0.0929
Asparagine--tRNA ligase cytoplasmic	Q8BP47|SYNC_MOUSE	-0.172	0.887611	0.455525	0.965	FALSE	FALSE	0.0861	-0.0861	0.172
5-demethoxyubiquinone hydroxylase mitochondrial	P97478|COQ7_MOUSE	0.509	1.42306	0.456671	0.965	FALSE	FALSE	-0.254	0.254	-0.509
Serine/threonine-protein phosphatase 6 regulatory subunit 3	Q922D4|PP6R3_MOUSE	-0.511	0.701736	0.456736	0.965	FALSE	FALSE	0.256	-0.256	0.511
MICOS complex subunit Mic27	Q78IK4|MIC27_MOUSE	0.118	1.08523	0.457278	0.966	FALSE	FALSE	-0.0592	0.0592	-0.118
Progranulin	P28798|GRN_MOUSE	0.375	1.29684	0.457648	0.966	FALSE	FALSE	-0.188	0.188	-0.375
Gamma-glutamylaminecyclotransferase	Q923B0|GGACT_MOUSE	0.457	1.37268	0.458374	0.966	FALSE	FALSE	-0.229	0.229	-0.457
Prostaglandin reductase-3	Q8BGC4|PTGR3_MOUSE	0.174	1.12818	0.46018	0.966	FALSE	FALSE	-0.0869	0.0869	-0.174
SRA stem-loop-interacting RNA-binding protein mitochondrial	Q9D8T7|SLIRP_MOUSE	0.135	1.09809	0.460619	0.966	FALSE	FALSE	-0.0673	0.0673	-0.135
Vitamin K epoxide reductase complex subunit 1-like protein 1	Q6TEK5|VKORL_MOUSE	0.113	1.08147	0.460839	0.966	FALSE	FALSE	-0.0566	0.0566	-0.113
AP-3 complex subunit delta-1	O54774|AP3D1_MOUSE	0.231	1.17365	0.460983	0.966	FALSE	FALSE	-0.115	0.115	-0.231
14 kDa phosphohistidine phosphatase	Q9DAK9|PHP14_MOUSE	-0.16	0.895025	0.461093	0.966	FALSE	FALSE	0.0798	-0.0798	0.16
Mitochondrial-processing peptidase subunit alpha	Q9DC61|MPPA_MOUSE	-0.323	0.799406	0.461199	0.966	FALSE	FALSE	0.161	-0.161	0.323
Isocitrate dehydrogenase [NADP] mitochondrial	P54071|IDHP_MOUSE	0.128	1.09278	0.462978	0.966	FALSE	FALSE	-0.064	0.064	-0.128
UDP-glucuronosyltransferase 2B17	P17717|UDB17_MOUSE	0.469	1.38415	0.466724	0.966	FALSE	FALSE	-0.234	0.234	-0.469
ER membrane protein complex subunit 7	Q9EP72|EMC7_MOUSE	-0.422	0.746389	0.467324	0.966	FALSE	FALSE	0.211	-0.211	0.422
Aminoacyl tRNA synthase complex-interacting multifunctional protein 1	P31230|AIMP1_MOUSE	-0.406	0.754713	0.468267	0.966	FALSE	FALSE	0.203	-0.203	0.406
Collagen alpha-1(XIV) chain	Q80X19|COEA1_MOUSE	0.424	1.34164	0.468544	0.966	FALSE	FALSE	-0.212	0.212	-0.424
Histamine N-methyltransferase	Q91VF2|HNMT_MOUSE	0.657	1.5768	0.468729	0.966	FALSE	FALSE	-0.328	0.328	-0.657
ADP-ribose glycohydrolase MACROD1	Q922B1|MACD1_MOUSE	0.235	1.17691	0.468792	0.966	FALSE	FALSE	-0.117	0.117	-0.235
Sulfotransferase 1 family member D1	Q3UZZ6|ST1D1_MOUSE	-0.194	0.874179	0.469109	0.966	FALSE	FALSE	0.0968	-0.0968	0.194
Inorganic pyrophosphatase	Q9D819|IPYR_MOUSE	-0.105	0.929805	0.469291	0.966	FALSE	FALSE	0.0523	-0.0523	0.105
39S ribosomal protein L1 mitochondrial	Q99N96|RM01_MOUSE	-0.325	0.798298	0.469939	0.966	FALSE	FALSE	0.162	-0.162	0.325
Eukaryotic peptide chain release factor subunit 1	Q8BWY3|ERF1_MOUSE	-0.198	0.871758	0.469955	0.966	FALSE	FALSE	0.0988	-0.0988	0.198
2-hydroxyacyl-CoA lyase 1	Q9QXE0|HACL1_MOUSE	0.212	1.15829	0.470504	0.966	FALSE	FALSE	-0.106	0.106	-0.212
Aflatoxin B1 aldehyde reductase member 2	Q8CG76|ARK72_MOUSE	0.104	1.07475	0.470569	0.966	FALSE	FALSE	-0.0521	0.0521	-0.104
D-beta-hydroxybutyrate dehydrogenase mitochondrial	Q80XN0|BDH_MOUSE	0.177	1.13053	0.472006	0.966	FALSE	FALSE	-0.0887	0.0887	-0.177
Threonine synthase-like 2	Q80W22|THNS2_MOUSE	0.224	1.16797	0.472737	0.966	FALSE	FALSE	-0.112	0.112	-0.224
Thiamin pyrophosphokinase 1	Q9R0M5|TPK1_MOUSE	-1.57	0.336808	0.472796	0.966	FALSE	FALSE	0.786	-0.786	1.57
Mitochondrial dicarboxylate carrier	Q9QZD8|DIC_MOUSE	0.22	1.16473	0.473035	0.966	FALSE	FALSE	-0.11	0.11	-0.22
Platelet glycoprotein 4	Q08857|CD36_MOUSE	0.395	1.31494	0.475293	0.966	FALSE	FALSE	-0.197	0.197	-0.395
Spermatogenesis-associated protein 7 homolog	Q80VP2|SPAT7_MOUSE	-1.94	0.260616	0.475416	0.966	FALSE	FALSE	0.968	-0.968	1.94
Serine/threonine-protein phosphatase 2B catalytic subunit alpha isoform	P63328|PP2BA_MOUSE	-0.106	0.929161	0.47593	0.966	FALSE	FALSE	0.0531	-0.0531	0.106
Glutathione S-transferase Mu 3	P19639|GSTM3_MOUSE	0.76	1.69349	0.476037	0.966	FALSE	FALSE	-0.38	0.38	-0.76
Predicted gene 7324	tr|A0A2I3BRL8|A0A2I3BRL8_MOUSE	-0.263	0.833353	0.477799	0.966	FALSE	FALSE	0.132	-0.132	0.263
RNA-binding motif protein X chromosome	Q9WV02|RBMX_MOUSE	-0.263	0.833353	0.477799	0.966	FALSE	FALSE	0.132	-0.132	0.263
RNA binding motif protein X-linked-like-1	Q91VM5|RMXL1_MOUSE	-0.263	0.833353	0.477799	0.966	FALSE	FALSE	0.132	-0.132	0.263
Enoyl-CoA delta isomerase 1 mitochondrial	P42125|ECI1_MOUSE	0.17	1.12506	0.478164	0.966	FALSE	FALSE	-0.0849	0.0849	-0.17
GTP-binding protein	tr|Q61635|Q61635_MOUSE	-0.429	0.742776	0.479649	0.966	FALSE	FALSE	0.215	-0.215	0.429
Predicted pseudogene 10320	tr|E9PW43|E9PW43_MOUSE	-0.114	0.924023	0.479806	0.966	FALSE	FALSE	0.0568	-0.0568	0.114
Protein transport protein Sec61 subunit beta	Q9CQS8|SC61B_MOUSE	-0.114	0.924023	0.479806	0.966	FALSE	FALSE	0.0568	-0.0568	0.114
Acetyl-Coenzyme A acetyltransferase 3	tr|Q80X81|Q80X81_MOUSE	-0.342	0.788947	0.480279	0.966	FALSE	FALSE	0.171	-0.171	0.342
Adrenodoxin mitochondrial	P46656|ADX_MOUSE	0.093	1.06659	0.481232	0.966	FALSE	FALSE	-0.0465	0.0465	-0.093
AFG3-like protein 2	Q8JZQ2|AFG32_MOUSE	0.178	1.13131	0.481598	0.966	FALSE	FALSE	-0.0892	0.0892	-0.178
Elongation of very long chain fatty acids protein 2	Q9JLJ4|ELOV2_MOUSE	-0.174	0.886382	0.481921	0.966	FALSE	FALSE	0.0871	-0.0871	0.174
Heat shock protein beta-8	Q9JK92|HSPB8_MOUSE	1.35	2.54912	0.48242	0.966	FALSE	FALSE	-0.674	0.674	-1.35
Eukaryotic translation initiation factor 4E	P63073|IF4E_MOUSE	1.13	2.18859	0.482803	0.966	FALSE	FALSE	-0.563	0.563	-1.13
Acyl-CoA-binding domain-containing protein 5	Q5XG73|ACBD5_MOUSE	0.264	1.2008	0.482887	0.966	FALSE	FALSE	-0.132	0.132	-0.264
Ceruloplasmin	Q61147|CERU_MOUSE	-0.549	0.683494	0.484444	0.967	FALSE	FALSE	0.275	-0.275	0.549
Cytochrome c oxidase subunit NDUFA4	Q62425|NDUA4_MOUSE	0.0972	1.0697	0.485305	0.967	FALSE	FALSE	-0.0486	0.0486	-0.0972
S-adenosylmethionine synthase isoform type-2	Q3THS6|METK2_MOUSE	-1.6	0.329877	0.486637	0.967	FALSE	FALSE	0.8	-0.8	1.6
60S ribosomal protein L27a	P14115|RL27A_MOUSE	-0.235	0.849685	0.487551	0.967	FALSE	FALSE	0.118	-0.118	0.235
Transient receptor potential cation channel subfamily M member 2	Q91YD4|TRPM2_MOUSE	-0.148	0.902501	0.487771	0.967	FALSE	FALSE	0.0741	-0.0741	0.148
AP-1 complex subunit mu-1	P35585|AP1M1_MOUSE	-0.603	0.658383	0.488374	0.967	FALSE	FALSE	0.301	-0.301	0.603
7-dehydrocholesterol reductase	O88455|DHCR7_MOUSE	0.505	1.41912	0.488935	0.967	FALSE	FALSE	-0.252	0.252	-0.505
Cytochrome P450 3A11	Q64459|CP3AB_MOUSE	0.23	1.17283	0.491491	0.967	FALSE	FALSE	-0.115	0.115	-0.23
Sentrin-specific protease 6	Q6P7W0|SENP6_MOUSE	-0.312	0.805524	0.491687	0.967	FALSE	FALSE	0.156	-0.156	0.312
Phosphoglucomutase-1	Q9D0F9|PGM1_MOUSE	0.12	1.08673	0.492441	0.967	FALSE	FALSE	-0.06	0.06	-0.12
Cytochrome P450 2D9	P11714|CP2D9_MOUSE	0.122	1.08824	0.492521	0.967	FALSE	FALSE	-0.061	0.061	-0.122
Protein RRP5 homolog	Q6NS46|RRP5_MOUSE	0.161	1.11806	0.493352	0.967	FALSE	FALSE	-0.0804	0.0804	-0.161
UPF0598 protein C8orf82 homolog	Q8VE95|CH082_MOUSE	0.183	1.13524	0.493739	0.967	FALSE	FALSE	-0.0913	0.0913	-0.183
4-hydroxy-2-oxoglutarate aldolase mitochondrial	Q9DCU9|HOGA1_MOUSE	-0.133	0.911933	0.493868	0.967	FALSE	FALSE	0.0664	-0.0664	0.133
Fructose-bisphosphate aldolase A	P05064|ALDOA_MOUSE	-0.108	0.927873	0.495147	0.967	FALSE	FALSE	0.0542	-0.0542	0.108
Ig gamma-1 chain C region membrane-bound form	P01869|IGH1M_MOUSE	-1.51	0.351111	0.495303	0.967	FALSE	FALSE	0.754	-0.754	1.51
Peroxisomal membrane protein 11C	Q6P6M5|PX11C_MOUSE	1.38	2.60268	0.495535	0.967	FALSE	FALSE	-0.688	0.688	-1.38
Catenin alpha-1	P26231|CTNA1_MOUSE	0.151	1.11034	0.495887	0.967	FALSE	FALSE	-0.0757	0.0757	-0.151
Ataxin-10	P28658|ATX10_MOUSE	0.567	1.48144	0.496079	0.967	FALSE	FALSE	-0.283	0.283	-0.567
60S ribosomal protein L29	P47915|RL29_MOUSE	0.231	1.17365	0.496999	0.967	FALSE	FALSE	-0.116	0.116	-0.231
AHNAK nucleoprotein (desmoyokin)	tr|E9Q616|E9Q616_MOUSE	-0.789	0.578745	0.497045	0.967	FALSE	FALSE	0.394	-0.394	0.789
Phosphatidylinositol-3-phosphatase SAC1	Q9EP69|SAC1_MOUSE	0.0954	1.06836	0.4971	0.967	FALSE	FALSE	-0.0477	0.0477	-0.0954
Long-chain-fatty-acid--CoA ligase 1	P41216|ACSL1_MOUSE	0.174	1.12818	0.497565	0.967	FALSE	FALSE	-0.0869	0.0869	-0.174
14-3-3 protein eta	P68510|1433F_MOUSE	0.203	1.15109	0.498218	0.967	FALSE	FALSE	-0.101	0.101	-0.203
Phosphatidate phosphatase LPIN1	Q91ZP3|LPIN1_MOUSE	-0.192	0.875391	0.499009	0.967	FALSE	FALSE	0.0962	-0.0962	0.192
Glutamine--tRNA ligase	Q8BML9|SYQ_MOUSE	0.269	1.20497	0.499146	0.967	FALSE	FALSE	-0.134	0.134	-0.269
Signal peptidase complex subunit 2	Q9CYN2|SPCS2_MOUSE	-0.443	0.735603	0.499925	0.967	FALSE	FALSE	0.221	-0.221	0.443
Cofilin-1	P18760|COF1_MOUSE	-0.0792	0.946582	0.50006	0.967	FALSE	FALSE	0.0396	-0.0396	0.0792
RIKEN cDNA 2210010C04 gene	tr|Q9CPN9|Q9CPN9_MOUSE	-0.185	0.879649	0.500405	0.967	FALSE	FALSE	0.0924	-0.0924	0.185
Protein transport protein Sec24A	Q3U2P1|SC24A_MOUSE	-0.13	0.913831	0.500535	0.967	FALSE	FALSE	0.0651	-0.0651	0.13
Neural cell adhesion molecule L1	P11627|L1CAM_MOUSE	0.195	1.14472	0.500853	0.967	FALSE	FALSE	-0.0976	0.0976	-0.195
Serine/arginine-rich splicing factor 2	Q62093|SRSF2_MOUSE	-0.677	0.625465	0.502362	0.967	FALSE	FALSE	0.339	-0.339	0.677
Neurolysin mitochondrial	Q91YP2|NEUL_MOUSE	0.885	1.84676	0.503031	0.967	FALSE	FALSE	-0.443	0.443	-0.885
NAD-dependent protein deacylase sirtuin-5 mitochondrial	Q8K2C6|SIR5_MOUSE	0.173	1.1274	0.50343	0.967	FALSE	FALSE	-0.0866	0.0866	-0.173
Reticulon-4-interacting protein 1 mitochondrial	Q924D0|RT4I1_MOUSE	0.216	1.16151	0.503797	0.967	FALSE	FALSE	-0.108	0.108	-0.216
Glutathione S-transferase theta-1	Q64471|GSTT1_MOUSE	0.14	1.10191	0.503816	0.967	FALSE	FALSE	-0.07	0.07	-0.14
OCIA domain-containing protein 1	Q9CRD0|OCAD1_MOUSE	-0.137	0.909408	0.504335	0.967	FALSE	FALSE	0.0683	-0.0683	0.137
Proteasome activator complex subunit 1	P97371|PSME1_MOUSE	-0.0878	0.940957	0.505231	0.967	FALSE	FALSE	0.0439	-0.0439	0.0878
Glycerol-3-phosphate acyltransferase 1 mitochondrial	Q61586|GPAT1_MOUSE	0.504	1.41814	0.505488	0.967	FALSE	FALSE	-0.252	0.252	-0.504
Beta-ureidopropionase	Q8VC97|BUP1_MOUSE	0.464	1.37936	0.506025	0.967	FALSE	FALSE	-0.232	0.232	-0.464
MOB kinase activator 1B	Q8BPB0|MOB1B_MOUSE	-1.39	0.381565	0.506037	0.967	FALSE	FALSE	0.693	-0.693	1.39
Isocitrate dehydrogenase [NADP] cytoplasmic	O88844|IDHC_MOUSE	0.101	1.07252	0.50813	0.967	FALSE	FALSE	-0.0503	0.0503	-0.101
Heterogeneous nuclear ribonucleoprotein H	O35737|HNRH1_MOUSE	-0.289	0.818469	0.508882	0.967	FALSE	FALSE	0.145	-0.145	0.289
Tubulin-folding cofactor B	Q9D1E6|TBCB_MOUSE	-0.0978	0.934457	0.509385	0.967	FALSE	FALSE	0.0489	-0.0489	0.0978
Ran-specific GTPase-activating protein	P34022|RANG_MOUSE	-0.358	0.780245	0.509531	0.967	FALSE	FALSE	0.179	-0.179	0.358
Adenosine kinase	P55264|ADK_MOUSE	0.0854	1.06098	0.509785	0.967	FALSE	FALSE	-0.0427	0.0427	-0.0854
Ubiquitin thioesterase OTUB1	Q7TQI3|OTUB1_MOUSE	0.222	1.16635	0.509948	0.967	FALSE	FALSE	-0.111	0.111	-0.222
Peroxisomal membrane protein PEX16	Q91XC9|PEX16_MOUSE	-0.365	0.776469	0.510216	0.967	FALSE	FALSE	0.183	-0.183	0.365
Serine/arginine-rich splicing factor 7	Q8BL97|SRSF7_MOUSE	0.0934	1.06688	0.510777	0.967	FALSE	FALSE	-0.0467	0.0467	-0.0934
Gelsolin	P13020|GELS_MOUSE	-0.807	0.571569	0.510822	0.967	FALSE	FALSE	0.403	-0.403	0.807
60S ribosomal protein L37	Q9D823|RL37_MOUSE	0.589	1.5042	0.510882	0.967	FALSE	FALSE	-0.294	0.294	-0.589
Heterogeneous nuclear ribonucleoprotein U-like protein 1	Q8VDM6|HNRL1_MOUSE	-0.491	0.711532	0.511348	0.967	FALSE	FALSE	0.246	-0.246	0.491
Glycine--tRNA ligase	Q9CZD3|GARS_MOUSE	-0.124	0.91764	0.511697	0.968	FALSE	FALSE	0.0622	-0.0622	0.124
Ribonuclease inhibitor	Q91VI7|RINI_MOUSE	0.107	1.07699	0.512428	0.968	FALSE	FALSE	-0.0537	0.0537	-0.107
Annexin A2	P07356|ANXA2_MOUSE	-0.316	0.803294	0.512566	0.968	FALSE	FALSE	0.158	-0.158	0.316
Delta(3 5)-Delta(2 4)-dienoyl-CoA isomerase mitochondrial	O35459|ECH1_MOUSE	0.128	1.09278	0.51262	0.968	FALSE	FALSE	-0.0638	0.0638	-0.128
60S ribosomal protein L30	P62889|RL30_MOUSE	-0.101	0.932386	0.513812	0.968	FALSE	FALSE	0.0505	-0.0505	0.101
Atypical kinase COQ8A mitochondrial	Q60936|COQ8A_MOUSE	-0.333	0.793884	0.513819	0.968	FALSE	FALSE	0.167	-0.167	0.333
Prolyl endopeptidase	Q9QUR6|PPCE_MOUSE	-0.132	0.912565	0.514104	0.968	FALSE	FALSE	0.0661	-0.0661	0.132
Glycogen phosphorylase liver form	Q9ET01|PYGL_MOUSE	0.0909	1.06503	0.514271	0.968	FALSE	FALSE	-0.0454	0.0454	-0.0909
IST1 homolog	Q9CX00|IST1_MOUSE	-0.116	0.922742	0.514704	0.968	FALSE	FALSE	0.0582	-0.0582	0.116
Galactose mutarotase	Q8K157|GALM_MOUSE	0.101	1.07252	0.515697	0.968	FALSE	FALSE	-0.0507	0.0507	-0.101
CCHC-type zinc finger nucleic acid binding protein	P53996|CNBP_MOUSE	-0.12	0.920188	0.516265	0.968	FALSE	FALSE	0.0602	-0.0602	0.12
Ribosome maturation protein SBDS	P70122|SBDS_MOUSE	-1.15	0.450625	0.516982	0.968	FALSE	FALSE	0.577	-0.577	1.15
Ras GTPase-activating protein-binding protein 1	P97855|G3BP1_MOUSE	0.104	1.07475	0.51699	0.968	FALSE	FALSE	-0.0518	0.0518	-0.104
Receptor expression-enhancing protein 5	Q60870|REEP5_MOUSE	-0.216	0.860949	0.517262	0.968	FALSE	FALSE	0.108	-0.108	0.216
UTP--glucose-1-phosphate uridylyltransferase	Q91ZJ5|UGPA_MOUSE	0.187	1.13839	0.51771	0.968	FALSE	FALSE	-0.0933	0.0933	-0.187
ATP synthase subunit d mitochondrial	Q9DCX2|ATP5H_MOUSE	-0.083	0.944092	0.518016	0.968	FALSE	FALSE	0.0415	-0.0415	0.083
Cytochrome c oxidase subunit 7A2 mitochondrial	P48771|CX7A2_MOUSE	0.343	1.26839	0.51825	0.968	FALSE	FALSE	-0.172	0.172	-0.343
Actin cytoplasmic 2	P63260|ACTG_MOUSE	0.0761	1.05416	0.519777	0.968	FALSE	FALSE	-0.0381	0.0381	-0.0761
4-alpha-glucanotransferase	tr|F8VPN4|F8VPN4_MOUSE	0.125	1.09051	0.519954	0.968	FALSE	FALSE	-0.0624	0.0624	-0.125
MAPK regulated corepressor interacting protein 2	Q9CQB2|MCRI2_MOUSE	0.442	1.35849	0.520061	0.968	FALSE	FALSE	-0.221	0.221	-0.442
C-1-tetrahydrofolate synthase cytoplasmic	Q922D8|C1TC_MOUSE	0.108	1.07773	0.520854	0.968	FALSE	FALSE	-0.054	0.054	-0.108
Copper homeostasis protein cutC homolog	Q9D8X1|CUTC_MOUSE	-0.853	0.553632	0.521503	0.968	FALSE	FALSE	0.426	-0.426	0.853
L-threonine aldolase	tr|Q6XPS7|Q6XPS7_MOUSE	-0.392	0.762072	0.522607	0.968	FALSE	FALSE	0.196	-0.196	0.392
Twinfilin-1	Q91YR1|TWF1_MOUSE	0.406	1.32501	0.524103	0.968	FALSE	FALSE	-0.203	0.203	-0.406
Antithrombin-III	P32261|ANT3_MOUSE	0.158	1.11574	0.524125	0.968	FALSE	FALSE	-0.0788	0.0788	-0.158
Protein ABHD11	Q8K4F5|ABHDB_MOUSE	0.22	1.16473	0.526523	0.968	FALSE	FALSE	-0.11	0.11	-0.22
UDP-glucuronosyltransferase 1A1	Q63886|UD11_MOUSE	0.169	1.12428	0.526604	0.968	FALSE	FALSE	-0.0845	0.0845	-0.169
Ectopic P granules protein 5 homolog	Q80TA9|EPG5_MOUSE	0.336	1.26225	0.526626	0.968	FALSE	FALSE	-0.168	0.168	-0.336
Peptidyl-prolyl cis-trans isomerase FKBP1A	P26883|FKB1A_MOUSE	0.158	1.11574	0.527757	0.968	FALSE	FALSE	-0.0788	0.0788	-0.158
Interferon-induced 35 kDa protein homolog	Q9D8C4|IN35_MOUSE	-0.222	0.857376	0.527882	0.968	FALSE	FALSE	0.111	-0.111	0.222
C-Jun-amino-terminal kinase-interacting protein 3	Q9ESN9|JIP3_MOUSE	-0.999	0.500347	0.528596	0.968	FALSE	FALSE	0.499	-0.499	0.999
28S ribosomal protein S27 mitochondrial	Q8BK72|RT27_MOUSE	-0.515	0.699793	0.528629	0.968	FALSE	FALSE	0.258	-0.258	0.515
26S proteasome non-ATPase regulatory subunit 6	Q99JI4|PSMD6_MOUSE	-0.105	0.929805	0.528892	0.968	FALSE	FALSE	0.0523	-0.0523	0.105
Programmed cell death 6-interacting protein	Q9WU78|PDC6I_MOUSE	-0.149	0.901875	0.529584	0.968	FALSE	FALSE	0.0744	-0.0744	0.149
Prelamin-A/C	P48678|LMNA_MOUSE	0.196	1.14552	0.52987	0.968	FALSE	FALSE	-0.098	0.098	-0.196
3-beta-hydroxysteroid-Delta(8) Delta(7)-isomerase	P70245|EBP_MOUSE	0.0828	1.05907	0.530559	0.968	FALSE	FALSE	-0.0414	0.0414	-0.0828
NAD(P)H-hydrate epimerase	Q8K4Z3|NNRE_MOUSE	0.144	1.10496	0.531156	0.968	FALSE	FALSE	-0.0721	0.0721	-0.144
Probable N-acetyltransferase CML5	Q9QXS8|CMLO5_MOUSE	0.724	1.65176	0.531176	0.968	FALSE	FALSE	-0.362	0.362	-0.724
Endoplasmic reticulum resident protein 44	Q9D1Q6|ERP44_MOUSE	0.26	1.19748	0.532315	0.968	FALSE	FALSE	-0.13	0.13	-0.26
Acyl-CoA-binding protein	P31786|ACBP_MOUSE	0.116	1.08373	0.533369	0.968	FALSE	FALSE	-0.0578	0.0578	-0.116
Macrophage migration inhibitory factor	P34884|MIF_MOUSE	-0.115	0.923382	0.533377	0.968	FALSE	FALSE	0.0575	-0.0575	0.115
RNA-binding protein EWS	Q61545|EWS_MOUSE	-1.02	0.493116	0.53362	0.968	FALSE	FALSE	0.512	-0.512	1.02
Flavin reductase (NADPH)	Q923D2|BLVRB_MOUSE	-0.185	0.879649	0.534323	0.968	FALSE	FALSE	0.0923	-0.0923	0.185
Apoptosis-inducing factor 1 mitochondrial	Q9Z0X1|AIFM1_MOUSE	0.0767	1.0546	0.535105	0.968	FALSE	FALSE	-0.0383	0.0383	-0.0767
COP9 signalosome complex subunit 4	O88544|CSN4_MOUSE	-0.454	0.730016	0.535423	0.968	FALSE	FALSE	0.227	-0.227	0.454
39S ribosomal protein L21 mitochondrial	Q9D1N9|RM21_MOUSE	-0.398	0.75891	0.535902	0.968	FALSE	FALSE	0.199	-0.199	0.398
Geranylgeranyl transferase type-2 subunit alpha	Q9JHK4|PGTA_MOUSE	-0.262	0.833931	0.535991	0.968	FALSE	FALSE	0.131	-0.131	0.262
3-hydroxyacyl-CoA dehydrogenase type-2	O08756|HCD2_MOUSE	0.202	1.15029	0.536036	0.968	FALSE	FALSE	-0.101	0.101	-0.202
Atlastin-2	Q6PA06|ATLA2_MOUSE	-1.12	0.460094	0.536037	0.968	FALSE	FALSE	0.56	-0.56	1.12
Methylmalonyl-CoA mutase mitochondrial	P16332|MUTA_MOUSE	0.103	1.074	0.536605	0.968	FALSE	FALSE	-0.0517	0.0517	-0.103
Ras-related C3 botulinum toxin substrate 1	P63001|RAC1_MOUSE	-0.317	0.802737	0.536626	0.968	FALSE	FALSE	0.158	-0.158	0.317
Immunity-related GTPase family M protein 1	Q60766|IRGM1_MOUSE	-0.206	0.866938	0.537354	0.968	FALSE	FALSE	0.103	-0.103	0.206
Pyrroline-5-carboxylate reductase 3	Q9DCC4|P5CR3_MOUSE	0.106	1.07624	0.537491	0.968	FALSE	FALSE	-0.0531	0.0531	-0.106
Alanine--tRNA ligase cytoplasmic	Q8BGQ7|SYAC_MOUSE	0.261	1.19831	0.539175	0.968	FALSE	FALSE	-0.13	0.13	-0.261
39S ribosomal protein L49 mitochondrial	Q9CQ40|RM49_MOUSE	-0.701	0.615146	0.540611	0.968	FALSE	FALSE	0.35	-0.35	0.701
D-dopachrome decarboxylase	O35215|DOPD_MOUSE	0.109	1.07848	0.542407	0.969	FALSE	FALSE	-0.0546	0.0546	-0.109
Epiplakin	Q8R0W0|EPIPL_MOUSE	0.19	1.14076	0.543519	0.969	FALSE	FALSE	-0.095	0.095	-0.19
Uncharacterized protein	tr|A0A7N9VRC4|A0A7N9VRC4_MOUSE	0.19	1.14076	0.543519	0.969	FALSE	FALSE	-0.095	0.095	-0.19
Indoleamine 2 3-dioxygenase 2	Q8R0V5|I23O2_MOUSE	0.117	1.08448	0.543667	0.969	FALSE	FALSE	-0.0587	0.0587	-0.117
Small nuclear ribonucleoprotein F	P62307|RUXF_MOUSE	-0.256	0.837406	0.546486	0.969	FALSE	FALSE	0.128	-0.128	0.256
Elongation of very long chain fatty acids protein 1	Q9JLJ5|ELOV1_MOUSE	-0.491	0.711532	0.547292	0.969	FALSE	FALSE	0.246	-0.246	0.491
Transforming protein RhoA	Q9QUI0|RHOA_MOUSE	0.144	1.10496	0.547714	0.969	FALSE	FALSE	-0.0718	0.0718	-0.144
Regucalcin	Q64374|RGN_MOUSE	-0.134	0.911301	0.549709	0.969	FALSE	FALSE	0.0668	-0.0668	0.134
Immunoglobulin superfamily containing leucine-rich repeat protein 2	Q5RKR3|ISLR2_MOUSE	-0.542	0.686818	0.549953	0.969	FALSE	FALSE	0.271	-0.271	0.542
Porphobilinogen deaminase	P22907|HEM3_MOUSE	-0.228	0.853818	0.553293	0.969	FALSE	FALSE	0.114	-0.114	0.228
Protein ERGIC-53	Q9D0F3|LMAN1_MOUSE	-0.107	0.928517	0.553667	0.969	FALSE	FALSE	0.0537	-0.0537	0.107
Protein 4.1	P48193|EPB41_MOUSE	-0.26	0.835088	0.553951	0.969	FALSE	FALSE	0.13	-0.13	0.26
4-trimethylaminobutyraldehyde dehydrogenase	Q9JLJ2|AL9A1_MOUSE	0.111	1.07998	0.554186	0.969	FALSE	FALSE	-0.0556	0.0556	-0.111
Derlin-1	Q99J56|DERL1_MOUSE	0.329	1.25614	0.554317	0.969	FALSE	FALSE	-0.165	0.165	-0.329
UDP-glucuronosyltransferase .1	tr|Q3UEP4|Q3UEP4_MOUSE	0.0968	1.0694	0.554887	0.969	FALSE	FALSE	-0.0484	0.0484	-0.0968
MOB kinase activator 1A	Q921Y0|MOB1A_MOUSE	-1.16	0.447513	0.554943	0.969	FALSE	FALSE	0.582	-0.582	1.16
28S ribosomal protein S31 mitochondrial	Q61733|RT31_MOUSE	0.488	1.4025	0.555499	0.969	FALSE	FALSE	-0.244	0.244	-0.488
Elongation factor-like GTPase 1	Q8C0D5|EFL1_MOUSE	-0.402	0.756808	0.556838	0.969	FALSE	FALSE	0.201	-0.201	0.402
26S proteasome non-ATPase regulatory subunit 4	O35226|PSMD4_MOUSE	0.193	1.14314	0.557381	0.969	FALSE	FALSE	-0.0966	0.0966	-0.193
Cytochrome c oxidase subunit 7C mitochondrial	P17665|COX7C_MOUSE	1.1	2.14355	0.557745	0.969	FALSE	FALSE	-0.55	0.55	-1.1
Lysophospholipid acyltransferase 5	Q91V01|MBOA5_MOUSE	0.123	1.089	0.558032	0.969	FALSE	FALSE	-0.0613	0.0613	-0.123
Glutamyl aminopeptidase	P16406|AMPE_MOUSE	-0.567	0.675019	0.558236	0.969	FALSE	FALSE	0.284	-0.284	0.567
Cytochrome P450 2J6	O54750|CP2J6_MOUSE	-0.889	0.539988	0.559631	0.969	FALSE	FALSE	0.445	-0.445	0.889
L-seryl-tRNA(Sec) kinase	Q8BP74|PSTK_MOUSE	-0.28	0.823591	0.560016	0.969	FALSE	FALSE	0.14	-0.14	0.28
Apoptotic chromatin condensation inducer in the nucleus	Q9JIX8|ACINU_MOUSE	0.521	1.43495	0.560237	0.969	FALSE	FALSE	-0.26	0.26	-0.521
28S ribosomal protein S33 mitochondrial	Q9D2R8|RT33_MOUSE	0.761	1.69466	0.560321	0.969	FALSE	FALSE	-0.38	0.38	-0.761
Aromatic-L-amino-acid decarboxylase	O88533|DDC_MOUSE	0.132	1.09581	0.560683	0.969	FALSE	FALSE	-0.0661	0.0661	-0.132
Glycine dehydrogenase (decarboxylating) mitochondrial	Q91W43|GCSP_MOUSE	0.186	1.13761	0.56083	0.969	FALSE	FALSE	-0.093	0.093	-0.186
GMP synthase [glutamine-hydrolyzing]	Q3THK7|GUAA_MOUSE	-0.422	0.746389	0.561807	0.969	FALSE	FALSE	0.211	-0.211	0.422
cAMP-dependent protein kinase catalytic subunit beta	P68181|KAPCB_MOUSE	0.143	1.1042	0.562124	0.969	FALSE	FALSE	-0.0715	0.0715	-0.143
Probable 2-oxoglutarate dehydrogenase E1 component DHKTD1 mitochondrial	A2ATU0|DHTK1_MOUSE	0.357	1.28076	0.562305	0.969	FALSE	FALSE	-0.179	0.179	-0.357
Proteasome subunit alpha type-6	Q9QUM9|PSA6_MOUSE	0.0775	1.05519	0.562543	0.969	FALSE	FALSE	-0.0388	0.0388	-0.0775
Transcription factor BTF3 homolog 4	Q9CQH7|BT3L4_MOUSE	-0.421	0.746907	0.563318	0.969	FALSE	FALSE	0.21	-0.21	0.421
Carboxylic ester hydrolase	tr|E9PV38|E9PV38_MOUSE	-0.162	0.893785	0.56381	0.969	FALSE	FALSE	0.0811	-0.0811	0.162
Nucleobindin-1	Q02819|NUCB1_MOUSE	-0.121	0.91955	0.564754	0.969	FALSE	FALSE	0.0605	-0.0605	0.121
Nucleolar and coiled-body phosphoprotein 1	E9Q5C9|NOLC1_MOUSE	-0.696	0.617281	0.565729	0.969	FALSE	FALSE	0.348	-0.348	0.696
Cytochrome P450 2E1	Q05421|CP2E1_MOUSE	0.112	1.08073	0.567393	0.969	FALSE	FALSE	-0.056	0.056	-0.112
Hsp90 co-chaperone Cdc37	Q61081|CDC37_MOUSE	0.854	1.80751	0.568003	0.969	FALSE	FALSE	-0.427	0.427	-0.854
Unconventional myosin-Ib	P46735|MYO1B_MOUSE	0.0777	1.05533	0.568113	0.969	FALSE	FALSE	-0.0389	0.0389	-0.0777
Cytochrome c oxidase subunit 6C	Q9CPQ1|COX6C_MOUSE	0.0709	1.05037	0.56961	0.969	FALSE	FALSE	-0.0354	0.0354	-0.0709
Mitochondrial fission 1 protein	Q9CQ92|FIS1_MOUSE	-0.0752	0.949211	0.570177	0.969	FALSE	FALSE	0.0376	-0.0376	0.0752
ADP/ATP translocase 1	P48962|ADT1_MOUSE	0.09	1.06437	0.570599	0.969	FALSE	FALSE	-0.045	0.045	-0.09
Aspartyl/asparaginyl beta-hydroxylase	Q8BSY0|ASPH_MOUSE	0.385	1.30586	0.570735	0.969	FALSE	FALSE	-0.193	0.193	-0.385
Torsin-1A-interacting protein 1	Q921T2|TOIP1_MOUSE	0.369	1.29146	0.570906	0.969	FALSE	FALSE	-0.185	0.185	-0.369
Annexin A5	P48036|ANXA5_MOUSE	0.249	1.18838	0.571381	0.969	FALSE	FALSE	-0.124	0.124	-0.249
NHP2-like protein 1	Q9D0T1|NH2L1_MOUSE	0.329	1.25614	0.571754	0.969	FALSE	FALSE	-0.164	0.164	-0.329
ATP-citrate synthase	Q91V92|ACLY_MOUSE	0.188	1.13918	0.572309	0.969	FALSE	FALSE	-0.0938	0.0938	-0.188
Mannose-P-dolichol utilization defect 1 protein	Q9R0Q9|MPU1_MOUSE	0.279	1.21335	0.572535	0.969	FALSE	FALSE	-0.139	0.139	-0.279
60S ribosomal protein L10	Q6ZWV3|RL10_MOUSE	-0.109	0.927231	0.572646	0.969	FALSE	FALSE	0.0545	-0.0545	0.109
Complement factor H	P06909|CFAH_MOUSE	-0.301	0.81169	0.573351	0.969	FALSE	FALSE	0.15	-0.15	0.301
Probable ubiquitin carboxyl-terminal hydrolase FAF-X	P70398|USP9X_MOUSE	0.264	1.2008	0.573639	0.969	FALSE	FALSE	-0.132	0.132	-0.264
Unconventional myosin-Ic	Q9WTI7|MYO1C_MOUSE	0.128	1.09278	0.576489	0.97	FALSE	FALSE	-0.0641	0.0641	-0.128
Chloride intracellular channel protein 1	Q9Z1Q5|CLIC1_MOUSE	0.804	1.74594	0.576718	0.97	FALSE	FALSE	-0.402	0.402	-0.804
Aldehyde dehydrogenase 1A1	P24549|AL1A1_MOUSE	0.125	1.09051	0.576891	0.97	FALSE	FALSE	-0.0626	0.0626	-0.125
Sulfotransferase 1B1	Q9QWG7|ST1B1_MOUSE	-0.288	0.819037	0.577776	0.97	FALSE	FALSE	0.144	-0.144	0.288
Nuclear receptor-binding protein	Q99J45|NRBP_MOUSE	0.0948	1.06792	0.577793	0.97	FALSE	FALSE	-0.0474	0.0474	-0.0948
Alpha-enolase	P17182|ENOA_MOUSE	0.109	1.07848	0.578074	0.97	FALSE	FALSE	-0.0543	0.0543	-0.109
UBX domain-containing protein 1	Q922Y1|UBXN1_MOUSE	1.16	2.23457	0.578764	0.97	FALSE	FALSE	-0.581	0.581	-1.16
Dolichyldiphosphatase 1	Q9JMF7|DOPP1_MOUSE	-0.0924	0.937961	0.579247	0.97	FALSE	FALSE	0.0462	-0.0462	0.0924
Carbonic anhydrase 5A mitochondrial	P23589|CAH5A_MOUSE	0.248	1.18756	0.579725	0.97	FALSE	FALSE	-0.124	0.124	-0.248
ER lumen protein-retaining receptor 1	Q99JH8|ERD21_MOUSE	-0.63	0.646176	0.580208	0.97	FALSE	FALSE	0.315	-0.315	0.63
Lipase maturation factor 1	Q3U3R4|LMF1_MOUSE	0.0919	1.06577	0.581342	0.97	FALSE	FALSE	-0.0459	0.0459	-0.0919
PDZ and LIM domain protein 5	Q8CI51|PDLI5_MOUSE	0.182	1.13446	0.582986	0.97	FALSE	FALSE	-0.0911	0.0911	-0.182
Voltage-dependent anion-selective channel protein 2	Q60930|VDAC2_MOUSE	-0.0966	0.935234	0.583345	0.97	FALSE	FALSE	0.0483	-0.0483	0.0966
Prolow-density lipoprotein receptor-related protein 1	Q91ZX7|LRP1_MOUSE	-0.886	0.541112	0.584355	0.97	FALSE	FALSE	0.443	-0.443	0.886
3-oxoacyl-[acyl-carrier-protein] reductase	Q91VT4|CBR4_MOUSE	0.217	1.16231	0.58447	0.97	FALSE	FALSE	-0.109	0.109	-0.217
Trifunctional enzyme subunit beta mitochondrial	Q99JY0|ECHB_MOUSE	0.0996	1.07148	0.584953	0.97	FALSE	FALSE	-0.0498	0.0498	-0.0996
AP-2 complex subunit alpha-1	P17426|AP2A1_MOUSE	-0.167	0.890693	0.585165	0.97	FALSE	FALSE	0.0837	-0.0837	0.167
Nicotinamide phosphoribosyltransferase	Q99KQ4|NAMPT_MOUSE	0.126	1.09126	0.585372	0.97	FALSE	FALSE	-0.0628	0.0628	-0.126
Protein CREG1	O88668|CREG1_MOUSE	-0.195	0.873573	0.58606	0.97	FALSE	FALSE	0.0977	-0.0977	0.195
Protein FAM234A	Q8C0Z1|F234A_MOUSE	-0.127	0.915734	0.586447	0.97	FALSE	FALSE	0.0634	-0.0634	0.127
Serine--tRNA ligase cytoplasmic	P26638|SYSC_MOUSE	-0.131	0.913198	0.587878	0.97	FALSE	FALSE	0.0657	-0.0657	0.131
Complement C4-B	P01029|CO4B_MOUSE	-0.224	0.856188	0.588186	0.97	FALSE	FALSE	0.112	-0.112	0.224
von Willebrand factor A domain-containing protein 5A	Q99KC8|VMA5A_MOUSE	0.163	1.11961	0.589883	0.97	FALSE	FALSE	-0.0816	0.0816	-0.163
Pyruvate kinase PKLR	P53657|KPYR_MOUSE	-0.139	0.908148	0.591044	0.97	FALSE	FALSE	0.0693	-0.0693	0.139
Type I iodothyronine deiodinase	Q61153|IOD1_MOUSE	-1.08	0.473029	0.591224	0.97	FALSE	FALSE	0.54	-0.54	1.08
2-oxoisovalerate dehydrogenase subunit alpha mitochondrial	P50136|ODBA_MOUSE	0.112	1.08073	0.591461	0.97	FALSE	FALSE	-0.0561	0.0561	-0.112
Eukaryotic translation initiation factor 2 subunit 1	Q6ZWX6|IF2A_MOUSE	-0.0762	0.948553	0.591884	0.97	FALSE	FALSE	0.0381	-0.0381	0.0762
RNA-binding protein FUS	P56959|FUS_MOUSE	0.155	1.11342	0.591951	0.97	FALSE	FALSE	-0.0775	0.0775	-0.155
Adenylosuccinate synthetase isozyme 2	P46664|PURA2_MOUSE	-0.191	0.875998	0.594536	0.97	FALSE	FALSE	0.0955	-0.0955	0.191
Integrin beta-1	P09055|ITB1_MOUSE	0.448	1.36415	0.594976	0.97	FALSE	FALSE	-0.224	0.224	-0.448
Haptoglobin	Q61646|HPT_MOUSE	-0.373	0.772175	0.595547	0.97	FALSE	FALSE	0.186	-0.186	0.373
E3 UFM1-protein ligase 1	Q8CCJ3|UFL1_MOUSE	0.294	1.22603	0.595701	0.97	FALSE	FALSE	-0.147	0.147	-0.294
3 beta-hydroxysteroid dehydrogenase/Delta 5-->4-isomerase type 3	P26150|3BHS3_MOUSE	-0.131	0.913198	0.595809	0.97	FALSE	FALSE	0.0655	-0.0655	0.131
Transmembrane 9 superfamily member 3	Q9ET30|TM9S3_MOUSE	0.666	1.58667	0.596034	0.97	FALSE	FALSE	-0.333	0.333	-0.666
Glutathione peroxidase 1	P11352|GPX1_MOUSE	0.0737	1.05241	0.59734	0.97	FALSE	FALSE	-0.0369	0.0369	-0.0737
Coatomer subunit beta	Q9JIF7|COPB_MOUSE	-0.0965	0.935299	0.59947	0.97	FALSE	FALSE	0.0482	-0.0482	0.0965
Cytochrome b-c1 complex subunit 2 mitochondrial	Q9DB77|QCR2_MOUSE	0.059	1.04174	0.599887	0.97	FALSE	FALSE	-0.0295	0.0295	-0.059
2-oxoisovalerate dehydrogenase subunit beta mitochondrial	Q6P3A8|ODBB_MOUSE	0.15	1.10957	0.600762	0.97	FALSE	FALSE	-0.0752	0.0752	-0.15
10 kDa heat shock protein mitochondrial	Q64433|CH10_MOUSE	-0.06	0.959264	0.601932	0.97	FALSE	FALSE	0.03	-0.03	0.06
Copper transport protein ATOX1	O08997|ATOX1_MOUSE	0.0905	1.06474	0.602848	0.97	FALSE	FALSE	-0.0453	0.0453	-0.0905
Endoplasmic reticulum aminopeptidase 1	Q9EQH2|ERAP1_MOUSE	0.0742	1.05278	0.60433	0.97	FALSE	FALSE	-0.0371	0.0371	-0.0742
Acetoacetyl-CoA synthetase	Q9D2R0|AACS_MOUSE	-0.326	0.797745	0.604672	0.97	FALSE	FALSE	0.163	-0.163	0.326
Lamin-B1	P14733|LMNB1_MOUSE	0.421	1.33886	0.605701	0.97	FALSE	FALSE	-0.211	0.211	-0.421
Cis-retinol/3alpha hydroxysterol short-chain dehydrogenase-like protein	tr|Q8K3M1|Q8K3M1_MOUSE	0.82	1.76541	0.605953	0.97	FALSE	FALSE	-0.41	0.41	-0.82
Lipopolysaccharide-responsive and beige-like anchor protein	Q9ESE1|LRBA_MOUSE	-1.29	0.408951	0.606563	0.97	FALSE	FALSE	0.645	-0.645	1.29
Heterogeneous nuclear ribonucleoprotein A0	Q9CX86|ROA0_MOUSE	0.2	1.1487	0.608313	0.97	FALSE	FALSE	-0.1	0.1	-0.2
Mitochondrial antiviral-signaling protein	Q8VCF0|MAVS_MOUSE	-0.137	0.909408	0.608627	0.97	FALSE	FALSE	0.0687	-0.0687	0.137
Glucosidase 2 subunit beta	O08795|GLU2B_MOUSE	-0.0989	0.933745	0.609156	0.97	FALSE	FALSE	0.0495	-0.0495	0.0989
40S ribosomal protein S20	P60867|RS20_MOUSE	-0.0842	0.943307	0.610611	0.97	FALSE	FALSE	0.0421	-0.0421	0.0842
Glutaredoxin-3	Q9CQM9|GLRX3_MOUSE	-0.124	0.91764	0.611711	0.97	FALSE	FALSE	0.062	-0.062	0.124
Glyceraldehyde-3-phosphate dehydrogenase	P16858|G3P_MOUSE	0.115	1.08298	0.611956	0.97	FALSE	FALSE	-0.0576	0.0576	-0.115
Dynamin-2	P39054|DYN2_MOUSE	-0.114	0.924023	0.612021	0.97	FALSE	FALSE	0.0568	-0.0568	0.114
Serine/threonine-protein phosphatase 2A 65 kDa regulatory subunit A alpha isoform	Q76MZ3|2AAA_MOUSE	0.0712	1.05059	0.61312	0.971	FALSE	FALSE	-0.0356	0.0356	-0.0712
Coatomer subunit gamma-1	Q9QZE5|COPG1_MOUSE	0.0773	1.05504	0.613658	0.971	FALSE	FALSE	-0.0386	0.0386	-0.0773
Deoxynucleoside triphosphate triphosphohydrolase SAMHD1	Q60710|SAMH1_MOUSE	0.419	1.337	0.614081	0.971	FALSE	FALSE	-0.21	0.21	-0.419
Eukaryotic initiation factor 4A-II	P10630|IF4A2_MOUSE	-0.0832	0.943962	0.614796	0.971	FALSE	FALSE	0.0416	-0.0416	0.0832
Malonyl-CoA decarboxylase mitochondrial	Q99J39|DCMC_MOUSE	0.139	1.10114	0.61611	0.971	FALSE	FALSE	-0.0697	0.0697	-0.139
Ras-related protein Rab-18	P35293|RAB18_MOUSE	-0.0862	0.942001	0.616129	0.971	FALSE	FALSE	0.0431	-0.0431	0.0862
Mitochondrial import inner membrane translocase subunit TIM44	O35857|TIM44_MOUSE	-0.153	0.899378	0.617037	0.971	FALSE	FALSE	0.0765	-0.0765	0.153
Radixin	P26043|RADI_MOUSE	0.0593	1.04196	0.617247	0.971	FALSE	FALSE	-0.0297	0.0297	-0.0593
Periplakin	Q9R269|PEPL_MOUSE	0.244	1.18427	0.619406	0.971	FALSE	FALSE	-0.122	0.122	-0.244
Enoyl-CoA hydratase domain-containing protein 3 mitochondrial	Q9D7J9|ECHD3_MOUSE	0.181	1.13367	0.619669	0.971	FALSE	FALSE	-0.0906	0.0906	-0.181
General vesicular transport factor p115	Q9Z1Z0|USO1_MOUSE	-0.294	0.815637	0.620225	0.971	FALSE	FALSE	0.147	-0.147	0.294
Cytochrome c oxidase subunit 4 isoform 1 mitochondrial	P19783|COX41_MOUSE	0.0739	1.05256	0.621256	0.971	FALSE	FALSE	-0.037	0.037	-0.0739
Disks large homolog 1	Q811D0|DLG1_MOUSE	0.124	1.08975	0.621797	0.971	FALSE	FALSE	-0.0621	0.0621	-0.124
Ubiquitin-fold modifier 1	P61961|UFM1_MOUSE	-0.0895	0.939848	0.62237	0.971	FALSE	FALSE	0.0448	-0.0448	0.0895
Complement factor B	P04186|CFAB_MOUSE	-0.579	0.669428	0.622443	0.971	FALSE	FALSE	0.289	-0.289	0.579
Nuclear factor 1 A-type	Q02780|NFIA_MOUSE	0.421	1.33886	0.623585	0.971	FALSE	FALSE	-0.211	0.211	-0.421
Aminomethyltransferase mitochondrial	Q8CFA2|GCST_MOUSE	0.187	1.13839	0.62367	0.971	FALSE	FALSE	-0.0936	0.0936	-0.187
VPS35 endosomal protein-sorting factor-like	Q8BWQ6|VP35L_MOUSE	0.361	1.28432	0.623688	0.971	FALSE	FALSE	-0.18	0.18	-0.361
Ras-related protein Rab-7a	P51150|RAB7A_MOUSE	0.0991	1.07111	0.623741	0.971	FALSE	FALSE	-0.0495	0.0495	-0.0991
Cytochrome P450 2C44	E9Q5K4|CP2CN_MOUSE	0.228	1.17121	0.624145	0.971	FALSE	FALSE	-0.114	0.114	-0.228
Protein S100-A13	P97352|S10AD_MOUSE	0.0866	1.06186	0.624194	0.971	FALSE	FALSE	-0.0433	0.0433	-0.0866
CD81 antigen	P35762|CD81_MOUSE	-0.19	0.876606	0.62532	0.971	FALSE	FALSE	0.095	-0.095	0.19
Plectin	Q9QXS1|PLEC_MOUSE	-0.171	0.888227	0.625862	0.971	FALSE	FALSE	0.0854	-0.0854	0.171
Threonine--tRNA ligase 1 cytoplasmic	Q9D0R2|SYTC_MOUSE	0.219	1.16393	0.62631	0.971	FALSE	FALSE	-0.11	0.11	-0.219
Protein phosphatase 1A	P49443|PPM1A_MOUSE	-0.862	0.550189	0.626599	0.971	FALSE	FALSE	0.431	-0.431	0.862
Histone-binding protein RBBP7	Q60973|RBBP7_MOUSE	0.434	1.35097	0.62674	0.971	FALSE	FALSE	-0.217	0.217	-0.434
Molybdenum cofactor sulfurase	Q14CH1|MOCOS_MOUSE	0.384	1.30495	0.628462	0.971	FALSE	FALSE	-0.192	0.192	-0.384
Nicotinate phosphoribosyltransferase	Q8CC86|PNCB_MOUSE	-0.0985	0.934004	0.628857	0.971	FALSE	FALSE	0.0492	-0.0492	0.0985
Pyruvate dehydrogenase protein X component mitochondrial	Q8BKZ9|ODPX_MOUSE	0.353	1.27721	0.629227	0.971	FALSE	FALSE	-0.176	0.176	-0.353
Epidermal growth factor receptor kinase substrate 8-like protein 2	Q99K30|ES8L2_MOUSE	0.492	1.40639	0.632032	0.971	FALSE	FALSE	-0.246	0.246	-0.492
Mitochondrial 2-oxoglutarate/malate carrier protein	Q9CR62|M2OM_MOUSE	0.0939	1.06725	0.632095	0.971	FALSE	FALSE	-0.0469	0.0469	-0.0939
Stress-70 protein mitochondrial	P38647|GRP75_MOUSE	0.0571	1.04037	0.632531	0.971	FALSE	FALSE	-0.0286	0.0286	-0.0571
Keratin type I cytoskeletal 10	P02535|K1C10_MOUSE	0.211	1.15749	0.633979	0.971	FALSE	FALSE	-0.105	0.105	-0.211
RNA-binding protein 47	Q91WT8|RBM47_MOUSE	0.267	1.2033	0.634509	0.971	FALSE	FALSE	-0.133	0.133	-0.267
Probable aminopeptidase NPEPL1	Q6NSR8|PEPL1_MOUSE	-0.755	0.592546	0.635067	0.971	FALSE	FALSE	0.377	-0.377	0.755
Transcription regulator protein BACH1	P97302|BACH1_MOUSE	-0.582	0.668037	0.635282	0.971	FALSE	FALSE	0.291	-0.291	0.582
Eukaryotic translation initiation factor 4H	Q9WUK2|IF4H_MOUSE	0.338	1.264	0.635594	0.971	FALSE	FALSE	-0.169	0.169	-0.338
Cytochrome P450 2C37	P56654|CP237_MOUSE	0.285	1.21841	0.636633	0.971	FALSE	FALSE	-0.143	0.143	-0.285
C4b-binding protein	P08607|C4BPA_MOUSE	1.03	2.04202	0.638959	0.971	FALSE	FALSE	-0.513	0.513	-1.03
COP9 signalosome complex subunit 5	O35864|CSN5_MOUSE	-0.62	0.650671	0.639398	0.971	FALSE	FALSE	0.31	-0.31	0.62
Cytochrome P450 2D10	P24456|CP2DA_MOUSE	0.0766	1.05453	0.640052	0.971	FALSE	FALSE	-0.0383	0.0383	-0.0766
Coiled-coil domain-containing protein 25	Q78PG9|CCD25_MOUSE	-0.182	0.88148	0.640217	0.971	FALSE	FALSE	0.091	-0.091	0.182
Glycylpeptide N-tetradecanoyltransferase 1	O70310|NMT1_MOUSE	-0.186	0.87904	0.640281	0.971	FALSE	FALSE	0.0931	-0.0931	0.186
Ras-related protein Rab-17	P35292|RAB17_MOUSE	0.345	1.27015	0.640829	0.971	FALSE	FALSE	-0.172	0.172	-0.345
NSFL1 cofactor p47	Q9CZ44|NSF1C_MOUSE	0.0899	1.0643	0.641382	0.971	FALSE	FALSE	-0.045	0.045	-0.0899
Mitochondrial proton/calcium exchanger protein	Q9Z2I0|LETM1_MOUSE	-0.0594	0.959663	0.641783	0.971	FALSE	FALSE	0.0297	-0.0297	0.0594
Protein VAC14 homolog	Q80WQ2|VAC14_MOUSE	-0.354	0.782412	0.642151	0.971	FALSE	FALSE	0.177	-0.177	0.354
Phenylalanine-4-hydroxylase	P16331|PH4H_MOUSE	-0.105	0.929805	0.64287	0.971	FALSE	FALSE	0.0526	-0.0526	0.105
Proteasome subunit beta type-8	P28063|PSB8_MOUSE	0.579	1.49381	0.644853	0.971	FALSE	FALSE	-0.289	0.289	-0.579
Exportin-2	Q9ERK4|XPO2_MOUSE	0.0687	1.04877	0.645073	0.971	FALSE	FALSE	-0.0344	0.0344	-0.0687
Peroxiredoxin-like 2A	Q9CYH2|PXL2A_MOUSE	0.308	1.23799	0.646687	0.971	FALSE	FALSE	-0.154	0.154	-0.308
Calnexin	P35564|CALX_MOUSE	0.0589	1.04167	0.647062	0.971	FALSE	FALSE	-0.0294	0.0294	-0.0589
Eukaryotic translation initiation factor 3 subunit E	P60229|EIF3E_MOUSE	-0.113	0.924663	0.647066	0.971	FALSE	FALSE	0.0563	-0.0563	0.113
Sulfate anion transporter 1	P58735|S26A1_MOUSE	0.357	1.28076	0.647474	0.971	FALSE	FALSE	-0.179	0.179	-0.357
Developmentally-regulated GTP-binding protein 1	P32233|DRG1_MOUSE	0.347	1.27191	0.64832	0.971	FALSE	FALSE	-0.174	0.174	-0.347
Peptidyl-prolyl cis-trans isomerase FKBP4	P30416|FKBP4_MOUSE	0.172	1.12662	0.648697	0.971	FALSE	FALSE	-0.0858	0.0858	-0.172
Ras-related protein Rab-14	Q91V41|RAB14_MOUSE	-0.0597	0.959464	0.648953	0.971	FALSE	FALSE	0.0299	-0.0299	0.0597
Eukaryotic translation initiation factor 2 subunit 3 X-linked	Q9Z0N1|IF2G_MOUSE	-0.0643	0.956409	0.649693	0.971	FALSE	FALSE	0.0322	-0.0322	0.0643
UV excision repair protein RAD23 homolog A	P54726|RD23A_MOUSE	0.234	1.17609	0.651677	0.971	FALSE	FALSE	-0.117	0.117	-0.234
T-complex protein 1 subunit beta	P80314|TCPB_MOUSE	-0.0861	0.942066	0.652153	0.971	FALSE	FALSE	0.0431	-0.0431	0.0861
Acyl-coenzyme A synthetase ACSM3 mitochondrial	Q3UNX5|ACSM3_MOUSE	0.124	1.08975	0.652298	0.971	FALSE	FALSE	-0.0622	0.0622	-0.124
Cytochrome b-c1 complex subunit 9	Q8R1I1|QCR9_MOUSE	-0.0522	0.964464	0.653416	0.972	FALSE	FALSE	0.0261	-0.0261	0.0522
Ferritin light chain 1	P29391|FRIL1_MOUSE	0.631	1.54864	0.65567	0.972	FALSE	FALSE	-0.316	0.316	-0.631
Peroxisomal membrane protein PEX13	Q9D0K1|PEX13_MOUSE	0.48	1.39474	0.656677	0.972	FALSE	FALSE	-0.24	0.24	-0.48
Pleckstrin homology-like domain family B member 2	Q8K1N2|PHLB2_MOUSE	0.0899	1.0643	0.658372	0.972	FALSE	FALSE	-0.045	0.045	-0.0899
Tubulin-specific chaperone cofactor E-like protein	Q8C5W3|TBCEL_MOUSE	0.84	1.79005	0.65994	0.972	FALSE	FALSE	-0.42	0.42	-0.84
Endoplasmic reticulum transmembrane helix translocase	Q9EPE9|AT131_MOUSE	1.12	2.17347	0.660089	0.972	FALSE	FALSE	-0.559	0.559	-1.12
Peptidyl-prolyl cis-trans isomerase FKBP11	Q9D1M7|FKB11_MOUSE	0.669	1.58997	0.661133	0.972	FALSE	FALSE	-0.335	0.335	-0.669
Acetyl-coenzyme A synthetase cytoplasmic	Q9QXG4|ACSA_MOUSE	-0.106	0.929161	0.661639	0.972	FALSE	FALSE	0.0531	-0.0531	0.106
6-phosphogluconate dehydrogenase decarboxylating	Q9DCD0|6PGD_MOUSE	0.154	1.11265	0.661702	0.972	FALSE	FALSE	-0.0769	0.0769	-0.154
Enhancer of rudimentary homolog	P84089|ERH_MOUSE	0.07	1.04972	0.66213	0.972	FALSE	FALSE	-0.035	0.035	-0.07
Cytosol aminopeptidase	Q9CPY7|AMPL_MOUSE	0.0728	1.05176	0.662353	0.972	FALSE	FALSE	-0.0364	0.0364	-0.0728
Ketohexokinase	P97328|KHK_MOUSE	-0.0822	0.944616	0.663174	0.972	FALSE	FALSE	0.0411	-0.0411	0.0822
Splicing factor U2AF 35 kDa subunit	Q9D883|U2AF1_MOUSE	-0.0541	0.963195	0.663321	0.972	FALSE	FALSE	0.0271	-0.0271	0.0541
Proteasome subunit beta type-7	P70195|PSB7_MOUSE	0.0646	1.04579	0.664561	0.972	FALSE	FALSE	-0.0323	0.0323	-0.0646
Prohibitin	P67778|PHB_MOUSE	0.0565	1.03994	0.664914	0.972	FALSE	FALSE	-0.0283	0.0283	-0.0565
Fermitin family homolog 2	Q8CIB5|FERM2_MOUSE	-0.155	0.898132	0.665103	0.972	FALSE	FALSE	0.0777	-0.0777	0.155
Cystatin-B	Q62426|CYTB_MOUSE	0.119	1.08598	0.665517	0.972	FALSE	FALSE	-0.0594	0.0594	-0.119
Betaine--homocysteine S-methyltransferase 1	O35490|BHMT1_MOUSE	-0.0958	0.935753	0.66713	0.972	FALSE	FALSE	0.0479	-0.0479	0.0958
Cytochrome b-c1 complex subunit 6 mitochondrial	P99028|QCR6_MOUSE	-0.129	0.914465	0.668224	0.972	FALSE	FALSE	0.0644	-0.0644	0.129
NADH dehydrogenase [ubiquinone] 1 subunit C2	Q9CQ54|NDUC2_MOUSE	0.173	1.1274	0.670137	0.972	FALSE	FALSE	-0.0865	0.0865	-0.173
Malate dehydrogenase mitochondrial	P08249|MDHM_MOUSE	-0.0542	0.963128	0.670566	0.972	FALSE	FALSE	0.0271	-0.0271	0.0542
Tryptophan 2 3-dioxygenase	P48776|T23O_MOUSE	-0.153	0.899378	0.670715	0.972	FALSE	FALSE	0.0765	-0.0765	0.153
Stomatin-like protein 2 mitochondrial	Q99JB2|STML2_MOUSE	-0.0458	0.968752	0.670927	0.972	FALSE	FALSE	0.0229	-0.0229	0.0458
Dipeptidase 1	P31428|DPEP1_MOUSE	0.249	1.18838	0.672668	0.972	FALSE	FALSE	-0.125	0.125	-0.249
Trypsin 10	tr|Q792Z1|Q792Z1_MOUSE	0.0882	1.06304	0.673069	0.972	FALSE	FALSE	-0.0441	0.0441	-0.0882
Translocation protein SEC63 homolog	Q8VHE0|SEC63_MOUSE	-0.474	0.719966	0.673897	0.972	FALSE	FALSE	0.237	-0.237	0.474
Kynurenine--oxoglutarate transaminase 1	Q8BTY1|KAT1_MOUSE	-0.387	0.764718	0.674038	0.972	FALSE	FALSE	0.193	-0.193	0.387
Phospholysine phosphohistidine inorganic pyrophosphate phosphatase	Q9D7I5|LHPP_MOUSE	-0.403	0.756284	0.674275	0.972	FALSE	FALSE	0.202	-0.202	0.403
Aminoacyl tRNA synthase complex-interacting multifunctional protein 2	Q8R010|AIMP2_MOUSE	-0.12	0.920188	0.675331	0.972	FALSE	FALSE	0.0599	-0.0599	0.12
Protein SGT1 homolog	Q9CX34|SGT1_MOUSE	-0.0836	0.9437	0.675863	0.972	FALSE	FALSE	0.0418	-0.0418	0.0836
40S ribosomal protein S27	Q6ZWU9|RS27_MOUSE	0.309	1.23885	0.676156	0.972	FALSE	FALSE	-0.155	0.155	-0.309
Solute carrier family 25 member 45	Q8CFJ7|S2545_MOUSE	0.411	1.32961	0.676263	0.972	FALSE	FALSE	-0.206	0.206	-0.411
Glycine cleavage system H protein mitochondrial	Q91WK5|GCSH_MOUSE	-0.678	0.625031	0.676347	0.972	FALSE	FALSE	0.339	-0.339	0.678
Osteoclast-stimulating factor 1	Q62422|OSTF1_MOUSE	0.228	1.17121	0.677007	0.972	FALSE	FALSE	-0.114	0.114	-0.228
Phosphotriesterase-related protein	Q60866|PTER_MOUSE	0.0728	1.05176	0.677622	0.972	FALSE	FALSE	-0.0364	0.0364	-0.0728
S-phase kinase-associated protein 1	Q9WTX5|SKP1_MOUSE	0.0738	1.05249	0.677746	0.972	FALSE	FALSE	-0.0369	0.0369	-0.0738
Cytochrome c oxidase subunit 5B mitochondrial	P19536|COX5B_MOUSE	0.115	1.08298	0.678093	0.972	FALSE	FALSE	-0.0576	0.0576	-0.115
15-hydroxyprostaglandin dehydrogenase [NAD(+)]	Q8VCC1|PGDH_MOUSE	-0.308	0.807761	0.678635	0.972	FALSE	FALSE	0.154	-0.154	0.308
Nucleolar protein 58	Q6DFW4|NOP58_MOUSE	-0.169	0.889459	0.679113	0.972	FALSE	FALSE	0.0846	-0.0846	0.169
TLC domain-containing protein 4	Q8CGF5|TLCD4_MOUSE	-0.0968	0.935105	0.680307	0.972	FALSE	FALSE	0.0484	-0.0484	0.0968
ATP-dependent (S)-NAD(P)H-hydrate dehydratase	Q9CZ42|NNRD_MOUSE	-0.187	0.87843	0.680311	0.972	FALSE	FALSE	0.0933	-0.0933	0.187
Glycerol-3-phosphate dehydrogenase [NAD(+)] cytoplasmic	P13707|GPDA_MOUSE	0.0986	1.07073	0.680832	0.972	FALSE	FALSE	-0.0493	0.0493	-0.0986
Microsomal glutathione S-transferase 1	Q91VS7|MGST1_MOUSE	0.0595	1.0421	0.681953	0.972	FALSE	FALSE	-0.0297	0.0297	-0.0595
T-complex protein 1 subunit theta	P42932|TCPQ_MOUSE	0.0495	1.03491	0.682188	0.972	FALSE	FALSE	-0.0247	0.0247	-0.0495
Ras suppressor protein 1	Q01730|RSU1_MOUSE	-0.0736	0.950264	0.682476	0.972	FALSE	FALSE	0.0368	-0.0368	0.0736
Keratin type II cytoskeletal 8	P11679|K2C8_MOUSE	0.0983	1.07051	0.682934	0.972	FALSE	FALSE	-0.0491	0.0491	-0.0983
14-3-3 protein epsilon	P62259|1433E_MOUSE	-0.0438	0.970096	0.683691	0.972	FALSE	FALSE	0.0219	-0.0219	0.0438
Methylmalonyl-CoA epimerase mitochondrial	Q9D1I5|MCEE_MOUSE	0.863	1.81882	0.683716	0.972	FALSE	FALSE	-0.431	0.431	-0.863
All-trans-retinol 13 14-reductase	Q64FW2|RETST_MOUSE	-0.156	0.89751	0.683871	0.972	FALSE	FALSE	0.0782	-0.0782	0.156
Heat shock protein 75 kDa mitochondrial	Q9CQN1|TRAP1_MOUSE	-0.0714	0.951714	0.68483	0.972	FALSE	FALSE	0.0357	-0.0357	0.0714
UV excision repair protein RAD23 homolog B	P54728|RD23B_MOUSE	0.118	1.08523	0.685081	0.972	FALSE	FALSE	-0.0592	0.0592	-0.118
UDP-N-acetylhexosamine pyrophosphorylase-like protein 1	Q3TW96|UAP1L_MOUSE	-0.761	0.590087	0.685426	0.972	FALSE	FALSE	0.381	-0.381	0.761
Nicalin	Q8VCM8|NCLN_MOUSE	0.154	1.11265	0.686419	0.972	FALSE	FALSE	-0.077	0.077	-0.154
Kininogen-1	O08677|KNG1_MOUSE	-0.178	0.883928	0.686459	0.972	FALSE	FALSE	0.089	-0.089	0.178
Plexin-A4	Q80UG2|PLXA4_MOUSE	0.112	1.08073	0.687042	0.972	FALSE	FALSE	-0.0558	0.0558	-0.112
Regulator of microtubule dynamics protein 3	Q3UJU9|RMD3_MOUSE	-0.0664	0.955018	0.687074	0.972	FALSE	FALSE	0.0332	-0.0332	0.0664
Peptidyl-tRNA hydrolase 2 mitochondrial	Q8R2Y8|PTH2_MOUSE	0.107	1.07699	0.68745	0.972	FALSE	FALSE	-0.0533	0.0533	-0.107
Aspartyl aminopeptidase	Q9Z2W0|DNPEP_MOUSE	-0.108	0.927873	0.687872	0.972	FALSE	FALSE	0.0541	-0.0541	0.108
ATP-dependent RNA helicase DDX1	Q91VR5|DDX1_MOUSE	-0.134	0.911301	0.688001	0.972	FALSE	FALSE	0.0671	-0.0671	0.134
Glutamate--cysteine ligase catalytic subunit	P97494|GSH1_MOUSE	0.0789	1.05621	0.688729	0.972	FALSE	FALSE	-0.0394	0.0394	-0.0789
Histone H3.2	P84228|H32_MOUSE	0.252	1.19086	0.689646	0.972	FALSE	FALSE	-0.126	0.126	-0.252
Spectrin alpha chain non-erythrocytic 1	P16546|SPTN1_MOUSE	0.0928	1.06644	0.690058	0.972	FALSE	FALSE	-0.0464	0.0464	-0.0928
Thioredoxin-like protein 1	Q8CDN6|TXNL1_MOUSE	0.0642	1.04551	0.690289	0.972	FALSE	FALSE	-0.0321	0.0321	-0.0642
Vimentin	P20152|VIME_MOUSE	-0.0758	0.948816	0.691087	0.972	FALSE	FALSE	0.0379	-0.0379	0.0758
Ezrin	P26040|EZRI_MOUSE	-0.232	0.851454	0.692401	0.972	FALSE	FALSE	0.116	-0.116	0.232
Transportin-1	Q8BFY9|TNPO1_MOUSE	0.247	1.18674	0.692711	0.972	FALSE	FALSE	-0.123	0.123	-0.247
Calpastatin	P51125|ICAL_MOUSE	0.0524	1.03699	0.694877	0.972	FALSE	FALSE	-0.0262	0.0262	-0.0524
Thioredoxin domain-containing protein 5	Q91W90|TXND5_MOUSE	-0.0802	0.945927	0.697408	0.973	FALSE	FALSE	0.0401	-0.0401	0.0802
Solute carrier organic anion transporter family member	tr|L7N264|L7N264_MOUSE	-0.351	0.78404	0.698642	0.973	FALSE	FALSE	0.175	-0.175	0.351
26S proteasome regulatory subunit 7	P46471|PRS7_MOUSE	0.0771	1.0549	0.699253	0.973	FALSE	FALSE	-0.0386	0.0386	-0.0771
Cytochrome P450 2C54	Q6XVG2|CP254_MOUSE	-0.255	0.837987	0.702432	0.973	FALSE	FALSE	0.128	-0.128	0.255
Eukaryotic translation initiation factor 4E-binding protein 1	Q60876|4EBP1_MOUSE	0.48	1.39474	0.703737	0.973	FALSE	FALSE	-0.24	0.24	-0.48
Lysosomal protective protein	P16675|PPGB_MOUSE	-0.106	0.929161	0.704178	0.973	FALSE	FALSE	0.0528	-0.0528	0.106
Cytochrome P450 2C29	Q64458|CP2CT_MOUSE	0.192	1.14235	0.705054	0.973	FALSE	FALSE	-0.0961	0.0961	-0.192
Protein disulfide-isomerase	P09103|PDIA1_MOUSE	0.0664	1.0471	0.705198	0.973	FALSE	FALSE	-0.0332	0.0332	-0.0664
DnaJ homolog subfamily A member 1	P63037|DNJA1_MOUSE	0.0714	1.05074	0.705771	0.973	FALSE	FALSE	-0.0357	0.0357	-0.0714
Coatomer subunit epsilon	O89079|COPE_MOUSE	-0.0501	0.965869	0.708	0.973	FALSE	FALSE	0.0251	-0.0251	0.0501
Isobutyryl-CoA dehydrogenase mitochondrial	Q9D7B6|ACAD8_MOUSE	0.0866	1.06186	0.708203	0.973	FALSE	FALSE	-0.0433	0.0433	-0.0866
Creatine kinase B-type	Q04447|KCRB_MOUSE	-0.148	0.902501	0.708299	0.973	FALSE	FALSE	0.074	-0.074	0.148
Mitochondrial chaperone BCS1	Q9CZP5|BCS1_MOUSE	0.232	1.17446	0.708445	0.973	FALSE	FALSE	-0.116	0.116	-0.232
Secernin-2	Q8VCA8|SCRN2_MOUSE	0.0725	1.05154	0.708935	0.973	FALSE	FALSE	-0.0362	0.0362	-0.0725
Coatomer subunit alpha	Q8CIE6|COPA_MOUSE	-0.0538	0.963395	0.71085	0.973	FALSE	FALSE	0.0269	-0.0269	0.0538
Major urinary protein 20	Q5FW60|MUP20_MOUSE	-0.197	0.872363	0.711007	0.973	FALSE	FALSE	0.0986	-0.0986	0.197
Actin-related protein 2/3 complex subunit 1B	Q9WV32|ARC1B_MOUSE	-0.373	0.772175	0.711859	0.973	FALSE	FALSE	0.186	-0.186	0.373
Tetratricopeptide repeat protein 36	Q8VBW8|TTC36_MOUSE	0.213	1.1591	0.712303	0.973	FALSE	FALSE	-0.107	0.107	-0.213
N-acylneuraminate cytidylyltransferase	Q99KK2|NEUA_MOUSE	0.144	1.10496	0.712796	0.973	FALSE	FALSE	-0.072	0.072	-0.144
Signal transducer and activator of transcription 1	P42225|STAT1_MOUSE	0.718	1.6449	0.71291	0.973	FALSE	FALSE	-0.359	0.359	-0.718
Serum paraoxonase/arylesterase 1	P52430|PON1_MOUSE	-0.0676	0.954224	0.713962	0.973	FALSE	FALSE	0.0338	-0.0338	0.0676
Clathrin light chain A	O08585|CLCA_MOUSE	-0.0797	0.946254	0.714583	0.973	FALSE	FALSE	0.0398	-0.0398	0.0797
Hsc70-interacting protein	Q99L47|F10A1_MOUSE	0.0557	1.03936	0.716419	0.973	FALSE	FALSE	-0.0279	0.0279	-0.0557
Proteasome subunit beta type-3	Q9R1P1|PSB3_MOUSE	0.0596	1.04218	0.716681	0.973	FALSE	FALSE	-0.0298	0.0298	-0.0596
Phosphate carrier protein mitochondrial	Q8VEM8|MPCP_MOUSE	-0.0474	0.967679	0.71734	0.973	FALSE	FALSE	0.0237	-0.0237	0.0474
Electron transfer flavoprotein subunit beta	Q9DCW4|ETFB_MOUSE	-0.0564	0.961661	0.717611	0.973	FALSE	FALSE	0.0282	-0.0282	0.0564
Thiosulfate sulfurtransferase/rhodanese-like domain-containing protein 3	Q9D0B5|TSTD3_MOUSE	-0.244	0.844401	0.718354	0.973	FALSE	FALSE	0.122	-0.122	0.244
2-oxo-4-hydroxy-4-carboxy-5-ureidoimidazoline decarboxylase	Q283N4|URAD_MOUSE	-0.0448	0.969424	0.718936	0.973	FALSE	FALSE	0.0224	-0.0224	0.0448
mRNA-decapping enzyme 1B	Q3U564|DCP1B_MOUSE	0.0483	1.03405	0.719179	0.973	FALSE	FALSE	-0.0242	0.0242	-0.0483
Ras-related protein Rab-2A	P53994|RAB2A_MOUSE	0.0693	1.04921	0.719255	0.973	FALSE	FALSE	-0.0347	0.0347	-0.0693
Coatomer subunit beta'	O55029|COPB2_MOUSE	-0.058	0.960595	0.719522	0.973	FALSE	FALSE	0.029	-0.029	0.058
Stress-induced-phosphoprotein 1	Q60864|STIP1_MOUSE	-0.0533	0.963729	0.719705	0.973	FALSE	FALSE	0.0266	-0.0266	0.0533
Vacuole membrane protein 1	Q99KU0|VMP1_MOUSE	0.241	1.18181	0.720939	0.973	FALSE	FALSE	-0.121	0.121	-0.241
Copine-3	Q8BT60|CPNE3_MOUSE	0.122	1.08824	0.722273	0.973	FALSE	FALSE	-0.0612	0.0612	-0.122
WD repeat-containing protein 61	Q9ERF3|WDR61_MOUSE	0.261	1.19831	0.724577	0.973	FALSE	FALSE	-0.131	0.131	-0.261
Myotubularin-related protein 9	Q9Z2D0|MTMR9_MOUSE	-0.0937	0.937116	0.724843	0.973	FALSE	FALSE	0.0468	-0.0468	0.0937
Platelet-activating factor acetylhydrolase IB subunit beta	P63005|LIS1_MOUSE	-0.237	0.848508	0.725641	0.973	FALSE	FALSE	0.118	-0.118	0.237
Citramalyl-CoA lyase mitochondrial	Q8R4N0|CLYBL_MOUSE	0.0793	1.05651	0.726409	0.973	FALSE	FALSE	-0.0397	0.0397	-0.0793
Nuclear cap-binding protein subunit 3	Q8BZR9|NCBP3_MOUSE	-0.154	0.898755	0.727049	0.973	FALSE	FALSE	0.077	-0.077	0.154
Cytochrome b-c1 complex subunit 8	Q9CQ69|QCR8_MOUSE	0.0409	1.02876	0.727611	0.973	FALSE	FALSE	-0.0205	0.0205	-0.0409
Aldo-keto reductase family 1 member B10 (aldose reductase)	tr|G5E895|G5E895_MOUSE	-0.0853	0.942589	0.727843	0.973	FALSE	FALSE	0.0427	-0.0427	0.0853
H/ACA ribonucleoprotein complex subunit 3	Q9CQS2|NOP10_MOUSE	-0.257	0.836826	0.728755	0.973	FALSE	FALSE	0.128	-0.128	0.257
Bifunctional epoxide hydrolase 2	P34914|HYES_MOUSE	0.0669	1.04746	0.730957	0.973	FALSE	FALSE	-0.0334	0.0334	-0.0669
Cytochrome c1 heme protein mitochondrial	Q9D0M3|CY1_MOUSE	-0.0584	0.960329	0.731835	0.973	FALSE	FALSE	0.0292	-0.0292	0.0584
ATP-dependent RNA helicase DDX3X	Q62167|DDX3X_MOUSE	-0.23	0.852635	0.732836	0.973	FALSE	FALSE	0.115	-0.115	0.23
Trifunctional purine biosynthetic protein adenosine-3	Q64737|PUR2_MOUSE	0.569	1.48349	0.735843	0.973	FALSE	FALSE	-0.285	0.285	-0.569
Tumor protein D54	Q9CYZ2|TPD54_MOUSE	0.163	1.11961	0.735994	0.973	FALSE	FALSE	-0.0815	0.0815	-0.163
Glutathione S-transferase omega-1	O09131|GSTO1_MOUSE	0.101	1.07252	0.736599	0.973	FALSE	FALSE	-0.0506	0.0506	-0.101
Pentatricopeptide repeat domain-containing protein 3 mitochondrial	Q14C51|PTCD3_MOUSE	0.392	1.31221	0.736611	0.973	FALSE	FALSE	-0.196	0.196	-0.392
Gametogenetin-binding protein 1	Q6K1E7|GGNB1_MOUSE	0.434	1.35097	0.736776	0.973	FALSE	FALSE	-0.217	0.217	-0.434
Peroxisomal biogenesis factor 19	Q8VCI5|PEX19_MOUSE	0.135	1.09809	0.737179	0.973	FALSE	FALSE	-0.0676	0.0676	-0.135
Protein PRRC1	Q3UPH1|PRRC1_MOUSE	0.0831	1.05929	0.737936	0.973	FALSE	FALSE	-0.0415	0.0415	-0.0831
Caspase-7	P97864|CASP7_MOUSE	0.208	1.15509	0.73806	0.973	FALSE	FALSE	-0.104	0.104	-0.208
cAMP-dependent protein kinase type II-alpha regulatory subunit	P12367|KAP2_MOUSE	0.22	1.16473	0.73817	0.973	FALSE	FALSE	-0.11	0.11	-0.22
Sec24-related gene family member D (S. cerevisiae)	tr|Q6NXL1|Q6NXL1_MOUSE	0.402	1.32134	0.738989	0.973	FALSE	FALSE	-0.201	0.201	-0.402
Quinone oxidoreductase-like protein 2	Q3UNZ8|QORL2_MOUSE	-0.0846	0.943046	0.739173	0.973	FALSE	FALSE	0.0423	-0.0423	0.0846
Copper chaperone for superoxide dismutase	Q9WU84|CCS_MOUSE	-0.134	0.911301	0.740047	0.973	FALSE	FALSE	0.0669	-0.0669	0.134
Alpha-methylacyl-CoA racemase	O09174|AMACR_MOUSE	0.0439	1.0309	0.740324	0.973	FALSE	FALSE	-0.022	0.022	-0.0439
Ubiquitin conjugation factor E4 A	E9Q735|UBE4A_MOUSE	-0.17	0.888843	0.741964	0.973	FALSE	FALSE	0.0851	-0.0851	0.17
60S ribosomal protein L19	P84099|RL19_MOUSE	-0.108	0.927873	0.742231	0.973	FALSE	FALSE	0.0541	-0.0541	0.108
BRISC and BRCA1-A complex member 2	Q8K3W0|BABA2_MOUSE	-0.142	0.906262	0.742239	0.973	FALSE	FALSE	0.0711	-0.0711	0.142
Mitochondrial import inner membrane translocase subunit TIM50	Q9D880|TIM50_MOUSE	0.0787	1.05607	0.743455	0.973	FALSE	FALSE	-0.0394	0.0394	-0.0787
Tetratricopeptide repeat protein 38	A3KMP2|TTC38_MOUSE	-0.0609	0.958666	0.744009	0.973	FALSE	FALSE	0.0304	-0.0304	0.0609
CAAX prenyl protease 1 homolog	Q80W54|FACE1_MOUSE	-0.0948	0.936402	0.744423	0.973	FALSE	FALSE	0.0474	-0.0474	0.0948
Cytochrome P450 4A12A	Q91WL5|CP4CA_MOUSE	0.136	1.09885	0.744763	0.973	FALSE	FALSE	-0.068	0.068	-0.136
Malectin	Q6ZQI3|MLEC_MOUSE	0.117	1.08448	0.745113	0.973	FALSE	FALSE	-0.0583	0.0583	-0.117
Metal cation symporter ZIP14	Q75N73|S39AE_MOUSE	-0.879	0.543744	0.745792	0.974	FALSE	FALSE	0.44	-0.44	0.879
Ubiquitin carboxyl-terminal hydrolase 14	Q9JMA1|UBP14_MOUSE	0.133	1.09657	0.746101	0.974	FALSE	FALSE	-0.0665	0.0665	-0.133
Methionine aminopeptidase 1	Q8BP48|MAP11_MOUSE	0.219	1.16393	0.74643	0.974	FALSE	FALSE	-0.109	0.109	-0.219
Collagen alpha-1(III) chain	P08121|CO3A1_MOUSE	-0.296	0.814508	0.746869	0.974	FALSE	FALSE	0.148	-0.148	0.296
Microsomal triglyceride transfer protein large subunit	O08601|MTP_MOUSE	-0.0505	0.965602	0.747895	0.974	FALSE	FALSE	0.0252	-0.0252	0.0505
Cell division cycle and apoptosis regulator protein 1	Q8CH18|CCAR1_MOUSE	0.465	1.38032	0.750473	0.974	FALSE	FALSE	-0.232	0.232	-0.465
MICOS complex subunit Mic26	Q9DCZ4|MIC26_MOUSE	-0.278	0.824734	0.750791	0.974	FALSE	FALSE	0.139	-0.139	0.278
Carnitine O-palmitoyltransferase 1 liver isoform	P97742|CPT1A_MOUSE	0.0622	1.04406	0.751583	0.974	FALSE	FALSE	-0.0311	0.0311	-0.0622
Very-long-chain enoyl-CoA reductase	Q9CY27|TECR_MOUSE	0.0597	1.04225	0.75188	0.974	FALSE	FALSE	-0.0299	0.0299	-0.0597
Lamin-B2	P21619|LMNB2_MOUSE	-0.144	0.905006	0.752464	0.974	FALSE	FALSE	0.0721	-0.0721	0.144
Acyl-coenzyme A thioesterase 11	Q8VHQ9|ACO11_MOUSE	-0.505	0.70466	0.753562	0.974	FALSE	FALSE	0.252	-0.252	0.505
Succinate dehydrogenase [ubiquinone] flavoprotein subunit mitochondrial	Q8K2B3|SDHA_MOUSE	-0.0882	0.940696	0.754274	0.974	FALSE	FALSE	0.0441	-0.0441	0.0882
Protocadherin-19	Q80TF3|PCD19_MOUSE	0.311	1.24057	0.755833	0.974	FALSE	FALSE	-0.156	0.156	-0.311
Protein transport protein Sec23B	Q9D662|SC23B_MOUSE	-0.467	0.723467	0.755929	0.974	FALSE	FALSE	0.233	-0.233	0.467
Thioredoxin-dependent peroxide reductase mitochondrial	P20108|PRDX3_MOUSE	-0.042	0.971307	0.755937	0.974	FALSE	FALSE	0.021	-0.021	0.042
U2 small nuclear ribonucleoprotein A'	P57784|RU2A_MOUSE	0.435	1.35191	0.756233	0.974	FALSE	FALSE	-0.217	0.217	-0.435
Protein-glutamine gamma-glutamyltransferase 2	P21981|TGM2_MOUSE	-0.0991	0.933615	0.756482	0.974	FALSE	FALSE	0.0495	-0.0495	0.0991
Reactive oxygen species modulator 1	P60603|ROMO1_MOUSE	0.194	1.14393	0.756637	0.974	FALSE	FALSE	-0.097	0.097	-0.194
Eukaryotic translation initiation factor 4 gamma 1	Q6NZJ6|IF4G1_MOUSE	0.0526	1.03713	0.756713	0.974	FALSE	FALSE	-0.0263	0.0263	-0.0526
Methylcrotonoyl-CoA carboxylase subunit alpha mitochondrial	Q99MR8|MCCA_MOUSE	0.0744	1.05292	0.756853	0.974	FALSE	FALSE	-0.0372	0.0372	-0.0744
Activator of 90 kDa heat shock protein ATPase homolog 1	Q8BK64|AHSA1_MOUSE	-0.0529	0.963997	0.757764	0.974	FALSE	FALSE	0.0264	-0.0264	0.0529
Ubiquitin carboxyl-terminal hydrolase 37	Q8C0R0|UBP37_MOUSE	0.0536	1.03785	0.757801	0.974	FALSE	FALSE	-0.0268	0.0268	-0.0536
UDP-glucuronosyltransferase 3A1	Q3UP75|UD3A1_MOUSE	0.28	1.21419	0.758433	0.974	FALSE	FALSE	-0.14	0.14	-0.28
Gamma-butyrobetaine dioxygenase	Q924Y0|BODG_MOUSE	0.123	1.089	0.760345	0.974	FALSE	FALSE	-0.0616	0.0616	-0.123
Guanine nucleotide-binding protein G(s) subunit alpha isoforms XLas	Q6R0H7|GNAS1_MOUSE	-0.151	0.900626	0.760717	0.974	FALSE	FALSE	0.0754	-0.0754	0.151
Cell division control protein 42 homolog	P60766|CDC42_MOUSE	0.0398	1.02797	0.762782	0.974	FALSE	FALSE	-0.0199	0.0199	-0.0398
Isoamyl acetate-hydrolyzing esterase 1 homolog	Q9DB29|IAH1_MOUSE	-0.127	0.915734	0.762891	0.974	FALSE	FALSE	0.0633	-0.0633	0.127
Beta-2-glycoprotein 1	Q01339|APOH_MOUSE	0.162	1.11884	0.763097	0.974	FALSE	FALSE	-0.0808	0.0808	-0.162
Tryptophan--tRNA ligase cytoplasmic	P32921|SYWC_MOUSE	-0.123	0.918276	0.764684	0.974	FALSE	FALSE	0.0617	-0.0617	0.123
Omega-amidase NIT2	Q9JHW2|NIT2_MOUSE	-0.057	0.961261	0.766684	0.974	FALSE	FALSE	0.0285	-0.0285	0.057
Soluble scavenger receptor cysteine-rich domain-containing protein SSC5D	Q8BV57|SRCRL_MOUSE	-0.076	0.948684	0.768729	0.974	FALSE	FALSE	0.038	-0.038	0.076
26S proteasome non-ATPase regulatory subunit 5	Q8BJY1|PSMD5_MOUSE	0.0626	1.04435	0.769344	0.974	FALSE	FALSE	-0.0313	0.0313	-0.0626
Zinc finger and SCAN domain-containing protein 21	Q07231|ZSC21_MOUSE	0.0816	1.05819	0.769694	0.974	FALSE	FALSE	-0.0408	0.0408	-0.0816
Zinc finger protein 354C	Q571J5|Z354C_MOUSE	0.0816	1.05819	0.769694	0.974	FALSE	FALSE	-0.0408	0.0408	-0.0816
Zinc finger with KRAB and SCAN domains 7	tr|E9PVW1|E9PVW1_MOUSE	0.0816	1.05819	0.769694	0.974	FALSE	FALSE	-0.0408	0.0408	-0.0816
Superoxide dismutase [Cu-Zn]	P08228|SODC_MOUSE	-0.0363	0.975153	0.769887	0.974	FALSE	FALSE	0.0182	-0.0182	0.0363
Actin-related protein 10	Q9QZB7|ARP10_MOUSE	-0.186	0.87904	0.770408	0.974	FALSE	FALSE	0.0928	-0.0928	0.186
Xaa-Pro dipeptidase	Q11136|PEPD_MOUSE	-0.131	0.913198	0.770495	0.974	FALSE	FALSE	0.0656	-0.0656	0.131
Acyl-coenzyme A synthetase ACSM5 mitochondrial	Q8BGA8|ACSM5_MOUSE	0.0518	1.03656	0.770752	0.974	FALSE	FALSE	-0.0259	0.0259	-0.0518
ATP-binding cassette sub-family C member 6	Q9R1S7|MRP6_MOUSE	-0.149	0.901875	0.772402	0.974	FALSE	FALSE	0.0743	-0.0743	0.149
Copine-1	Q8C166|CPNE1_MOUSE	0.283	1.21672	0.775267	0.974	FALSE	FALSE	-0.141	0.141	-0.283
Pulmonary surfactant-associated protein D	P50404|SFTPD_MOUSE	-0.248	0.842063	0.775586	0.974	FALSE	FALSE	0.124	-0.124	0.248
Ferritin heavy chain	P09528|FRIH_MOUSE	0.223	1.16716	0.775747	0.974	FALSE	FALSE	-0.111	0.111	-0.223
Talin-2	Q71LX4|TLN2_MOUSE	0.16	1.11729	0.776389	0.974	FALSE	FALSE	-0.08	0.08	-0.16
Acyl-CoA 6-desaturase	Q9Z0R9|FADS2_MOUSE	0.132	1.09581	0.776803	0.974	FALSE	FALSE	-0.0662	0.0662	-0.132
Cytochrome b-c1 complex subunit 1 mitochondrial	Q9CZ13|QCR1_MOUSE	-0.0364	0.975085	0.777074	0.974	FALSE	FALSE	0.0182	-0.0182	0.0364
Solute carrier family 22 member 18	Q78KK3|S22AI_MOUSE	0.134	1.09733	0.779069	0.974	FALSE	FALSE	-0.0672	0.0672	-0.134
Phosphatidylcholine translocator ABCB4	P21440|MDR3_MOUSE	0.195	1.14472	0.78001	0.974	FALSE	FALSE	-0.0974	0.0974	-0.195
Puromycin-sensitive aminopeptidase	Q11011|PSA_MOUSE	0.296	1.22774	0.780231	0.974	FALSE	FALSE	-0.148	0.148	-0.296
Endonuclease G mitochondrial	O08600|NUCG_MOUSE	-0.163	0.893166	0.780862	0.974	FALSE	FALSE	0.0813	-0.0813	0.163
GTP:AMP phosphotransferase AK3 mitochondrial	Q9WTP7|KAD3_MOUSE	0.04	1.02811	0.781946	0.974	FALSE	FALSE	-0.02	0.02	-0.04
Non-POU domain-containing octamer-binding protein	Q99K48|NONO_MOUSE	0.185	1.13682	0.783045	0.974	FALSE	FALSE	-0.0923	0.0923	-0.185
Mitogen-activated protein kinase 9	Q9WTU6|MK09_MOUSE	0.452	1.36794	0.783097	0.974	FALSE	FALSE	-0.226	0.226	-0.452
NADH dehydrogenase [ubiquinone] iron-sulfur protein 3 mitochondrial	Q9DCT2|NDUS3_MOUSE	0.0835	1.05959	0.783232	0.974	FALSE	FALSE	-0.0418	0.0418	-0.0835
Small nuclear ribonucleoprotein Sm D1	P62315|SMD1_MOUSE	-0.0711	0.951912	0.783616	0.974	FALSE	FALSE	0.0355	-0.0355	0.0711
[truncated: 310 more rows]
