# Supplementary material for: IRP1 deficiency alters mitochondrial metabolism and protects against metabolic syndrome pathologies
Source: JCI Insight. 2026 Jan 6;11(4):e183247. doi: 10.1172/jci.insight.183247 (PMC12956002; doi:10.1172/jci.insight.183247)
Supplement: Supporting data values [file jciinsight-11-183247-s116.xlsx]

## Sheet: Fig. 1A
WT	Irp1-/-
11.7	7.2
14.3	6.7
13.4	6.5
12.9	7

## Sheet: Fig. 1B
ITT
Time (min)	wt				Irp1-/-
0	11.6	13.1	12.4	10.7	11.1	7.5	9
15	9	6.8	18.1	8	4.1	5	7
30	5.9	4.9	12.2	5.7	2.9	3.2	3.6
45	4.2	4.7	10	5.6	2	2.1	1.8
60	4.4	5.7	9	6.3	2	1.7	1.6
90	7	5.2	10.8	8

## Sheet: Fig. 1D
WT CD	Irp1-/- CD	WT IDD	Irp1-/- IDD
10.2	11.2	12.9	7.3
8.2	10.6	10.6	9.2
10.9	11.7	12.9	7
9.6	11.2	12.3	7.4
11.3		12.2
9.9		10.7
12.6		10.7
9.7		10.4

## Sheet: Fig. 1E
GTT	wt										Irp1-/-										EPASalb-cre										Irp1-/- EPASalb-cre
0	6.5	6.5	7.5	6.7	9.2	8.7	7	8.6	9.2	9.2	1.6	2.6	1.8	2.3	2.8	1.7	4.5	3.1	3.5	3.2	5.5	4.3	5.3	6.4	4.1	3.2	3.3	4.1	4.2	4	2.4	2.4	3.2	3	3
30	10.3	11.8	12	10.9	13.8	11.3	11.8	10.2	13	10.8	3	3.6	3.9	2.5	4.2	3.3	3.5	5.4	4.3	3.9	8.3	8.9	8.6	10	11	9	10.6	10.7	10.2	10.2	5.9	7	6.3	8.4	5.8
60	8.7	9.8	9.6	9.1	11.9	9.7	10.1	10	13.4	10.2	2.8	3.2	3.2	1.9	3.9	3.4	2.8	3.6	4.5	3.8	8.5	8.7	9.3	9.8	12.1	7.7	7.5	7.3	7.9	9.3	4.8	4.6	4.9	3.9	6.3
90	8.4	8.2	9.5	7.3	10.4	8.7	9	9.1	11.1	8.7	3.2	3.8	2.9	2.2	3.7	2.2	2.4	3.8	3.1	2.8	7.8	9.4	8.5	9.7	7.5	7	6.3	7	6.7	8.2	4.3	4.3	4.4	6.4	7
120	7.3	7.2	9.1	6.5	8.4	8.9	8.9	8.5	9.7	8	2	1.9	2.2	1.8	2.8	1.6	2	3.6	2.6	2.4	7.1	8.9	8	7.2	7.7	7.8	5.9	7.7	6.3	8.3	3.9	4.1	4.8	4.8	6.5
150	6.5	7.1	7.6	5.7	8.8	9.5	9	7.9	8.7	7.9	2.6	1.8	1.9	1.3	2.5	1.4	1.8	3.3	2.4	2.2	7.2	7.9	7.7	8.9	6.5	8.1	6.5	6.8	6.5	6.8	3.4	3.2	3.7	4	6.5
180	6.3	6.5	7.4	5.5	8.5	9.11	8	7	8.7	7.1	2.6	1.6	1.6	1.2	1.8	1.2	1.4	2.5	2	2	7.7	8	6.4	8.9	6.5	8.1	6.5	6.8	6.5	6.8	3.5	3.5	3.7	4.2	6.4
AUC
WT	Irp1-/-	EPASalb-cre	Irp1-/- EPASalb-cre
8.8	6.1	12.5	10.85
11.6	4.358	24.15	11.75
10.3	5.133	16.15	8.35
8.85	2.617	14.85	13.1
9.57	4.2	25.5	18.8
4.805	4.367	26.05
14.3	11.55	21.9
5.017	4.35	20.35
10.9	4.664	17.75
6.317	3.86	24.2

## Sheet: Fig. 1F
GTT
Time (min)	WT CD					Irp1-/- CD					WT HFD						Irp1-/- HFD
0	10.5	10.2	12.9	11.6		9.9	9.3	8.8	9.8		17	11.3	15.2	10.5	10.5		9.1	13	7.5	10.4	12.4	6.4
15	17	21.5	22.3	15.3		13.5	15.5	13.4	11.8		30.2	24.9	30.9	25.2	17.4		12.2	24.1	12.9	21	23.7	7.5
30	14.8	15.3	16.7	12.9		13.2	11.5	10	7.3		30.5	24.2	30.7	23.5	18		5.9	21.1	11.4	17.8	27.5	8.2
60	11.1	12.4	12.4	12.5		8.8	9.4	9.2	6.9		26	19.5	25.3	14.4	15.3		3.9	15.3	8.5	14.4	25.2	5.2
120	7.2	8.5	10.5	9		7.4	8.3	6.4	5.7		12.7	13.9	14.4	9.3	9.3		4.7	13.5	4.2	8.3	18.6	3.3
AUC
WT CD	Irp1-/- CD	WT HFD	Irp1-/- HFD
3.27	1.91	8.43	0.26
4.23	2	6.16	4.15
3.26	1.96	8.5	3.05
1.96	0.55	6.68	5.03
		4.2	5.98
			1.27
			0.18

## Sheet: Fig. 1G
PTT
Time (min)	WT CD					Irp1-/- CD					WT HFD						Irp1-/- HFD
0	8.4	9.7	12.7	8.2		8.2	10.7	8.3	7.2		15.3	14.2	13	13.5	12.4		7	2.4	10.3	3.6	9.7	4.3
15	10.9	14.2	18.1	10.4		10.4	12	12.3	6		18.3	18.7	23.1	17.5	17.6		8.9	5.6	13.8	7	10.2	4
30	8.6	11.4	18.8	9.6		9.1	11.9	11.3	3.7		21.1	19.9	25	13.9	14.8		7.2	6.9	18.3	6.7	11.5	4.1
60	7	10.4	22.1	8		8.3	8.5	7.4	1.1		17.4	17	24.9	11.7	13.7		5.2	3.2	12.8	5.1	8.3	2.7
120	6	9	15	6		7.1	6.8	5.7	1.2		10.7	10.8	20.2	10.3	12.3		4.8	2	8.8	3.7	6.2	2.3
PTT HFD Individual Timepoint
WT 0	Irp1-/- 0	WT 15	Irp1-/- 15	WT 30	Irp1-/- 30	WT 60	Irp1-/- 60	WT 120	Irp1-/- 120
15.3	7	18.3	8.9	21.1	7.2	17.4	5.2	10.7	4.8
14.2	2.4	18.7	5.6	19.9	6.9	17	3.2	10.8	2
13	10.3	23.1	13.8	25	18.3	24.9	12.8	20.2	8.8
13.5	3.6	17.5	7	13.9	6.7	11.7	5.1	10.3	3.7
12.4	9.7	17.6	10.2	14.8	11.5	13.7	8.3	12.3	6.2
	4.3		4		4.1		2.7		2.3

## Sheet: Fig. 1H
Fasting Glucose
4h				6h				16h
WT CD	Irp1-/- CD	WT HFD	Irp1-/- HFD	WT CD	Irp1-/- CD	WT HFD	Irp1-/- HFD	WT CD	Irp1-/- CD	WT HFD	Irp1-/- HFD
8.2	10.3	17.1	6.3	8.4	8.2	15.3	7	3.7	4.9	7.9	1.5
9.4	9	12	12.5	9.7	10.7	14.2	2.4	3.7	3.4	4.7	4.7
15.2	6.9	12.2	5.2	12.7	8.3	13	10.3	5.5	4.3	4.9	1.4
13.6	7.8	13.3	6.7	8.2	7.2	13.5	3.6	3.6	3.5	4.6	3.3
		11	8.2			12.4	9.7			5.3	4
			4.7				16.1				2.3
							4.3

## Sheet: Fig. 1I
Longitudinal GTT
GTT	wt							IRP1-/-					wt 1 Week HFD							IRP1-/- 1 Week HFD					wt 10 Weeks HFD						IRP1-/- 10 Weeks HFD
0	9.9	7.9	7.9	9.6	9.3	10		8.8	7.7	5.4	6.4		12.7	12.7	10.9	11.2	10.4	17.1		9.9	8.8	7.5	9.7		12.9	10	12.3	19.8	13.3		7.9	3.8	6.8	9.6	6
15	16.7	15.7	17.6	13.7	17.2	19.8		16.9	8.8	11.9	14.8		26.4	22.9	24.2	20.9	23.8	23.6		18.5	13.9	15.2	18.7		27.1	24.9	28.2		28.3		12.8	6.8	10.1	17	11.8
30	15.7	10.5	11.5	13.9	16.2	16.5		13	10.7	7	8.4		25.5	24.3	18.3	17.9	26.2	24		15.7	12.3	16	17.8		31.4	20.4	28.6		29		9.9	7.6	14.7	24.5	10.9
60	12.1	7.9	9.4	10	10.4	13.3		9.4	8.6	8	7.5		19.4	12.7	13.4	11.1	17.3	16.3		10	8.3	8.9	11.8		21.3	16	19.1		24.3		13.8	5.1	7.3	13.9	9
120	8.3	6.3	7.4	8.3	9.2	10.4		8	5.7	6.1	6.7		14.3	10.4	10.8	9.7	9.7	10.8		8	6.6	7.3	7		11.8	9.2	11.2		15.8		8.5	4	6.7	13.9	6.9
AUC
wt	Irp1-/-	wt 1W HFD	Irp1-/- 1W HFD	wt 10W HFD	Irp1-/- 10W HFD
5.2	4.433	10.8	5.15	13.88	4.167
3.733	2	7.65	3.067	10.57	2.667
5.017	3.45	7.75	5.9	13.18	3.917
3.15	3.783	5.683	6.85	13.48	8.15
5.317		12.15			4.417
6.467		5.25

## Sheet: Fig. 1J
wt CD	Irp1-/- CD	wt HFD	Irp1-/- HFD
0.79	0.74	0.62	1.62
0.53	1.07	1.12	0.91
1.8	0.25	1.17	1.69
1.19	0.99	1.57	2.69
0.28	1.23	1.03	1.63
0.89	2.2	0.89	1.54
1.34		0.86	1.73
1.09		0.47	1.92
1.03		1.02	4.36
2.43		0.49	0.65
0.9		0.73	2.41
1.35		0.47	0.54
		0.79	0.72
		2.37	1.27
		1.56	1.6
		1.3	1.93
		0.73
		1.8
		1.26

## Sheet: Fig. 1K
wt CD	Irp1-/- CD	wt HFD	Irp1-/- HFD
0.46	0.68	1.14	1.18
0.62	0.89	2.22	2.12
0.58	0.72	2.68	2.5
0.85	2.26	4.2	2.88
1.72	1.6	1.8	3.98
1.38	0.95	1.98	3.86
2.19		1.26	3.3
0.69		1.13	2.51
1.73		2.85	3.84
0.61		0.75	2.34
1.17		1.57	1.38
		1.69	1.21
		0.48	2.15
		2.87	4.28
		1.84	5.02
		1.32	3.54
		2.2
		3.29
		3.51

[truncated: 107 more sheets: Fig. 2C,D, Fig. 2F, Fig. 2G, Fig. 2H, Fig. 3A, Fig. 3E, Fig. 4A, Fig. 4B, Fig. 4C, Fig. 4D, Fig. 4E, Fig. 4F, Fig. 4G, Fig. 4H, Fig. 4I, Fig. 5A, Fig. 5B, Fig. 5C, Fig. 5D, Fig. 5E …]
